# Supplementary material for: In-situ grafting of cobalt phthalocyanine on gas diffusion electrodes enables ampere-level CO2 reduction
Source: Nat Commun. 2025 Dec 8;17:124. doi: 10.1038/s41467-025-66808-3 (PMC12775133; doi:10.1038/s41467-025-66808-3)
Supplement: Supplementary file 3 — Supplementary Data 1 [file 41467_2025_66808_MOESM3_ESM.zip]

Archive with 8 entries (7 files):
- Supplementary Data 1/
- Supplementary Data 1/CoPc_GDE.vasp
- Supplementary Data 1/CoPc_ppy.vasp
- Supplementary Data 1/ppy_GDE.vasp
- Supplementary Data 1/CO@Pc.vasp
- Supplementary Data 1/COOH@Pc.vasp
- Supplementary Data 1/CO@Pcppy.vasp
- Supplementary Data 1/COOH@Pcppy.vasp
