# Supplementary material for: In-situ grafting of cobalt phthalocyanine on gas diffusion electrodes enables ampere-level CO2 reduction
Source: Nat Commun. 2025 Dec 8;17:124. doi: 10.1038/s41467-025-66808-3 (PMC12775133; doi:10.1038/s41467-025-66808-3)
Supplement: Supplementary file 3 — Supplementary Data 1 [file 41467_2025_66808_MOESM3_ESM.zip › Supplementary Data 1/CoPc_GDE.vasp]

Transfer by qvasp                       
   1.00000000000000     
    24.6637999999999984    0.0000000000000000    0.0000000000000000
     0.0000000000000000   25.6312999999999995    0.0000000000000000
     0.0000000000000000    0.0000000000000000   24.8477999999999994
   C    Co   H    N 
   270     1    16     8
Direct
  0.9984900015805284  0.1128745023295218  0.4103366603297304
  0.0481884508776280  0.0291844583787660  0.4071451753929186
  0.9979976611920761  0.0574280556019775  0.4081403316704355
  0.0491077568366177  0.1399995430886367  0.4112233436652645
  0.0989225648224835  0.1119201371826986  0.4100372968912570
  0.1484751812650207  0.0282088021377598  0.4070401053862576
  0.0985117877744989  0.0563250153848326  0.4081278541069904
  0.1491793768070338  0.1392754940548126  0.4104569498910224
  0.1989467237322568  0.1111424128705482  0.4094222202696319
  0.2484800362619074  0.0274295145893029  0.4069247719900622
  0.1986418041540990  0.0555565555121594  0.4078964249009633
  0.2489965176444267  0.1386041631101039  0.4095319548813585
  0.2985176337139190  0.1104595305418695  0.4087143354510427
  0.3482235854731337  0.0267330172149579  0.4066373859647426
  0.2983821510283038  0.0548875342159628  0.4075662334908169
  0.3484311063709137  0.1379951453576574  0.4086185520589982
  0.3976691906494685  0.1097987262174552  0.4079306559851893
  0.4476063341693171  0.0261566396329133  0.4060892118686058
  0.3978416155196210  0.0541846040353954  0.4070429634991737
  0.4471469653251098  0.1372359259098339  0.4076674123933352
  0.4960281928764520  0.1087252493086406  0.4069237594871221
  0.5476337358472420  0.0278302430595775  0.4051873551143312
  0.4970497208193020  0.0536655829475555  0.4061818890926665
  0.5444093552698354  0.1356538504785291  0.4065224780794064
  0.5953375019849676  0.1122291136465921  0.4057397772501966
  0.6476042430583051  0.0320256427133388  0.4046090440368140
  0.5970137703034306  0.0570784572825899  0.4051640596031123
  0.6381712082519549  0.1493656977514590  0.4057611491223231
  0.6913640509897730  0.1240740303912035  0.4058713827935279
  0.7453848951082902  0.0354116531568262  0.4051341825614252
  0.6949287931995650  0.0647141864881450  0.4051303794714315
  0.7428053787207971  0.1527482067174324  0.4073460218772831
  0.7940906699566163  0.1201791750756457  0.4077729683862564
  0.8457966712109947  0.0334532016523861  0.4062083937848189
  0.7952671084551848  0.0632408129277167  0.4062728714705247
  0.8470394637648265  0.1433751890839401  0.4098923325895060
  0.8974661559272904  0.1145278141171384  0.4096501219394764
  0.9473853865425343  0.0306245302167148  0.4069422238695645
  0.8971161864385879  0.0592380952200832  0.4075350066341797
  0.9485067907785075  0.1410319728443059  0.4112948249120710
  0.0018643665088024  0.2791926158469086  0.4149086143495294
  0.0501942610833138  0.1955116110859561  0.4128100203752365
  0.0005825333240376  0.2236620238950900  0.4140500080058037
  0.0517881581237302  0.3067344274021789  0.4138884941692475
  0.1013164573113281  0.2786026330301445  0.4127887723920848
  0.1500326111135186  0.1948598799771759  0.4114325047694295
  0.1004158044352517  0.2229374290780101  0.4125567972438746
  0.1513572386230844  0.3060696625428723  0.4112474650092076
  0.2011251940424126  0.2779359526900081  0.4104185806136701
  0.2498927314142704  0.1942644396811172  0.4099845148391669
  0.2002793553775254  0.2223478959706053  0.4107926265839190
  0.2513628449000255  0.3052912430263117  0.4088478338915085
  0.3011831744530856  0.2772023020944814  0.4084564653778940
  0.3497079596559110  0.1935193378181096  0.4087163535815271
  0.3001051344613787  0.2216858955800198  0.4092194367477311
  0.3517843092156397  0.3043274119514304  0.4070019278764315
  0.4017686633681625  0.2761636610721639  0.4069709927014188
  0.4493700666360217  0.1924349036173528  0.4076210993209302
  0.4000843824656669  0.2207111698384125  0.4079272391183418
  0.4528094835211760  0.3026769976737438  0.4057032666253917
  0.5032343710277243  0.2738301374046873  0.4059033992914513
  0.5489704341674938  0.1900069518340653  0.4065747123709422
  0.5003577652147586  0.2190835062356451  0.4068547600396869
  0.5562075488727949  0.2970347491989400  0.4051516091659070
  0.6075168351905916  0.2644643898344133  0.4056947953297124
  0.6036781471398036  0.2071694870432485  0.4060461808785874
  0.6589644923117477  0.2931454258902611  0.4064666304909501
  0.7121416119652377  0.2678468702960533  0.4083227021730556
  0.7466299171422167  0.2100307808776031  0.4089120998205114
  0.7549240016237855  0.3049631038119658  0.4107452226440187
  0.8058150003885171  0.2815273537772683  0.4131023363172637
  0.8499014784989082  0.1980940636981502  0.4122404534368255
  0.8012861723207602  0.2271771416189206  0.4117310462120619
  0.8541882583365313  0.3084557065156167  0.4149095577984691
  0.9030935279199485  0.2799389051977116  0.4154848334455139
  0.9501874990329210  0.1964672077139126  0.4134721859649567
  0.9008854024884019  0.2247326830014638  0.4141438214926373
  0.9525960667174715  0.3073828200341257  0.4156405104284233
  0.0017629155696654  0.4460588563229169  0.4117658252141111
  0.0519278310113286  0.3623213242893933  0.4130845395921898
  0.0020604991469235  0.3904655291511572  0.4136190540915233
  0.0516357073579200  0.4734658081748278  0.4093103848351007
  0.1016613561226240  0.4454037186996922  0.4087825731097671
  0.1516604030824732  0.3616597201462869  0.4100275612223948
  0.1018120533258482  0.3897768514347176  0.4107867764849764
  0.1516079298747606  0.4726918254409967  0.4059128307552612
  0.2017265601309881  0.4445365915467714  0.4054622032205316
  0.2517594204418937  0.3608874966995820  0.4072744614642311
  0.2017945024202624  0.3890016768012926  0.4076207924706928
  0.2518731962646032  0.4717258076028829  0.4030073799876684
  0.3020463683194005  0.4435351481113239  0.4030500023565805
  0.3522673047833439  0.3597828822633303  0.4052749115321189
  0.3020657507580571  0.3880190036194159  0.4051884988707510
  0.3524247718724747  0.4705889293257390  0.4013291321485586
  0.4026642333866217  0.4422068021246319  0.4018098891628007
  0.4531601789168718  0.3579720951777019  0.4041018414697636
  0.4028771815759142  0.3865759097923441  0.4036683393010929
  0.4531496233682408  0.4689784835117575  0.4009125311979966
  0.5035036740062755  0.4400274873355028  0.4018566553780311
  0.5550190761914829  0.3539723215655080  0.4040829820202905
  0.5044821556924424  0.3837562463312675  0.4032052761911702
  0.5533262740819326  0.4678418797086349  0.4020035560481462
  0.6033833662002462  0.4390390046880963  0.4035516791253344
  0.6553706959624217  0.3524966806374872  0.4060380710162630
  0.6049113329110798  0.3817921505832098  0.4043553923304327
  0.6521572032148404  0.4690330496345944  0.4046560291177191
  0.7020063033527184  0.4416773522187683  0.4068415538855999
  0.7532316409068270  0.3601212711801770  0.4103401413291109
  0.7026834252813431  0.3851681322639597  0.4076102430166211
  0.7513409261599032  0.4711325111312647  0.4082278575518797
  0.8018701548443045  0.4447815435121708  0.4106714678302223
  0.8531654949425912  0.3635350409473077  0.4143232691721940
  0.8025934817840328  0.3893710494775601  0.4120838565665363
  0.8515174618516078  0.4732186305633508  0.4110869630789512
  0.9019842243227713  0.4463040018146945  0.4126682883715829
  0.9524267241976075  0.3630175911381042  0.4150733542310833
  0.9026315494489061  0.3910429094594208  0.4144673419901211
  0.9517588243181668  0.4739365348274037  0.4114802596985526
  0.0004365640668565  0.6125760433959481  0.4052571382227912
  0.0511938954488526  0.5290235825594930  0.4070249615675789
  0.0010185440610620  0.5569887608722494  0.4072563275669689
  0.0503998569981709  0.6400558358426717  0.4032321981312637
  0.1006087596400197  0.6119890222302685  0.4025615260701208
  0.1512730750288775  0.5282612774601781  0.4037296177579807
  0.1011529748700674  0.5563730178637377  0.4043556492780070
  0.1506302205949166  0.6392865175236379  0.4005195704291320
  0.2008430865455724  0.6111182945864786  0.3998597633446567
  0.2515336649131581  0.5273370688463701  0.4010217329223376
  0.2013381242697939  0.5555080147807996  0.4013022583522536
  0.2509295374819264  0.6383909712745134  0.3985231787716584
  0.3011782914924913  0.6102197267128783  0.3983627685872664
  0.3519854017415014  0.5262527697514482  0.3996738895447423
  0.3016999049006635  0.5545253310106034  0.3994307267192718
  0.3512998429866300  0.6375902020594438  0.3979112946252519
  0.4015576402472903  0.6093973636798469  0.3982348386368427
  0.4524201606132019  0.5250069170643133  0.3997156625635300
  0.4021908370321193  0.5534774624879457  0.3989606288280219
  0.4514525857685331  0.6371596920472427  0.3985459776433424
  0.5015924571938252  0.6089944065138873  0.3994289189122080
  0.5523591944366190  0.5244146964433837  0.4012395512653967
  0.5023127248034386  0.5528336640692043  0.3999318153919431
  0.5511540434177268  0.6373911013591426  0.4003472093349416
  0.6011267919703021  0.6094894867099803  0.4017515406470986
  0.6515669131120655  0.5254090881331250  0.4039865980397244
  0.6016343886061285  0.5532541650773148  0.4022129643423771
  0.6506374181470265  0.6381647364178071  0.4028376632454987
  0.7006556511728819  0.6105179237903052  0.4043630533012522
  0.7510354461075913  0.5270823894059860  0.4070668381645340
  0.7009606054979053  0.5544194185375223  0.4051294110088258
  0.7502286076382287  0.6391746571957709  0.4049938986796460
  0.8003433704165163  0.6116764526643392  0.4062732872942832
  0.8510206733999117  0.5287701786313925  0.4092139148604563
  0.8006762775194561  0.5558200939054445  0.4076095227691010
  0.8500610950908056  0.6400344590169782  0.4060217844428209
  0.9003258343386855  0.6124937976859139  0.4066904694673285
  0.9511585032853129  0.5294114184128498  0.4092282775251896
  0.9008247407214551  0.5568485889125872  0.4085189439213718
  0.9501706645000422  0.6403760173244835  0.4053698092807870
  0.9989210823879060  0.7795372199405707  0.4023806569075561
  0.0497984553057241  0.6957143092883299  0.4020849245957389
  0.9995283071667131  0.7237737464439521  0.4027747941898708
  0.0490232341795237  0.8068989737995670  0.4016336385649553
  0.0992590097751907  0.7787355916280599  0.4006283131048913
  0.1500570857145502  0.6949213699719977  0.3997522709456754
  0.0998394663661841  0.7230639282686190  0.4006345171608031
  0.1493485962549423  0.8060034721528707  0.4002091922546719
  0.1995647369299029  0.7778466843871945  0.3992727761337133
  0.2503497776395858  0.6940690067760595  0.3981894964318963
  0.2001255930931974  0.7222144791170838  0.3988003279439387
  0.2496096380591120  0.8051506657679279  0.3994806224746571
  0.2998192688387523  0.7770921188624369  0.3988278882361909
  0.3506904730919060  0.6933704891336246  0.3978819237691282
  0.3004084597196564  0.7214300412554140  0.3980381385566311
  0.3497978771610646  0.8045772538590193  0.3995889302591690
  0.4000626368549119  0.7767878750594781  0.3991996549266565
  0.4508618223882842  0.6931096024112086  0.3986279243563093
  0.4006387848249998  0.7210278391055719  0.3983602438007794
  0.4499092373578695  0.8046697817315303  0.4001430231692725
  0.5001691108230347  0.7771253527465035  0.4001325117804952
  0.5507008559216480  0.6934626764386813  0.4002877797385139
  0.5006139464001607  0.7212482137550634  0.3995159116636179
  0.5498696109002452  0.8054820209187630  0.4011136782308364
  0.5999788334715942  0.7779737446701247  0.4015220384435416
  0.6503080376944027  0.6942541933711566  0.4024777514788804
  0.6002887043414461  0.7219484098512048  0.4013515161109428
  0.6495455619167544  0.8066304139947946  0.4024127595460940
  0.6995669259556117  0.7789746723634097  0.4030526833121696
  0.7499188236547673  0.6951988792355426  0.4042481639388262
  0.6998864463735881  0.7228900353329845  0.4032739333493524
  0.7490937696530118  0.8076558761412593  0.4035134771833673
  0.7990784227541264  0.7797532446181007  0.4038781919563025
  0.8496285012713256  0.6959067399841522  0.4048751238730335
  0.7995258265045072  0.7236765536299534  0.4043717906543527
  0.8486635270300377  0.8081389973315134  0.4037422252856880
  0.8988009185031487  0.7799750917003699  0.4036031292904336
  0.9495947500399192  0.6961251075436189  0.4040576200769495
  0.8993828797718905  0.7240341810836384  0.4041890332804474
  0.9486910975219216  0.8077270667228902  0.4030207696814813
  0.9978091170965063  0.9465624833772293  0.4044691576529721
  0.0485098386028821  0.8625896268381394  0.4023330622738428
  0.9982472530845172  0.8908771643320696  0.4032459517944956
  0.0481925157188884  0.9736435373179796  0.4051913032466866
  0.0983466088610836  0.9454290322203524  0.4041566033326460
  0.1488570250711227  0.8616188419345371  0.4014131642711866
  0.0986779276639775  0.8897925859583533  0.4025018699183182
  0.1485225007139568  0.9726513443399497  0.4050306832607054
  0.1986377931241364  0.9444751355898520  0.4039819765203512
  0.2490777857950517  0.8607667893891843  0.4010302067252094
  0.1989552689178193  0.8888812582772083  0.4020197642617448
  0.2486269910113434  0.9717966237649346  0.4050256155935004
  0.2986379970146414  0.9437126396514566  0.4040147686528908
  0.3492260952549963  0.8601692883277025  0.4012055337107468
  0.2990617101237357  0.8881423438080234  0.4020225887201901
  0.3485199945800386  0.9711443773950856  0.4049639725103639
  0.3984925884888973  0.9432561874242096  0.4039805193238321
  0.4494102682471816  0.8603217348205754  0.4015054879517641
  0.3990849578327002  0.8877667735275352  0.4021984711390141
  0.4482520312101888  0.9708999880911056  0.4046741221673196
  0.4987052009657287  0.9439761696075795  0.4037279331090152
  0.5495401986377020  0.8613447454335510  0.4019861645921198
  0.4991986235458125  0.8884118624227846  0.4023688023230804
  0.5483415595350348  0.9724224710263824  0.4041447512795308
  0.5988909563489053  0.9460507283562898  0.4035082910039415
  0.6492628904355341  0.8627370228670215  0.4027693711574348
  0.5991754519889358  0.8900900644831202  0.4027084108803020
  0.6482444545318298  0.9755101080307790  0.4039329813187734
  0.6981014862437297  0.9481362829589889  0.4038018095724489
  0.7486054177286471  0.8638958773205264  0.4035368360143121
  0.6986625455291600  0.8917530188682576  0.4033649499416460
  0.7468788263270716  0.9781511718136310  0.4043748271724945
  0.7969400358835163  0.9493348282886694  0.4043204842490258
  0.8479481914911819  0.8643108440767590  0.4037437145185113
  0.7978927006617026  0.8927388446387617  0.4038593220553433
  0.8467680422082062  0.9771572256942372  0.4049739934483187
  0.8971136196864029  0.9481791838024207  0.4045900319601201
  0.9480558253192287  0.8636435511533707  0.4032567405065490
  0.8978406907966000  0.8921322274590676  0.4037952848984085
  0.9475896527766343  0.9749740878016222  0.4052515322823973
  0.3934009360403128  0.5196926914736458  0.5646140391344855
  0.4436639756370501  0.4900286162271452  0.5645217008173676
  0.4542721670429483  0.4364816646665963  0.5646648240293447
  0.5084732065576617  0.4207831794105354  0.5644079359455959
  0.5508916541519070  0.4576214209716595  0.5640658856918149
  0.5402306217324959  0.5111155351068044  0.5639263915464295
  0.4859653257226100  0.5267664878473477  0.5641352253103881
  0.4604380731059154  0.5779172410668834  0.5639635666019547
  0.4651798237472162  0.6678355786416471  0.5635795332752491
  0.4959769737095590  0.7162205892351987  0.5635010994634467
  0.5516145972043879  0.7264808176322715  0.5635512977766965
  0.5678808395498526  0.7786533844637578  0.5634144264740668
  0.5295715021226775  0.8194531313099995  0.5632172310363981
  0.4739938102414508  0.8091416325230238  0.5631195763353883
  0.4577803620862974  0.7569109811414308  0.5632608892848601
  0.4046434938035396  0.7323399149798666  0.5631216347212713
  0.3112103905375336  0.7369057204793200  0.5625483313269086
  0.2609384369416347  0.7665364695818223  0.5619248915785280
  0.2503129081298899  0.8200785827820904  0.5612300256539754
  0.1961086542207077  0.8357523991286772  0.5607804393762450
  0.1536966675434299  0.7989008147355703  0.5609862808219718
  0.1643714702956091  0.7454160774310030  0.5616626638646894
  0.2186436809356106  0.7297866079754807  0.5621513687226408
  0.2441771438600563  0.6786530953778093  0.5629774354040722
  0.2394172189954290  0.5887600352498780  0.5645681705720740
  0.2086293325853877  0.5403793954273277  0.5656588169929815
  0.1529939804909179  0.5301107074103696  0.5662655159677608
  0.1367479010916412  0.4779427689444863  0.5672571499050229
  0.1750696651471608  0.4371542746960077  0.5675871801727079
  0.2306465473047610  0.4474676346040964  0.5669832109751950
  0.2468416788499612  0.4996991498641783  0.5660465331139869
  0.2999699772575548  0.5242853860756178  0.5652273966142054
  0.3523126937726567  0.6283416151610242  0.5636608512862328
  0.6110025725929422  0.7881646872768361  0.5634767979513342
  0.5437580919462269  0.8597726026005781  0.5631344443316010
  0.4440694852143613  0.8404532261348779  0.5629427381751453
  0.5809729070337788  0.6946774759644089  0.5637029340390128
  0.5727993510365330  0.5398798620229885  0.5636315567424249
  0.5927768318148146  0.4439289841672668  0.5638722780078661
  0.4211944726540162  0.4082621607884068  0.5649346554721344
  0.2833853976954734  0.8483060664985922  0.5610712802192224
  0.1862344178526648  0.8772433289460172  0.5602921542188396
  0.1118028919594275  0.8125747755577247  0.5606386797522779
  0.1318135211399164  0.7166426598015310  0.5618184846174862
  0.1236146630832473  0.5618941998623154  0.5659827645865230
  0.0936349575278480  0.4684132922028313  0.5677731136114083
  0.1608846256196594  0.3968383296689195  0.5682960098841340
  0.2605964436364685  0.4161772215525394  0.5671976495312313
  0.5183507894234356  0.3792904320813194  0.5644608340761605
  0.3592528718880325  0.7596993014291280  0.5626263370124255
  0.3001481019239053  0.6838628123946497  0.5630677897550469
  0.2157350383348940  0.6349833312943708  0.5637159999679229
  0.2945523352150651  0.5781296737808064  0.5644230794041715
  0.4100515660845344  0.6784875410376937  0.5633848731881023
  0.3453579096326289  0.4969163914532749  0.5651624029493723
  0.4044692508278239  0.5727389267363306  0.5641398794448942
  0.4888639302019605  0.6216054004246515  0.5637224603453992
 
  0.00000000E+00  0.00000000E+00  0.00000000E+00
  0.00000000E+00  0.00000000E+00  0.00000000E+00
  0.00000000E+00  0.00000000E+00  0.00000000E+00
  0.00000000E+00  0.00000000E+00  0.00000000E+00
  0.00000000E+00  0.00000000E+00  0.00000000E+00
  0.00000000E+00  0.00000000E+00  0.00000000E+00
  0.00000000E+00  0.00000000E+00  0.00000000E+00
  0.00000000E+00  0.00000000E+00  0.00000000E+00
  0.00000000E+00  0.00000000E+00  0.00000000E+00
  0.00000000E+00  0.00000000E+00  0.00000000E+00
  0.00000000E+00  0.00000000E+00  0.00000000E+00
  0.00000000E+00  0.00000000E+00  0.00000000E+00
  0.00000000E+00  0.00000000E+00  0.00000000E+00
  0.00000000E+00  0.00000000E+00  0.00000000E+00
  0.00000000E+00  0.00000000E+00  0.00000000E+00
  0.00000000E+00  0.00000000E+00  0.00000000E+00
  0.00000000E+00  0.00000000E+00  0.00000000E+00
  0.00000000E+00  0.00000000E+00  0.00000000E+00
  0.00000000E+00  0.00000000E+00  0.00000000E+00
  0.00000000E+00  0.00000000E+00  0.00000000E+00
  0.00000000E+00  0.00000000E+00  0.00000000E+00
  0.00000000E+00  0.00000000E+00  0.00000000E+00
  0.00000000E+00  0.00000000E+00  0.00000000E+00
  0.00000000E+00  0.00000000E+00  0.00000000E+00
  0.00000000E+00  0.00000000E+00  0.00000000E+00
  0.00000000E+00  0.00000000E+00  0.00000000E+00
  0.00000000E+00  0.00000000E+00  0.00000000E+00
  0.00000000E+00  0.00000000E+00  0.00000000E+00
  0.00000000E+00  0.00000000E+00  0.00000000E+00
  0.00000000E+00  0.00000000E+00  0.00000000E+00
  0.00000000E+00  0.00000000E+00  0.00000000E+00
  0.00000000E+00  0.00000000E+00  0.00000000E+00
  0.00000000E+00  0.00000000E+00  0.00000000E+00
  0.00000000E+00  0.00000000E+00  0.00000000E+00
  0.00000000E+00  0.00000000E+00  0.00000000E+00
  0.00000000E+00  0.00000000E+00  0.00000000E+00
  0.00000000E+00  0.00000000E+00  0.00000000E+00
  0.00000000E+00  0.00000000E+00  0.00000000E+00
  0.00000000E+00  0.00000000E+00  0.00000000E+00
  0.00000000E+00  0.00000000E+00  0.00000000E+00
  0.00000000E+00  0.00000000E+00  0.00000000E+00
  0.00000000E+00  0.00000000E+00  0.00000000E+00
  0.00000000E+00  0.00000000E+00  0.00000000E+00
  0.00000000E+00  0.00000000E+00  0.00000000E+00
  0.00000000E+00  0.00000000E+00  0.00000000E+00
  0.00000000E+00  0.00000000E+00  0.00000000E+00
  0.00000000E+00  0.00000000E+00  0.00000000E+00
  0.00000000E+00  0.00000000E+00  0.00000000E+00
  0.00000000E+00  0.00000000E+00  0.00000000E+00
  0.00000000E+00  0.00000000E+00  0.00000000E+00
  0.00000000E+00  0.00000000E+00  0.00000000E+00
  0.00000000E+00  0.00000000E+00  0.00000000E+00
  0.00000000E+00  0.00000000E+00  0.00000000E+00
  0.00000000E+00  0.00000000E+00  0.00000000E+00
  0.00000000E+00  0.00000000E+00  0.00000000E+00
  0.00000000E+00  0.00000000E+00  0.00000000E+00
  0.00000000E+00  0.00000000E+00  0.00000000E+00
  0.00000000E+00  0.00000000E+00  0.00000000E+00
  0.00000000E+00  0.00000000E+00  0.00000000E+00
  0.00000000E+00  0.00000000E+00  0.00000000E+00
  0.00000000E+00  0.00000000E+00  0.00000000E+00
  0.00000000E+00  0.00000000E+00  0.00000000E+00
  0.00000000E+00  0.00000000E+00  0.00000000E+00
  0.00000000E+00  0.00000000E+00  0.00000000E+00
  0.00000000E+00  0.00000000E+00  0.00000000E+00
  0.00000000E+00  0.00000000E+00  0.00000000E+00
  0.00000000E+00  0.00000000E+00  0.00000000E+00
  0.00000000E+00  0.00000000E+00  0.00000000E+00
  0.00000000E+00  0.00000000E+00  0.00000000E+00
  0.00000000E+00  0.00000000E+00  0.00000000E+00
  0.00000000E+00  0.00000000E+00  0.00000000E+00
  0.00000000E+00  0.00000000E+00  0.00000000E+00
  0.00000000E+00  0.00000000E+00  0.00000000E+00
  0.00000000E+00  0.00000000E+00  0.00000000E+00
  0.00000000E+00  0.00000000E+00  0.00000000E+00
  0.00000000E+00  0.00000000E+00  0.00000000E+00
  0.00000000E+00  0.00000000E+00  0.00000000E+00
  0.00000000E+00  0.00000000E+00  0.00000000E+00
  0.00000000E+00  0.00000000E+00  0.00000000E+00
  0.00000000E+00  0.00000000E+00  0.00000000E+00
  0.00000000E+00  0.00000000E+00  0.00000000E+00
  0.00000000E+00  0.00000000E+00  0.00000000E+00
  0.00000000E+00  0.00000000E+00  0.00000000E+00
  0.00000000E+00  0.00000000E+00  0.00000000E+00
  0.00000000E+00  0.00000000E+00  0.00000000E+00
  0.00000000E+00  0.00000000E+00  0.00000000E+00
  0.00000000E+00  0.00000000E+00  0.00000000E+00
  0.00000000E+00  0.00000000E+00  0.00000000E+00
  0.00000000E+00  0.00000000E+00  0.00000000E+00
  0.00000000E+00  0.00000000E+00  0.00000000E+00
  0.00000000E+00  0.00000000E+00  0.00000000E+00
  0.00000000E+00  0.00000000E+00  0.00000000E+00
  0.00000000E+00  0.00000000E+00  0.00000000E+00
  0.00000000E+00  0.00000000E+00  0.00000000E+00
  0.00000000E+00  0.00000000E+00  0.00000000E+00
  0.00000000E+00  0.00000000E+00  0.00000000E+00
  0.00000000E+00  0.00000000E+00  0.00000000E+00
  0.00000000E+00  0.00000000E+00  0.00000000E+00
  0.00000000E+00  0.00000000E+00  0.00000000E+00
  0.00000000E+00  0.00000000E+00  0.00000000E+00
  0.00000000E+00  0.00000000E+00  0.00000000E+00
  0.00000000E+00  0.00000000E+00  0.00000000E+00
  0.00000000E+00  0.00000000E+00  0.00000000E+00
  0.00000000E+00  0.00000000E+00  0.00000000E+00
  0.00000000E+00  0.00000000E+00  0.00000000E+00
  0.00000000E+00  0.00000000E+00  0.00000000E+00
  0.00000000E+00  0.00000000E+00  0.00000000E+00
  0.00000000E+00  0.00000000E+00  0.00000000E+00
  0.00000000E+00  0.00000000E+00  0.00000000E+00
  0.00000000E+00  0.00000000E+00  0.00000000E+00
  0.00000000E+00  0.00000000E+00  0.00000000E+00
  0.00000000E+00  0.00000000E+00  0.00000000E+00
  0.00000000E+00  0.00000000E+00  0.00000000E+00
  0.00000000E+00  0.00000000E+00  0.00000000E+00
  0.00000000E+00  0.00000000E+00  0.00000000E+00
  0.00000000E+00  0.00000000E+00  0.00000000E+00
  0.00000000E+00  0.00000000E+00  0.00000000E+00
  0.00000000E+00  0.00000000E+00  0.00000000E+00
  0.00000000E+00  0.00000000E+00  0.00000000E+00
  0.00000000E+00  0.00000000E+00  0.00000000E+00
  0.00000000E+00  0.00000000E+00  0.00000000E+00
  0.00000000E+00  0.00000000E+00  0.00000000E+00
  0.00000000E+00  0.00000000E+00  0.00000000E+00
  0.00000000E+00  0.00000000E+00  0.00000000E+00
  0.00000000E+00  0.00000000E+00  0.00000000E+00
  0.00000000E+00  0.00000000E+00  0.00000000E+00
  0.00000000E+00  0.00000000E+00  0.00000000E+00
  0.00000000E+00  0.00000000E+00  0.00000000E+00
  0.00000000E+00  0.00000000E+00  0.00000000E+00
  0.00000000E+00  0.00000000E+00  0.00000000E+00
  0.00000000E+00  0.00000000E+00  0.00000000E+00
  0.00000000E+00  0.00000000E+00  0.00000000E+00
  0.00000000E+00  0.00000000E+00  0.00000000E+00
  0.00000000E+00  0.00000000E+00  0.00000000E+00
  0.00000000E+00  0.00000000E+00  0.00000000E+00
  0.00000000E+00  0.00000000E+00  0.00000000E+00
  0.00000000E+00  0.00000000E+00  0.00000000E+00
  0.00000000E+00  0.00000000E+00  0.00000000E+00
  0.00000000E+00  0.00000000E+00  0.00000000E+00
  0.00000000E+00  0.00000000E+00  0.00000000E+00
  0.00000000E+00  0.00000000E+00  0.00000000E+00
  0.00000000E+00  0.00000000E+00  0.00000000E+00
  0.00000000E+00  0.00000000E+00  0.00000000E+00
  0.00000000E+00  0.00000000E+00  0.00000000E+00
  0.00000000E+00  0.00000000E+00  0.00000000E+00
  0.00000000E+00  0.00000000E+00  0.00000000E+00
  0.00000000E+00  0.00000000E+00  0.00000000E+00
  0.00000000E+00  0.00000000E+00  0.00000000E+00
  0.00000000E+00  0.00000000E+00  0.00000000E+00
  0.00000000E+00  0.00000000E+00  0.00000000E+00
  0.00000000E+00  0.00000000E+00  0.00000000E+00
  0.00000000E+00  0.00000000E+00  0.00000000E+00
  0.00000000E+00  0.00000000E+00  0.00000000E+00
  0.00000000E+00  0.00000000E+00  0.00000000E+00
  0.00000000E+00  0.00000000E+00  0.00000000E+00
  0.00000000E+00  0.00000000E+00  0.00000000E+00
  0.00000000E+00  0.00000000E+00  0.00000000E+00
  0.00000000E+00  0.00000000E+00  0.00000000E+00
  0.00000000E+00  0.00000000E+00  0.00000000E+00
  0.00000000E+00  0.00000000E+00  0.00000000E+00
  0.00000000E+00  0.00000000E+00  0.00000000E+00
  0.00000000E+00  0.00000000E+00  0.00000000E+00
  0.00000000E+00  0.00000000E+00  0.00000000E+00
  0.00000000E+00  0.00000000E+00  0.00000000E+00
  0.00000000E+00  0.00000000E+00  0.00000000E+00
  0.00000000E+00  0.00000000E+00  0.00000000E+00
  0.00000000E+00  0.00000000E+00  0.00000000E+00
  0.00000000E+00  0.00000000E+00  0.00000000E+00
  0.00000000E+00  0.00000000E+00  0.00000000E+00
  0.00000000E+00  0.00000000E+00  0.00000000E+00
  0.00000000E+00  0.00000000E+00  0.00000000E+00
  0.00000000E+00  0.00000000E+00  0.00000000E+00
  0.00000000E+00  0.00000000E+00  0.00000000E+00
  0.00000000E+00  0.00000000E+00  0.00000000E+00
  0.00000000E+00  0.00000000E+00  0.00000000E+00
  0.00000000E+00  0.00000000E+00  0.00000000E+00
  0.00000000E+00  0.00000000E+00  0.00000000E+00
  0.00000000E+00  0.00000000E+00  0.00000000E+00
  0.00000000E+00  0.00000000E+00  0.00000000E+00
  0.00000000E+00  0.00000000E+00  0.00000000E+00
  0.00000000E+00  0.00000000E+00  0.00000000E+00
  0.00000000E+00  0.00000000E+00  0.00000000E+00
  0.00000000E+00  0.00000000E+00  0.00000000E+00
  0.00000000E+00  0.00000000E+00  0.00000000E+00
  0.00000000E+00  0.00000000E+00  0.00000000E+00
  0.00000000E+00  0.00000000E+00  0.00000000E+00
  0.00000000E+00  0.00000000E+00  0.00000000E+00
  0.00000000E+00  0.00000000E+00  0.00000000E+00
  0.00000000E+00  0.00000000E+00  0.00000000E+00
  0.00000000E+00  0.00000000E+00  0.00000000E+00
  0.00000000E+00  0.00000000E+00  0.00000000E+00
  0.00000000E+00  0.00000000E+00  0.00000000E+00
  0.00000000E+00  0.00000000E+00  0.00000000E+00
  0.00000000E+00  0.00000000E+00  0.00000000E+00
  0.00000000E+00  0.00000000E+00  0.00000000E+00
  0.00000000E+00  0.00000000E+00  0.00000000E+00
  0.00000000E+00  0.00000000E+00  0.00000000E+00
  0.00000000E+00  0.00000000E+00  0.00000000E+00
  0.00000000E+00  0.00000000E+00  0.00000000E+00
  0.00000000E+00  0.00000000E+00  0.00000000E+00
  0.00000000E+00  0.00000000E+00  0.00000000E+00
  0.00000000E+00  0.00000000E+00  0.00000000E+00
  0.00000000E+00  0.00000000E+00  0.00000000E+00
  0.00000000E+00  0.00000000E+00  0.00000000E+00
  0.00000000E+00  0.00000000E+00  0.00000000E+00
  0.00000000E+00  0.00000000E+00  0.00000000E+00
  0.00000000E+00  0.00000000E+00  0.00000000E+00
  0.00000000E+00  0.00000000E+00  0.00000000E+00
  0.00000000E+00  0.00000000E+00  0.00000000E+00
  0.00000000E+00  0.00000000E+00  0.00000000E+00
  0.00000000E+00  0.00000000E+00  0.00000000E+00
  0.00000000E+00  0.00000000E+00  0.00000000E+00
  0.00000000E+00  0.00000000E+00  0.00000000E+00
  0.00000000E+00  0.00000000E+00  0.00000000E+00
  0.00000000E+00  0.00000000E+00  0.00000000E+00
  0.00000000E+00  0.00000000E+00  0.00000000E+00
  0.00000000E+00  0.00000000E+00  0.00000000E+00
  0.00000000E+00  0.00000000E+00  0.00000000E+00
  0.00000000E+00  0.00000000E+00  0.00000000E+00
  0.00000000E+00  0.00000000E+00  0.00000000E+00
  0.00000000E+00  0.00000000E+00  0.00000000E+00
  0.00000000E+00  0.00000000E+00  0.00000000E+00
  0.00000000E+00  0.00000000E+00  0.00000000E+00
  0.00000000E+00  0.00000000E+00  0.00000000E+00
  0.00000000E+00  0.00000000E+00  0.00000000E+00
  0.00000000E+00  0.00000000E+00  0.00000000E+00
  0.00000000E+00  0.00000000E+00  0.00000000E+00
  0.00000000E+00  0.00000000E+00  0.00000000E+00
  0.00000000E+00  0.00000000E+00  0.00000000E+00
  0.00000000E+00  0.00000000E+00  0.00000000E+00
  0.00000000E+00  0.00000000E+00  0.00000000E+00
  0.00000000E+00  0.00000000E+00  0.00000000E+00
  0.00000000E+00  0.00000000E+00  0.00000000E+00
  0.00000000E+00  0.00000000E+00  0.00000000E+00
  0.00000000E+00  0.00000000E+00  0.00000000E+00
  0.00000000E+00  0.00000000E+00  0.00000000E+00
  0.00000000E+00  0.00000000E+00  0.00000000E+00
  0.00000000E+00  0.00000000E+00  0.00000000E+00
  0.00000000E+00  0.00000000E+00  0.00000000E+00
  0.00000000E+00  0.00000000E+00  0.00000000E+00
  0.00000000E+00  0.00000000E+00  0.00000000E+00
  0.00000000E+00  0.00000000E+00  0.00000000E+00
  0.00000000E+00  0.00000000E+00  0.00000000E+00
  0.00000000E+00  0.00000000E+00  0.00000000E+00
  0.00000000E+00  0.00000000E+00  0.00000000E+00
  0.00000000E+00  0.00000000E+00  0.00000000E+00
  0.00000000E+00  0.00000000E+00  0.00000000E+00
  0.00000000E+00  0.00000000E+00  0.00000000E+00
  0.00000000E+00  0.00000000E+00  0.00000000E+00
  0.00000000E+00  0.00000000E+00  0.00000000E+00
  0.00000000E+00  0.00000000E+00  0.00000000E+00
  0.00000000E+00  0.00000000E+00  0.00000000E+00
  0.00000000E+00  0.00000000E+00  0.00000000E+00
  0.00000000E+00  0.00000000E+00  0.00000000E+00
  0.00000000E+00  0.00000000E+00  0.00000000E+00
  0.00000000E+00  0.00000000E+00  0.00000000E+00
  0.00000000E+00  0.00000000E+00  0.00000000E+00
  0.00000000E+00  0.00000000E+00  0.00000000E+00
  0.00000000E+00  0.00000000E+00  0.00000000E+00
  0.00000000E+00  0.00000000E+00  0.00000000E+00
  0.00000000E+00  0.00000000E+00  0.00000000E+00
  0.00000000E+00  0.00000000E+00  0.00000000E+00
  0.00000000E+00  0.00000000E+00  0.00000000E+00
  0.00000000E+00  0.00000000E+00  0.00000000E+00
  0.00000000E+00  0.00000000E+00  0.00000000E+00
  0.00000000E+00  0.00000000E+00  0.00000000E+00
  0.00000000E+00  0.00000000E+00  0.00000000E+00
  0.00000000E+00  0.00000000E+00  0.00000000E+00
  0.00000000E+00  0.00000000E+00  0.00000000E+00
  0.00000000E+00  0.00000000E+00  0.00000000E+00
  0.00000000E+00  0.00000000E+00  0.00000000E+00
  0.00000000E+00  0.00000000E+00  0.00000000E+00
  0.00000000E+00  0.00000000E+00  0.00000000E+00
  0.00000000E+00  0.00000000E+00  0.00000000E+00
  0.00000000E+00  0.00000000E+00  0.00000000E+00
  0.00000000E+00  0.00000000E+00  0.00000000E+00
  0.00000000E+00  0.00000000E+00  0.00000000E+00
  0.00000000E+00  0.00000000E+00  0.00000000E+00
  0.00000000E+00  0.00000000E+00  0.00000000E+00
  0.00000000E+00  0.00000000E+00  0.00000000E+00
  0.00000000E+00  0.00000000E+00  0.00000000E+00
  0.00000000E+00  0.00000000E+00  0.00000000E+00
  0.00000000E+00  0.00000000E+00  0.00000000E+00
  0.00000000E+00  0.00000000E+00  0.00000000E+00
  0.00000000E+00  0.00000000E+00  0.00000000E+00
  0.00000000E+00  0.00000000E+00  0.00000000E+00
  0.00000000E+00  0.00000000E+00  0.00000000E+00
  0.00000000E+00  0.00000000E+00  0.00000000E+00
  0.00000000E+00  0.00000000E+00  0.00000000E+00
  0.00000000E+00  0.00000000E+00  0.00000000E+00
  0.00000000E+00  0.00000000E+00  0.00000000E+00
  0.00000000E+00  0.00000000E+00  0.00000000E+00
  0.00000000E+00  0.00000000E+00  0.00000000E+00
  0.00000000E+00  0.00000000E+00  0.00000000E+00
  0.00000000E+00  0.00000000E+00  0.00000000E+00
