# Supplementary material for: In-situ grafting of cobalt phthalocyanine on gas diffusion electrodes enables ampere-level CO2 reduction
Source: Nat Commun. 2025 Dec 8;17:124. doi: 10.1038/s41467-025-66808-3 (PMC12775133; doi:10.1038/s41467-025-66808-3)
Supplement: Supplementary file 3 — Supplementary Data 1 [file 41467_2025_66808_MOESM3_ESM.zip › Supplementary Data 1/CoPc_ppy.vasp]

Transfer by qvasp                       
   1.00000000000000     
    35.0000000000000000    0.0000000000000000    0.0000000000000000
     0.0000000000000000   35.0000000000000000    0.0000000000000000
     0.0000000000000000    0.0000000000000000   35.0000000000000000
   C    H    N    Co
    36    19     9     1
Direct
  0.5075615453351958  0.4056126081045532  0.2663062618673114
  0.5469997374749329  0.4189763890218670  0.2660617866608708
  0.5816655924074099  0.3995311822483016  0.2651667906362388
  0.6158366327886406  0.4208638744288261  0.2649751582143636
  0.6135912272321172  0.4614481250692602  0.2661998163581971
  0.5789300271363954  0.4807408896692305  0.2673412199548098
  0.5453389635583444  0.4590806458424480  0.2670636651515845
  0.5052010504587254  0.4692328900239249  0.2675130898231735
  0.4566123217124726  0.5141219682500917  0.2679641573897550
  0.4433515317508513  0.5535478764350805  0.2680827359297760
  0.4627787186764169  0.5884066595202231  0.2683073311579396
  0.4408521127104310  0.6217333964929121  0.2682362727102151
  0.4006169478414070  0.6202280643630184  0.2679680042159827
  0.3812336220124739  0.5853573377166751  0.2677607894453194
  0.4032002415835226  0.5520345906997201  0.2678065966948435
  0.3929714905025233  0.5117112583666357  0.2675982216771222
  0.3480330373133504  0.4631846479192469  0.2674303713903958
  0.3086315836098167  0.4499195476189846  0.2674711630607404
  0.2737311869020820  0.4692854452616350  0.2673661617510263
  0.2404414491353692  0.4473137990797787  0.2674271704435979
  0.2420003338623658  0.4070758251619242  0.2676308337662612
  0.2768907501664902  0.3877515001780333  0.2677475887288586
  0.3101808025846997  0.4097614616941489  0.2676405147308213
  0.3504759932751001  0.3995551387113395  0.2675950026174799
  0.3990315725366762  0.3546133022722578  0.2672398611884060
  0.4122838340627117  0.3152162732754553  0.2669717029596847
  0.3928467051450953  0.2803586608202838  0.2672252306649431
  0.4147339545526092  0.2470210639640746  0.2667943065731960
  0.4549708996615904  0.2485053827659654  0.2661230527313218
  0.4743671329253056  0.2833626196330788  0.2658923206166273
  0.4524485507414795  0.3167246487378828  0.2663285330128876
  0.4626790862278934  0.3570295403328456  0.2663395030527969
  0.7162803568331840  0.3868246359327384  0.2641889587262570
  0.6898136845021313  0.4170174144842442  0.2691849864301385
  0.6530756646424566  0.4024716373432825  0.2633870375043564
  0.6954844529911096  0.3542934696581781  0.2553222871747148
  0.4939200347009133  0.5892653545891747  0.2685147350049406
  0.5778113580600467  0.5118584652201286  0.2681691027320977
  0.6400863018266852  0.4778256549144938  0.2657751695553321
  0.5815609466552689  0.3683530115755481  0.2651719996367999
  0.2727968670451716  0.5004191918442024  0.2672294634186164
  0.2126547800714537  0.4614463459267564  0.2673203599579174
  0.2153869224068508  0.3908414385306596  0.2676993247042181
  0.2783992230561209  0.3566415756123444  0.2679224342532299
  0.3617092168192034  0.2795272268319768  0.2677661117812039
  0.4005413209116984  0.2192641323197820  0.2669870328613593
  0.4711476631515190  0.2218536687994628  0.2657957308728115
  0.5054879815045875  0.2847576517434621  0.2654078712851926
  0.4550312020775941  0.6495004104544846  0.2683887772128779
  0.3844112375698123  0.6468630973818740  0.2679270971563230
  0.3501130254019261  0.5839194518587414  0.2675569807932303
  0.7471266911018775  0.3884606305382523  0.2668455611334238
  0.6966015453183261  0.4462788096001657  0.2768473881197949
  0.6359791268729340  0.3461669518791178  0.2482289869318733
  0.7045841127112323  0.3253437739951209  0.2490583305219195
  0.4829295320086582  0.4364820533230866  0.2670687861075953
  0.4933020410818267  0.5051396373902400  0.2680053204240661
  0.3570788299842215  0.4999043722085379  0.2674419413167606
  0.3726501090439716  0.4322833052429547  0.2674643225446826
  0.6575716973093851  0.3640838887564148  0.2551416484967075
  0.3623318969090458  0.3636684234804000  0.2675841233534745
  0.4299767781861358  0.3792079263178176  0.2669190958005459
  0.4256824757646851  0.4895105446350093  0.2676634186167420
  0.4986007912786132  0.3688955040688409  0.2659150639616568
  0.4277934963168188  0.4343437298628191  0.2673053364325977
 
  0.00000000E+00  0.00000000E+00  0.00000000E+00
  0.00000000E+00  0.00000000E+00  0.00000000E+00
  0.00000000E+00  0.00000000E+00  0.00000000E+00
  0.00000000E+00  0.00000000E+00  0.00000000E+00
  0.00000000E+00  0.00000000E+00  0.00000000E+00
  0.00000000E+00  0.00000000E+00  0.00000000E+00
  0.00000000E+00  0.00000000E+00  0.00000000E+00
  0.00000000E+00  0.00000000E+00  0.00000000E+00
  0.00000000E+00  0.00000000E+00  0.00000000E+00
  0.00000000E+00  0.00000000E+00  0.00000000E+00
  0.00000000E+00  0.00000000E+00  0.00000000E+00
  0.00000000E+00  0.00000000E+00  0.00000000E+00
  0.00000000E+00  0.00000000E+00  0.00000000E+00
  0.00000000E+00  0.00000000E+00  0.00000000E+00
  0.00000000E+00  0.00000000E+00  0.00000000E+00
  0.00000000E+00  0.00000000E+00  0.00000000E+00
  0.00000000E+00  0.00000000E+00  0.00000000E+00
  0.00000000E+00  0.00000000E+00  0.00000000E+00
  0.00000000E+00  0.00000000E+00  0.00000000E+00
  0.00000000E+00  0.00000000E+00  0.00000000E+00
  0.00000000E+00  0.00000000E+00  0.00000000E+00
  0.00000000E+00  0.00000000E+00  0.00000000E+00
  0.00000000E+00  0.00000000E+00  0.00000000E+00
  0.00000000E+00  0.00000000E+00  0.00000000E+00
  0.00000000E+00  0.00000000E+00  0.00000000E+00
  0.00000000E+00  0.00000000E+00  0.00000000E+00
  0.00000000E+00  0.00000000E+00  0.00000000E+00
  0.00000000E+00  0.00000000E+00  0.00000000E+00
  0.00000000E+00  0.00000000E+00  0.00000000E+00
  0.00000000E+00  0.00000000E+00  0.00000000E+00
  0.00000000E+00  0.00000000E+00  0.00000000E+00
  0.00000000E+00  0.00000000E+00  0.00000000E+00
  0.00000000E+00  0.00000000E+00  0.00000000E+00
  0.00000000E+00  0.00000000E+00  0.00000000E+00
  0.00000000E+00  0.00000000E+00  0.00000000E+00
  0.00000000E+00  0.00000000E+00  0.00000000E+00
  0.00000000E+00  0.00000000E+00  0.00000000E+00
  0.00000000E+00  0.00000000E+00  0.00000000E+00
  0.00000000E+00  0.00000000E+00  0.00000000E+00
  0.00000000E+00  0.00000000E+00  0.00000000E+00
  0.00000000E+00  0.00000000E+00  0.00000000E+00
  0.00000000E+00  0.00000000E+00  0.00000000E+00
  0.00000000E+00  0.00000000E+00  0.00000000E+00
  0.00000000E+00  0.00000000E+00  0.00000000E+00
  0.00000000E+00  0.00000000E+00  0.00000000E+00
  0.00000000E+00  0.00000000E+00  0.00000000E+00
  0.00000000E+00  0.00000000E+00  0.00000000E+00
  0.00000000E+00  0.00000000E+00  0.00000000E+00
  0.00000000E+00  0.00000000E+00  0.00000000E+00
  0.00000000E+00  0.00000000E+00  0.00000000E+00
  0.00000000E+00  0.00000000E+00  0.00000000E+00
  0.00000000E+00  0.00000000E+00  0.00000000E+00
  0.00000000E+00  0.00000000E+00  0.00000000E+00
  0.00000000E+00  0.00000000E+00  0.00000000E+00
  0.00000000E+00  0.00000000E+00  0.00000000E+00
  0.00000000E+00  0.00000000E+00  0.00000000E+00
  0.00000000E+00  0.00000000E+00  0.00000000E+00
  0.00000000E+00  0.00000000E+00  0.00000000E+00
  0.00000000E+00  0.00000000E+00  0.00000000E+00
  0.00000000E+00  0.00000000E+00  0.00000000E+00
  0.00000000E+00  0.00000000E+00  0.00000000E+00
  0.00000000E+00  0.00000000E+00  0.00000000E+00
  0.00000000E+00  0.00000000E+00  0.00000000E+00
  0.00000000E+00  0.00000000E+00  0.00000000E+00
  0.00000000E+00  0.00000000E+00  0.00000000E+00
