# Supplementary material for: In-situ grafting of cobalt phthalocyanine on gas diffusion electrodes enables ampere-level CO2 reduction
Source: Nat Commun. 2025 Dec 8;17:124. doi: 10.1038/s41467-025-66808-3 (PMC12775133; doi:10.1038/s41467-025-66808-3)
Supplement: Supplementary file 3 — Supplementary Data 1 [file 41467_2025_66808_MOESM3_ESM.zip › Supplementary Data 1/ppy_GDE.vasp]

Transfer by qvasp                       
   1.00000000000000     
    17.2646000000000015    0.0000000000000000    0.0000000000000000
     0.0000000000000000   17.0875999999999983    0.0000000000000000
     0.0000000000000000    0.0000000000000000   20.0000000000000000
   C    H    N 
   118     7     2
Direct
  0.9958526930897094  0.0917940643036488  0.3985340600851259
  0.0675053117644495  0.2165627235591003  0.4013987477057341
  0.9958778490948959  0.1752294641441878  0.4001520507576117
  0.0674822173282195  0.0501711486962435  0.3986658617686416
  0.1387952014052942  0.0913978314137438  0.4014686384525561
  0.2103876500659680  0.2163864523087256  0.4060237734266465
  0.1390177103825039  0.1750828912282429  0.4028898145642330
  0.2102896771153624  0.0498809404524110  0.4021327036402838
  0.2815851008978285  0.0910346170442011  0.4067341127470456
  0.3528028339933655  0.2156497263072268  0.4183802786555546
  0.2820419576551316  0.1748562316258742  0.4106301106164452
  0.3527461000966596  0.0493073077437671  0.4058472948070246
  0.4240364917635659  0.0902214329580957  0.4113192183736416
  0.4940571431063674  0.2118979602209947  0.4347495442059142
  0.4239244499879362  0.1727256279397693  0.4220339571917364
  0.4956701722602119  0.0495513155845018  0.4077538490791497
  0.5667453238653550  0.0917023615388004  0.4103891301287987
  0.6392796648427748  0.2166517367444385  0.4195058854478546
  0.5661347664709808  0.1744106807008308  0.4232531667066866
  0.6382024875204948  0.0506687843261204  0.4027079509000941
  0.7096717079305463  0.0920867763141757  0.4016794006254685
  0.7811132094663975  0.2169815779288413  0.4054652937813117
  0.7095017059739135  0.1756187308535573  0.4066692979226048
  0.7811314123351067  0.0507724075420057  0.3978601702397597
  0.8528320718170406  0.0920932479800882  0.3984098574062571
  0.9243034139860384  0.2166873099565976  0.4010809286440349
  0.8527982119365447  0.1754714906719244  0.4013196255894798
  0.9243584084205949  0.0505489001481934  0.3969948198242292
  0.9958569434906153  0.3415413679790689  0.4013284493930840
  0.0676979814923442  0.4663054124862214  0.3988136285443176
  0.9960880729739188  0.4249752891938314  0.4005639491994941
  0.0676599030571907  0.3000084636781040  0.4014814580540360
  0.1393036724904846  0.3412244505459796  0.4016012774886519
  0.2107482998322112  0.4659704632583228  0.3985430930500584
  0.1392755838724611  0.4248112090526206  0.3996083546750739
  0.2109312744030589  0.2997472268763985  0.4042932062843434
  0.2828663111878598  0.3410224430698108  0.4057475888465873
  0.3542663943936759  0.4649343132378263  0.3993385938324039
  0.2825802263619508  0.4242516085466477  0.4013349170446503
  0.3545676676352301  0.3001087763963568  0.4148679841224521
  0.4258638212056667  0.3418495475543750  0.4206897563007814
  0.4969833315932632  0.4664985963333947  0.3971850957452361
  0.4259035946175018  0.4228461862896822  0.4055440447206848
  0.6398885328487935  0.4674822438221469  0.3994240751118809
  0.5685505953646626  0.4318630084169044  0.3945679106527038
  0.6407318258008274  0.2985092837227725  0.4327534995518434
  0.7090518752331434  0.3416668785809023  0.4175185070638392
  0.7814433182925882  0.4666354492697877  0.4047051541969751
  0.7105152324425390  0.4254651982500448  0.4089197388426129
  0.7807344179585414  0.3002419800287655  0.4083737778448295
  0.8525522264775915  0.3417062753146070  0.4045674097811940
  0.9245715465858737  0.4664647321300990  0.4013305560100875
  0.8532446896440362  0.4251429686627120  0.4045195613495238
  0.9242189511465355  0.3002695140804335  0.4020868858366029
  0.9960421773316881  0.5914008705982567  0.3966377585368477
  0.0675905108135524  0.7162835891089401  0.3938321284779818
  0.9961051690977669  0.6749914740316214  0.3947392753849357
  0.0676972708127934  0.5497472389102001  0.3968807157334027
  0.1391518190697170  0.5909903523615085  0.3951165829989733
  0.2104928849751673  0.7159324694824676  0.3930677973102092
  0.1390601290706428  0.6746423370982200  0.3937510880249846
  0.2106786380274954  0.5493028452623818  0.3955345733429851
  0.2823949200849754  0.5905302543075948  0.3936652534182343
  0.3532355956009923  0.7161496220567969  0.3922342040911531
  0.2820489568585458  0.6743194704494329  0.3926216307923696
  0.3538430196659448  0.5488823167350674  0.3943484584311321
  0.4248145562373580  0.5913047848940849  0.3929237648495416
  0.4961203085654802  0.7167029898863504  0.3916106146312544
  0.4247182345150478  0.6748617267432166  0.3918424728413683
  0.4963630543030035  0.5504255652706505  0.3934954100506403
  0.5678608309195781  0.5920079916203207  0.3927053870105297
  0.6390571884937444  0.7170761186458918  0.3923446877327876
  0.5677029104935443  0.6755099123639994  0.3916822044443151
  0.6396308399337869  0.5514261181074005  0.3958937540489984
  0.7108931350371606  0.5924203778238422  0.3965448510753973
  0.7819393203894549  0.7171599684707388  0.3937993163638893
  0.7106413715765214  0.6758891920173085  0.3939105237362455
  0.7818749529531530  0.5504087595279188  0.3992729134555972
  0.8532258059819355  0.5916737791414377  0.3974971925622199
  0.9246745787313344  0.7166531388920347  0.3942413580886921
  0.8532837011006791  0.6753284646857622  0.3949397862432562
  0.9247320603256384  0.5501519253036307  0.3986892482851800
  0.9960259759929002  0.8416486496936670  0.3938572683577277
  0.0674220639558456  0.9665763329612176  0.3965040851015971
  0.9959358817882205  0.9253012397547167  0.3948772622578289
  0.0674955075915804  0.7999577613691500  0.3937525117505842
  0.1389206271405712  0.8412767085359505  0.3943224031773127
  0.2102083984026422  0.9663331900628194  0.3985248506425449
  0.1388525425662337  0.9249652339756196  0.3962036315416171
  0.2103437708469400  0.7996322425017226  0.3937299574416855
  0.2816603788419130  0.8411697037040540  0.3946153956319591
  0.3528774400152557  0.9660175156997823  0.4002278745520442
  0.2815879842743811  0.9246933554870154  0.3975576929978502
  0.3531433289587724  0.7998141908561891  0.3934584131249323
  0.4244544709196987  0.8413996377458943  0.3944825153807869
  0.4957410231329007  0.9664050687897756  0.4006079169498875
  0.4244133425967718  0.9248549418652914  0.3982394544415442
  0.4959961883801896  0.8001280462025377  0.3929989048784321
  0.5673509145378830  0.8419014325860132  0.3938140594049386
  0.6384746450994641  0.9672043523476859  0.3977308973637008
  0.5672108129618678  0.9252628086164165  0.3971722188159248
  0.6389237806785388  0.8006109602402489  0.3927254529413347
  0.7102321726843002  0.8421694970292890  0.3932491933408997
  0.7814216933813682  0.9672175347218115  0.3953457546809673
  0.7100175767400714  0.9258138660289390  0.3949036030418043
  0.7817827408742701  0.8007176770476789  0.3930950016462660
  0.8531871134207094  0.8420478660764275  0.3933997573423795
  0.9244575181929449  0.9669243176098519  0.3951593965536659
  0.8530120741829208  0.9256681808957836  0.3942524610099767
  0.9245997439727205  0.8003495486358005  0.3935523603270070
  0.5631038137278352  0.3869730018519490  0.5259276995256386
  0.5743743679107922  0.3192451535321581  0.4789410675315935
  0.4893033801212212  0.2951213893392080  0.4599839038823177
  0.4949643207194967  0.3715725893984612  0.5577538021588140
  0.3842828268906402  0.4506338296782388  0.7008745941868995
  0.3965626113462406  0.3896231769083158  0.6539342354558357
  0.4586436788369426  0.4112780652397774  0.6131914933943605
  0.4386178299902781  0.5083458992886420  0.6879495800440765
  0.4006866175775912  0.3031240515175213  0.5343090339920735
  0.6067607434649460  0.4294134940225121  0.5403227031937021
  0.5828687644976185  0.2703522056026415  0.5156903801180732
  0.4485662945085309  0.5646283773726140  0.7114908919463758
  0.3407810251361312  0.4523454997087271  0.7400011499297747
  0.3651532603116081  0.3346779211839319  0.6511312660501005
  0.5255611005947571  0.5155183564476928  0.6131462832629211
  0.4596034094222006  0.3031985436539628  0.5310930392214530
  0.4832910668687944  0.4837163034011098  0.6352776126078794
 
  0.00000000E+00  0.00000000E+00  0.00000000E+00
  0.00000000E+00  0.00000000E+00  0.00000000E+00
  0.00000000E+00  0.00000000E+00  0.00000000E+00
  0.00000000E+00  0.00000000E+00  0.00000000E+00
  0.00000000E+00  0.00000000E+00  0.00000000E+00
  0.00000000E+00  0.00000000E+00  0.00000000E+00
  0.00000000E+00  0.00000000E+00  0.00000000E+00
  0.00000000E+00  0.00000000E+00  0.00000000E+00
  0.00000000E+00  0.00000000E+00  0.00000000E+00
  0.00000000E+00  0.00000000E+00  0.00000000E+00
  0.00000000E+00  0.00000000E+00  0.00000000E+00
  0.00000000E+00  0.00000000E+00  0.00000000E+00
  0.00000000E+00  0.00000000E+00  0.00000000E+00
  0.00000000E+00  0.00000000E+00  0.00000000E+00
  0.00000000E+00  0.00000000E+00  0.00000000E+00
  0.00000000E+00  0.00000000E+00  0.00000000E+00
  0.00000000E+00  0.00000000E+00  0.00000000E+00
  0.00000000E+00  0.00000000E+00  0.00000000E+00
  0.00000000E+00  0.00000000E+00  0.00000000E+00
  0.00000000E+00  0.00000000E+00  0.00000000E+00
  0.00000000E+00  0.00000000E+00  0.00000000E+00
  0.00000000E+00  0.00000000E+00  0.00000000E+00
  0.00000000E+00  0.00000000E+00  0.00000000E+00
  0.00000000E+00  0.00000000E+00  0.00000000E+00
  0.00000000E+00  0.00000000E+00  0.00000000E+00
  0.00000000E+00  0.00000000E+00  0.00000000E+00
  0.00000000E+00  0.00000000E+00  0.00000000E+00
  0.00000000E+00  0.00000000E+00  0.00000000E+00
  0.00000000E+00  0.00000000E+00  0.00000000E+00
  0.00000000E+00  0.00000000E+00  0.00000000E+00
  0.00000000E+00  0.00000000E+00  0.00000000E+00
  0.00000000E+00  0.00000000E+00  0.00000000E+00
  0.00000000E+00  0.00000000E+00  0.00000000E+00
  0.00000000E+00  0.00000000E+00  0.00000000E+00
  0.00000000E+00  0.00000000E+00  0.00000000E+00
  0.00000000E+00  0.00000000E+00  0.00000000E+00
  0.00000000E+00  0.00000000E+00  0.00000000E+00
  0.00000000E+00  0.00000000E+00  0.00000000E+00
  0.00000000E+00  0.00000000E+00  0.00000000E+00
  0.00000000E+00  0.00000000E+00  0.00000000E+00
  0.00000000E+00  0.00000000E+00  0.00000000E+00
  0.00000000E+00  0.00000000E+00  0.00000000E+00
  0.00000000E+00  0.00000000E+00  0.00000000E+00
  0.00000000E+00  0.00000000E+00  0.00000000E+00
  0.00000000E+00  0.00000000E+00  0.00000000E+00
  0.00000000E+00  0.00000000E+00  0.00000000E+00
  0.00000000E+00  0.00000000E+00  0.00000000E+00
  0.00000000E+00  0.00000000E+00  0.00000000E+00
  0.00000000E+00  0.00000000E+00  0.00000000E+00
  0.00000000E+00  0.00000000E+00  0.00000000E+00
  0.00000000E+00  0.00000000E+00  0.00000000E+00
  0.00000000E+00  0.00000000E+00  0.00000000E+00
  0.00000000E+00  0.00000000E+00  0.00000000E+00
  0.00000000E+00  0.00000000E+00  0.00000000E+00
  0.00000000E+00  0.00000000E+00  0.00000000E+00
  0.00000000E+00  0.00000000E+00  0.00000000E+00
  0.00000000E+00  0.00000000E+00  0.00000000E+00
  0.00000000E+00  0.00000000E+00  0.00000000E+00
  0.00000000E+00  0.00000000E+00  0.00000000E+00
  0.00000000E+00  0.00000000E+00  0.00000000E+00
  0.00000000E+00  0.00000000E+00  0.00000000E+00
  0.00000000E+00  0.00000000E+00  0.00000000E+00
  0.00000000E+00  0.00000000E+00  0.00000000E+00
  0.00000000E+00  0.00000000E+00  0.00000000E+00
  0.00000000E+00  0.00000000E+00  0.00000000E+00
  0.00000000E+00  0.00000000E+00  0.00000000E+00
  0.00000000E+00  0.00000000E+00  0.00000000E+00
  0.00000000E+00  0.00000000E+00  0.00000000E+00
  0.00000000E+00  0.00000000E+00  0.00000000E+00
  0.00000000E+00  0.00000000E+00  0.00000000E+00
  0.00000000E+00  0.00000000E+00  0.00000000E+00
  0.00000000E+00  0.00000000E+00  0.00000000E+00
  0.00000000E+00  0.00000000E+00  0.00000000E+00
  0.00000000E+00  0.00000000E+00  0.00000000E+00
  0.00000000E+00  0.00000000E+00  0.00000000E+00
  0.00000000E+00  0.00000000E+00  0.00000000E+00
  0.00000000E+00  0.00000000E+00  0.00000000E+00
  0.00000000E+00  0.00000000E+00  0.00000000E+00
  0.00000000E+00  0.00000000E+00  0.00000000E+00
  0.00000000E+00  0.00000000E+00  0.00000000E+00
  0.00000000E+00  0.00000000E+00  0.00000000E+00
  0.00000000E+00  0.00000000E+00  0.00000000E+00
  0.00000000E+00  0.00000000E+00  0.00000000E+00
  0.00000000E+00  0.00000000E+00  0.00000000E+00
  0.00000000E+00  0.00000000E+00  0.00000000E+00
  0.00000000E+00  0.00000000E+00  0.00000000E+00
  0.00000000E+00  0.00000000E+00  0.00000000E+00
  0.00000000E+00  0.00000000E+00  0.00000000E+00
  0.00000000E+00  0.00000000E+00  0.00000000E+00
  0.00000000E+00  0.00000000E+00  0.00000000E+00
  0.00000000E+00  0.00000000E+00  0.00000000E+00
  0.00000000E+00  0.00000000E+00  0.00000000E+00
  0.00000000E+00  0.00000000E+00  0.00000000E+00
  0.00000000E+00  0.00000000E+00  0.00000000E+00
  0.00000000E+00  0.00000000E+00  0.00000000E+00
  0.00000000E+00  0.00000000E+00  0.00000000E+00
  0.00000000E+00  0.00000000E+00  0.00000000E+00
  0.00000000E+00  0.00000000E+00  0.00000000E+00
  0.00000000E+00  0.00000000E+00  0.00000000E+00
  0.00000000E+00  0.00000000E+00  0.00000000E+00
  0.00000000E+00  0.00000000E+00  0.00000000E+00
  0.00000000E+00  0.00000000E+00  0.00000000E+00
  0.00000000E+00  0.00000000E+00  0.00000000E+00
  0.00000000E+00  0.00000000E+00  0.00000000E+00
  0.00000000E+00  0.00000000E+00  0.00000000E+00
  0.00000000E+00  0.00000000E+00  0.00000000E+00
  0.00000000E+00  0.00000000E+00  0.00000000E+00
  0.00000000E+00  0.00000000E+00  0.00000000E+00
  0.00000000E+00  0.00000000E+00  0.00000000E+00
  0.00000000E+00  0.00000000E+00  0.00000000E+00
  0.00000000E+00  0.00000000E+00  0.00000000E+00
  0.00000000E+00  0.00000000E+00  0.00000000E+00
  0.00000000E+00  0.00000000E+00  0.00000000E+00
  0.00000000E+00  0.00000000E+00  0.00000000E+00
  0.00000000E+00  0.00000000E+00  0.00000000E+00
  0.00000000E+00  0.00000000E+00  0.00000000E+00
  0.00000000E+00  0.00000000E+00  0.00000000E+00
  0.00000000E+00  0.00000000E+00  0.00000000E+00
  0.00000000E+00  0.00000000E+00  0.00000000E+00
  0.00000000E+00  0.00000000E+00  0.00000000E+00
  0.00000000E+00  0.00000000E+00  0.00000000E+00
  0.00000000E+00  0.00000000E+00  0.00000000E+00
  0.00000000E+00  0.00000000E+00  0.00000000E+00
  0.00000000E+00  0.00000000E+00  0.00000000E+00
  0.00000000E+00  0.00000000E+00  0.00000000E+00
  0.00000000E+00  0.00000000E+00  0.00000000E+00
  0.00000000E+00  0.00000000E+00  0.00000000E+00
