# Supplementary material for: In-situ grafting of cobalt phthalocyanine on gas diffusion electrodes enables ampere-level CO2 reduction
Source: Nat Commun. 2025 Dec 8;17:124. doi: 10.1038/s41467-025-66808-3 (PMC12775133; doi:10.1038/s41467-025-66808-3)
Supplement: Supplementary file 3 — Supplementary Data 1 [file 41467_2025_66808_MOESM3_ESM.zip › Supplementary Data 1/CO@Pc.vasp]

Transfer by qvasp                       
   1.00000000000000     
    35.0000000000000000    0.0000000000000000    0.0000000000000000
     0.0000000000000000   35.0000000000000000    0.0000000000000000
     0.0000000000000000    0.0000000000000000   35.0000000000000000
   C    N    H    Co   O 
    33     8    16     1     1
Direct
  0.3548739746900493  0.3086102672052473  0.2875033775535148
  0.3742992141439528  0.3453743303794215  0.2860388003652828
  0.4129209479909974  0.3553295393075891  0.2847858106982741
  0.4219194053380313  0.3941793795156521  0.2837581998265358
  0.3930970559869960  0.4222820063626999  0.2837650772611701
  0.3544887079518913  0.4123031813293987  0.2848131178433332
  0.3455045699339077  0.3734432017547940  0.2860634084268878
  0.3092429808914881  0.3530905666185871  0.2875646916987048
  0.2429684633837027  0.3522234925609245  0.2878441616076618
  0.2061804949615479  0.3716210202893929  0.2866395012748049
  0.1961854166034253  0.4102321437063668  0.2855340259958748
  0.1573251545736608  0.4192080903228165  0.2847731772307094
  0.1292456853428935  0.3903638580693624  0.2848875104484057
  0.1392559824262616  0.3517606504361857  0.2857601394722304
  0.1781308735400176  0.3428077455470534  0.2867487743644900
  0.1985074349823586  0.3065610972868817  0.2880200303029939
  0.1993659682770434  0.2402839780273713  0.2880280371889660
  0.1799520598420715  0.2034973124979756  0.2867709774223238
  0.1413367590510879  0.1934847856765993  0.2857546275593893
  0.1323676418324031  0.1546228960046735  0.2849470109615020
  0.1612179090906635  0.1265536607505594  0.2849266884907024
  0.1998211082249600  0.1365767408392346  0.2857054888424942
  0.2087697616727159  0.1754512558799551  0.2867405675397190
  0.2450182142464113  0.1958433159488415  0.2879589096152397
  0.3112861069059186  0.1967069591178190  0.2877904400591572
  0.3480597137710947  0.1772752618488698  0.2864598099937734
  0.3580509859815043  0.1386504360906367  0.2854463166460021
  0.3969087644611806  0.1296732681770896  0.2845687527320931
  0.4249938493351461  0.1585068536300761  0.2844720818814418
  0.4149846536672521  0.1971156913057005  0.2852507536921459
  0.3761166073839534  0.2060791961528937  0.2863624457924718
  0.3557380746598617  0.2423395778014138  0.2876266804211787
  0.2770340719239170  0.2748462622378913  0.3505205677399814
  0.3158451382275792  0.3142241840969466  0.2885086149785974
  0.2758668029905811  0.3709271348948488  0.2877357998803553
  0.2373823233130145  0.3131927675995015  0.2887980679917568
  0.1806708501332550  0.2731869718985182  0.2881194289470516
  0.2383999052585552  0.2347175094010810  0.2888474327795033
  0.2783903033236430  0.1780065889462429  0.2879466520803933
  0.3168727464226599  0.2357426089200820  0.2886006714376363
  0.3735709660484982  0.2757141856677308  0.2875798121655327
  0.1484363858617609  0.4490787815849452  0.2841078065502352
  0.0991453723782669  0.3984493057518168  0.2843147387338404
  0.1177209062038858  0.3292624529693296  0.2857766456603930
  0.2181006542142121  0.4323591373517182  0.2853851069031024
  0.3320071237384835  0.4338562135243680  0.2847627394753485
  0.4012077985664019  0.4523709631684741  0.2829588469850107
  0.4517925144072487  0.4030476413583304  0.2829596630101165
  0.4350371005359186  0.3333987523212061  0.2847303577163725
  0.1191877417178748  0.2153775584324935  0.2857044494709263
  0.1024970753643402  0.1457222191821735  0.2843599625653759
  0.1531353149573521  0.0964524983785960  0.2843278899095013
  0.2223172085205169  0.1150380039050577  0.2856238611196765
  0.3361522336235159  0.1165040074839349  0.2854578716791984
  0.4058006549278095  0.0998007600678087  0.2839815383363690
  0.4550897642494949  0.1504045651238345  0.2838078986475159
  0.4365234501719468  0.2196101770653134  0.2851096132801170
  0.2771364535598005  0.2745371483450119  0.2949277874043724
  0.2762405982150042  0.2757688398806756  0.3833627813422341
 
  0.00000000E+00  0.00000000E+00  0.00000000E+00
  0.00000000E+00  0.00000000E+00  0.00000000E+00
  0.00000000E+00  0.00000000E+00  0.00000000E+00
  0.00000000E+00  0.00000000E+00  0.00000000E+00
  0.00000000E+00  0.00000000E+00  0.00000000E+00
  0.00000000E+00  0.00000000E+00  0.00000000E+00
  0.00000000E+00  0.00000000E+00  0.00000000E+00
  0.00000000E+00  0.00000000E+00  0.00000000E+00
  0.00000000E+00  0.00000000E+00  0.00000000E+00
  0.00000000E+00  0.00000000E+00  0.00000000E+00
  0.00000000E+00  0.00000000E+00  0.00000000E+00
  0.00000000E+00  0.00000000E+00  0.00000000E+00
  0.00000000E+00  0.00000000E+00  0.00000000E+00
  0.00000000E+00  0.00000000E+00  0.00000000E+00
  0.00000000E+00  0.00000000E+00  0.00000000E+00
  0.00000000E+00  0.00000000E+00  0.00000000E+00
  0.00000000E+00  0.00000000E+00  0.00000000E+00
  0.00000000E+00  0.00000000E+00  0.00000000E+00
  0.00000000E+00  0.00000000E+00  0.00000000E+00
  0.00000000E+00  0.00000000E+00  0.00000000E+00
  0.00000000E+00  0.00000000E+00  0.00000000E+00
  0.00000000E+00  0.00000000E+00  0.00000000E+00
  0.00000000E+00  0.00000000E+00  0.00000000E+00
  0.00000000E+00  0.00000000E+00  0.00000000E+00
  0.00000000E+00  0.00000000E+00  0.00000000E+00
  0.00000000E+00  0.00000000E+00  0.00000000E+00
  0.00000000E+00  0.00000000E+00  0.00000000E+00
  0.00000000E+00  0.00000000E+00  0.00000000E+00
  0.00000000E+00  0.00000000E+00  0.00000000E+00
  0.00000000E+00  0.00000000E+00  0.00000000E+00
  0.00000000E+00  0.00000000E+00  0.00000000E+00
  0.00000000E+00  0.00000000E+00  0.00000000E+00
  0.00000000E+00  0.00000000E+00  0.00000000E+00
  0.00000000E+00  0.00000000E+00  0.00000000E+00
  0.00000000E+00  0.00000000E+00  0.00000000E+00
  0.00000000E+00  0.00000000E+00  0.00000000E+00
  0.00000000E+00  0.00000000E+00  0.00000000E+00
  0.00000000E+00  0.00000000E+00  0.00000000E+00
  0.00000000E+00  0.00000000E+00  0.00000000E+00
  0.00000000E+00  0.00000000E+00  0.00000000E+00
  0.00000000E+00  0.00000000E+00  0.00000000E+00
  0.00000000E+00  0.00000000E+00  0.00000000E+00
  0.00000000E+00  0.00000000E+00  0.00000000E+00
  0.00000000E+00  0.00000000E+00  0.00000000E+00
  0.00000000E+00  0.00000000E+00  0.00000000E+00
  0.00000000E+00  0.00000000E+00  0.00000000E+00
  0.00000000E+00  0.00000000E+00  0.00000000E+00
  0.00000000E+00  0.00000000E+00  0.00000000E+00
  0.00000000E+00  0.00000000E+00  0.00000000E+00
  0.00000000E+00  0.00000000E+00  0.00000000E+00
  0.00000000E+00  0.00000000E+00  0.00000000E+00
  0.00000000E+00  0.00000000E+00  0.00000000E+00
  0.00000000E+00  0.00000000E+00  0.00000000E+00
  0.00000000E+00  0.00000000E+00  0.00000000E+00
  0.00000000E+00  0.00000000E+00  0.00000000E+00
  0.00000000E+00  0.00000000E+00  0.00000000E+00
  0.00000000E+00  0.00000000E+00  0.00000000E+00
  0.00000000E+00  0.00000000E+00  0.00000000E+00
  0.00000000E+00  0.00000000E+00  0.00000000E+00
