# Supplementary material for: In-situ grafting of cobalt phthalocyanine on gas diffusion electrodes enables ampere-level CO2 reduction
Source: Nat Commun. 2025 Dec 8;17:124. doi: 10.1038/s41467-025-66808-3 (PMC12775133; doi:10.1038/s41467-025-66808-3)
Supplement: Supplementary file 3 — Supplementary Data 1 [file 41467_2025_66808_MOESM3_ESM.zip › Supplementary Data 1/COOH@Pc.vasp]

Transfer by qvasp                       
   1.00000000000000     
    35.0000000000000000    0.0000000000000000    0.0000000000000000
     0.0000000000000000   35.0000000000000000    0.0000000000000000
     0.0000000000000000    0.0000000000000000   35.0000000000000000
   C    N    H    O    Co
    33     8    17     2     1
Direct
  0.3552118080404215  0.3090411752584019  0.2866119423530060
  0.3746106407097876  0.3457177304636384  0.2853949462839068
  0.4132665137426391  0.3556882670059379  0.2844862465301995
  0.4222214845263725  0.3945227236294924  0.2835765471419676
  0.3933616362931051  0.4226249801175390  0.2834361744843299
  0.3547776219833050  0.4126467930498013  0.2841679793982758
  0.3458100078971019  0.3737568602785165  0.2852150273558531
  0.3095809202232198  0.3535038541295945  0.2863802241030748
  0.2435734913921675  0.3526000628323139  0.2865157671159370
  0.2067470772641677  0.3719210816335529  0.2861159018093644
  0.1966619432206809  0.4105074548590212  0.2855381184920998
  0.1577633130481030  0.4193499035641425  0.2855323153281797
  0.1297871513928489  0.3904175244444050  0.2859819502640468
  0.1399306231727660  0.3518383918947967  0.2864144004862545
  0.1788392950492209  0.3430601681490458  0.2865253965724393
  0.1993551653494708  0.3068880168154380  0.2870821487336577
  0.2001985664942885  0.2408471800821362  0.2872450076520502
  0.1806280101395308  0.2041385050176749  0.2868472350952740
  0.1419630412397377  0.1943314047331159  0.2866909241392262
  0.1328413760343956  0.1554947760100210  0.2864418125246096
  0.1615688939713168  0.1273137949478784  0.2862224877924305
  0.2002237247028868  0.1371738254329294  0.2862907679479571
  0.2092879766913135  0.1760211207879666  0.2866816551146897
  0.2455882756513068  0.1963265005045199  0.2870748739844152
  0.3115836776816587  0.1971232785084460  0.2872127419976255
  0.3483097286078985  0.1777576813303454  0.2863514561597122
  0.3582627332987260  0.1390932026393785  0.2857144684923662
  0.3970912545180120  0.1300918590634332  0.2851485629345079
  0.4252250432061840  0.1589127397827055  0.2850322912235221
  0.4152795780172753  0.1975127256932490  0.2855036670659621
  0.3763864731312175  0.2065153511510867  0.2862695428008039
  0.3560584644484609  0.2427088335190620  0.2870360807416699
  0.2751239058046895  0.2751857074818057  0.3456859505586495
  0.3159437875576673  0.3144556104459721  0.2871861460831385
  0.2763038155389866  0.3714236671683832  0.2863768836420851
  0.2382968348440720  0.3134283279642544  0.2868700625206739
  0.1814836040681625  0.2736337843050883  0.2873560846228366
  0.2392975852711553  0.2353509251980523  0.2871360416190016
  0.2787862521423151  0.1783518176374810  0.2872336389434584
  0.3169480200628448  0.2363318554896274  0.2876291438850289
  0.3738713755772354  0.2761070947859518  0.2871425073924606
  0.1487759772024852  0.4491947387477093  0.2852556925629905
  0.0996566261469521  0.3984074753551295  0.2860671783197496
  0.1184493731845123  0.3292917452355538  0.2868138209341281
  0.2184706737051537  0.4327362300416739  0.2852431003679710
  0.3323006500202167  0.4342038254672734  0.2840680683710380
  0.4014687893819113  0.4527149329728950  0.2827862567793549
  0.4520881572328043  0.4034334091845781  0.2830076519872481
  0.4354378124984378  0.3338105068371781  0.2846020347820110
  0.1198894180423406  0.2162988091537292  0.2869158929637866
  0.1029372102591509  0.1466960946568991  0.2864800519957867
  0.1533501987112557  0.0972479930660476  0.2860601780890869
  0.2225923990994070  0.1155033883791250  0.2861586612312385
  0.3363680852328151  0.1169421031325895  0.2857915627978914
  0.4059689496631087  0.1002135081615116  0.2848344776180258
  0.4553092359121406  0.1507610663752188  0.2846113611510011
  0.4368852695338042  0.2199442575800607  0.2853803497930382
  0.3299553188989244  0.2770067396483731  0.3457954825226212
  0.3090572466665524  0.2763110358714607  0.3643129356695819
  0.2452241585556279  0.2743675863559936  0.3627289347491588
  0.2775447580456500  0.2749649959707987  0.2912901859275490
 
  0.00000000E+00  0.00000000E+00  0.00000000E+00
  0.00000000E+00  0.00000000E+00  0.00000000E+00
  0.00000000E+00  0.00000000E+00  0.00000000E+00
  0.00000000E+00  0.00000000E+00  0.00000000E+00
  0.00000000E+00  0.00000000E+00  0.00000000E+00
  0.00000000E+00  0.00000000E+00  0.00000000E+00
  0.00000000E+00  0.00000000E+00  0.00000000E+00
  0.00000000E+00  0.00000000E+00  0.00000000E+00
  0.00000000E+00  0.00000000E+00  0.00000000E+00
  0.00000000E+00  0.00000000E+00  0.00000000E+00
  0.00000000E+00  0.00000000E+00  0.00000000E+00
  0.00000000E+00  0.00000000E+00  0.00000000E+00
  0.00000000E+00  0.00000000E+00  0.00000000E+00
  0.00000000E+00  0.00000000E+00  0.00000000E+00
  0.00000000E+00  0.00000000E+00  0.00000000E+00
  0.00000000E+00  0.00000000E+00  0.00000000E+00
  0.00000000E+00  0.00000000E+00  0.00000000E+00
  0.00000000E+00  0.00000000E+00  0.00000000E+00
  0.00000000E+00  0.00000000E+00  0.00000000E+00
  0.00000000E+00  0.00000000E+00  0.00000000E+00
  0.00000000E+00  0.00000000E+00  0.00000000E+00
  0.00000000E+00  0.00000000E+00  0.00000000E+00
  0.00000000E+00  0.00000000E+00  0.00000000E+00
  0.00000000E+00  0.00000000E+00  0.00000000E+00
  0.00000000E+00  0.00000000E+00  0.00000000E+00
  0.00000000E+00  0.00000000E+00  0.00000000E+00
  0.00000000E+00  0.00000000E+00  0.00000000E+00
  0.00000000E+00  0.00000000E+00  0.00000000E+00
  0.00000000E+00  0.00000000E+00  0.00000000E+00
  0.00000000E+00  0.00000000E+00  0.00000000E+00
  0.00000000E+00  0.00000000E+00  0.00000000E+00
  0.00000000E+00  0.00000000E+00  0.00000000E+00
  0.00000000E+00  0.00000000E+00  0.00000000E+00
  0.00000000E+00  0.00000000E+00  0.00000000E+00
  0.00000000E+00  0.00000000E+00  0.00000000E+00
  0.00000000E+00  0.00000000E+00  0.00000000E+00
  0.00000000E+00  0.00000000E+00  0.00000000E+00
  0.00000000E+00  0.00000000E+00  0.00000000E+00
  0.00000000E+00  0.00000000E+00  0.00000000E+00
  0.00000000E+00  0.00000000E+00  0.00000000E+00
  0.00000000E+00  0.00000000E+00  0.00000000E+00
  0.00000000E+00  0.00000000E+00  0.00000000E+00
  0.00000000E+00  0.00000000E+00  0.00000000E+00
  0.00000000E+00  0.00000000E+00  0.00000000E+00
  0.00000000E+00  0.00000000E+00  0.00000000E+00
  0.00000000E+00  0.00000000E+00  0.00000000E+00
  0.00000000E+00  0.00000000E+00  0.00000000E+00
  0.00000000E+00  0.00000000E+00  0.00000000E+00
  0.00000000E+00  0.00000000E+00  0.00000000E+00
  0.00000000E+00  0.00000000E+00  0.00000000E+00
  0.00000000E+00  0.00000000E+00  0.00000000E+00
  0.00000000E+00  0.00000000E+00  0.00000000E+00
  0.00000000E+00  0.00000000E+00  0.00000000E+00
  0.00000000E+00  0.00000000E+00  0.00000000E+00
  0.00000000E+00  0.00000000E+00  0.00000000E+00
  0.00000000E+00  0.00000000E+00  0.00000000E+00
  0.00000000E+00  0.00000000E+00  0.00000000E+00
  0.00000000E+00  0.00000000E+00  0.00000000E+00
  0.00000000E+00  0.00000000E+00  0.00000000E+00
  0.00000000E+00  0.00000000E+00  0.00000000E+00
  0.00000000E+00  0.00000000E+00  0.00000000E+00
