# Supplementary material for: In-situ grafting of cobalt phthalocyanine on gas diffusion electrodes enables ampere-level CO2 reduction
Source: Nat Commun. 2025 Dec 8;17:124. doi: 10.1038/s41467-025-66808-3 (PMC12775133; doi:10.1038/s41467-025-66808-3)
Supplement: Supplementary file 3 — Supplementary Data 1 [file 41467_2025_66808_MOESM3_ESM.zip › Supplementary Data 1/CO@Pcppy.vasp]

Transfer by qvasp                       
   1.00000000000000     
    35.0000000000000000    0.0000000000000000    0.0000000000000000
     0.0000000000000000   35.0000000000000000    0.0000000000000000
     0.0000000000000000    0.0000000000000000   35.0000000000000000
   C    H    N    Co   O 
    37    19     9     1     1
Direct
  0.3508332163314639  0.4917643671287401  0.1875236906437307
  0.3619895890753143  0.4516305037830038  0.1869513131671268
  0.3405656487666917  0.4181478127135394  0.1868596506173718
  0.3598860758846704  0.3827947043759325  0.1866160126682520
  0.4005458478615409  0.3827408218353731  0.1864171751366998
  0.4218386017349123  0.4162585813986854  0.1865566232012867
  0.4021665086944995  0.4510552235320765  0.1868694171961096
  0.4145440504475332  0.4906231265439775  0.1872818780137805
  0.4620941536875260  0.5368279109772756  0.1859923344786382
  0.5021948751046549  0.5479208652167648  0.1843002826228000
  0.5359643926987389  0.5266764122273077  0.1838212437272818
  0.5703909002768829  0.5467961934016127  0.1823865465114088
  0.5710075553030211  0.5870266297400334  0.1811929109739282
  0.5372183513407386  0.6082407495943136  0.1814231905003287
  0.5028171466438833  0.5880990849406619  0.1831354891584160
  0.4630972721641698  0.6004979733620422  0.1842146648557436
  0.4169868320759895  0.6480898952062769  0.1833132945385575
  0.4058540148638570  0.6881179469699147  0.1809869788074172
  0.4270546095029947  0.7218515410037616  0.1786088928494753
  0.4068978348655682  0.7562392645445269  0.1770272837376002
  0.3666451409919310  0.7568785793389191  0.1775641623808973
  0.3454635701183850  0.7231454679993660  0.1796815354357351
  0.3656472480142289  0.6887655050712791  0.1815032648996081
  0.3532915020800878  0.6491256299831092  0.1840599562890649
  0.3056879395105846  0.6030282929197097  0.1856078053691179
  0.2656294222134788  0.5918935233694346  0.1847247284732266
  0.2318666128699704  0.6131340806925932  0.1833646882935764
  0.1974203246375729  0.5930314613525729  0.1830349920431043
  0.1967499078141333  0.5527794378287595  0.1838037594563674
  0.2305095287075847  0.5315698039678570  0.1849341528467636
  0.2649749700453741  0.5516887196588567  0.1855027001160868
  0.3046638735927731  0.5392997363393502  0.1868742012027480
  0.3196010331037533  0.2847785153979825  0.1912131442151539
  0.3514819623222666  0.3094739616256226  0.1945278887027571
  0.3392653957180541  0.3466907781044993  0.1867336618745497
  0.2883923629894879  0.3070925983187476  0.1813351020111011
  0.3823412605853401  0.5717711967506471  0.2482670001179290
  0.4529795925317828  0.4155338600092884  0.1863171288258995
  0.4153660972997154  0.3553432549063837  0.1857772633840543
  0.3094603357596732  0.4200418002335521  0.1878818059259102
  0.4581938386519768  0.7211124152128962  0.1781218952486978
  0.4225025616539673  0.7831749638583623  0.1753573596398463
  0.3518650231008371  0.7842967829056627  0.1763042626189345
  0.3143154083330376  0.7233878627826827  0.1800386432992857
  0.2326475865779647  0.6442679371411940  0.1827193808673110
  0.1704648844268468  0.6086691718339152  0.1821962442069613
  0.1692899680243236  0.5380260228679509  0.1835336965180372
  0.2302384866894418  0.5004248771286344  0.1854993016436236
  0.5973689160519299  0.5311749724653891  0.1822185133204949
  0.5984470278119169  0.6017850586331375  0.1801040244723286
  0.5374383530406524  0.6393777186156102  0.1804445341058950
  0.3192467530582507  0.2540993283572292  0.1956755413106469
  0.3802730978608664  0.3012799877358339  0.2026014087780039
  0.2840506311162823  0.3664882803679143  0.1708194670126806
  0.2588675918406554  0.2995154060236867  0.1757385426641786
  0.5352293811574602  0.4955474659309642  0.1846847116843030
  0.4510628513330160  0.5006629457882625  0.1870113310269545
  0.4531808387514188  0.6369947796533861  0.1833217416100217
  0.3847906595251284  0.6254008786187105  0.1852160647859565
  0.3005920233639215  0.3442231988330449  0.1789490017262957
  0.3167911834861223  0.6391821811629689  0.1847399677191908
  0.3284125355666008  0.5707865015782083  0.1870326095512829
  0.4393752593013915  0.5690550484799772  0.1860558404124472
  0.3146293118287150  0.5027770795342025  0.1875577487636367
  0.3830234149781742  0.5144783485821227  0.1877560414657972
  0.3839283476492016  0.5700517735963354  0.1926299079483438
  0.3764495065890879  0.5736521999473512  0.2805544023292390
 
  0.00000000E+00  0.00000000E+00  0.00000000E+00
  0.00000000E+00  0.00000000E+00  0.00000000E+00
  0.00000000E+00  0.00000000E+00  0.00000000E+00
  0.00000000E+00  0.00000000E+00  0.00000000E+00
  0.00000000E+00  0.00000000E+00  0.00000000E+00
  0.00000000E+00  0.00000000E+00  0.00000000E+00
  0.00000000E+00  0.00000000E+00  0.00000000E+00
  0.00000000E+00  0.00000000E+00  0.00000000E+00
  0.00000000E+00  0.00000000E+00  0.00000000E+00
  0.00000000E+00  0.00000000E+00  0.00000000E+00
  0.00000000E+00  0.00000000E+00  0.00000000E+00
  0.00000000E+00  0.00000000E+00  0.00000000E+00
  0.00000000E+00  0.00000000E+00  0.00000000E+00
  0.00000000E+00  0.00000000E+00  0.00000000E+00
  0.00000000E+00  0.00000000E+00  0.00000000E+00
  0.00000000E+00  0.00000000E+00  0.00000000E+00
  0.00000000E+00  0.00000000E+00  0.00000000E+00
  0.00000000E+00  0.00000000E+00  0.00000000E+00
  0.00000000E+00  0.00000000E+00  0.00000000E+00
  0.00000000E+00  0.00000000E+00  0.00000000E+00
  0.00000000E+00  0.00000000E+00  0.00000000E+00
  0.00000000E+00  0.00000000E+00  0.00000000E+00
  0.00000000E+00  0.00000000E+00  0.00000000E+00
  0.00000000E+00  0.00000000E+00  0.00000000E+00
  0.00000000E+00  0.00000000E+00  0.00000000E+00
  0.00000000E+00  0.00000000E+00  0.00000000E+00
  0.00000000E+00  0.00000000E+00  0.00000000E+00
  0.00000000E+00  0.00000000E+00  0.00000000E+00
  0.00000000E+00  0.00000000E+00  0.00000000E+00
  0.00000000E+00  0.00000000E+00  0.00000000E+00
  0.00000000E+00  0.00000000E+00  0.00000000E+00
  0.00000000E+00  0.00000000E+00  0.00000000E+00
  0.00000000E+00  0.00000000E+00  0.00000000E+00
  0.00000000E+00  0.00000000E+00  0.00000000E+00
  0.00000000E+00  0.00000000E+00  0.00000000E+00
  0.00000000E+00  0.00000000E+00  0.00000000E+00
  0.00000000E+00  0.00000000E+00  0.00000000E+00
  0.00000000E+00  0.00000000E+00  0.00000000E+00
  0.00000000E+00  0.00000000E+00  0.00000000E+00
  0.00000000E+00  0.00000000E+00  0.00000000E+00
  0.00000000E+00  0.00000000E+00  0.00000000E+00
  0.00000000E+00  0.00000000E+00  0.00000000E+00
  0.00000000E+00  0.00000000E+00  0.00000000E+00
  0.00000000E+00  0.00000000E+00  0.00000000E+00
  0.00000000E+00  0.00000000E+00  0.00000000E+00
  0.00000000E+00  0.00000000E+00  0.00000000E+00
  0.00000000E+00  0.00000000E+00  0.00000000E+00
  0.00000000E+00  0.00000000E+00  0.00000000E+00
  0.00000000E+00  0.00000000E+00  0.00000000E+00
  0.00000000E+00  0.00000000E+00  0.00000000E+00
  0.00000000E+00  0.00000000E+00  0.00000000E+00
  0.00000000E+00  0.00000000E+00  0.00000000E+00
  0.00000000E+00  0.00000000E+00  0.00000000E+00
  0.00000000E+00  0.00000000E+00  0.00000000E+00
  0.00000000E+00  0.00000000E+00  0.00000000E+00
  0.00000000E+00  0.00000000E+00  0.00000000E+00
  0.00000000E+00  0.00000000E+00  0.00000000E+00
  0.00000000E+00  0.00000000E+00  0.00000000E+00
  0.00000000E+00  0.00000000E+00  0.00000000E+00
  0.00000000E+00  0.00000000E+00  0.00000000E+00
  0.00000000E+00  0.00000000E+00  0.00000000E+00
  0.00000000E+00  0.00000000E+00  0.00000000E+00
  0.00000000E+00  0.00000000E+00  0.00000000E+00
  0.00000000E+00  0.00000000E+00  0.00000000E+00
  0.00000000E+00  0.00000000E+00  0.00000000E+00
  0.00000000E+00  0.00000000E+00  0.00000000E+00
  0.00000000E+00  0.00000000E+00  0.00000000E+00
