# Supplementary material for: In-situ grafting of cobalt phthalocyanine on gas diffusion electrodes enables ampere-level CO2 reduction
Source: Nat Commun. 2025 Dec 8;17:124. doi: 10.1038/s41467-025-66808-3 (PMC12775133; doi:10.1038/s41467-025-66808-3)
Supplement: Supplementary file 3 — Supplementary Data 1 [file 41467_2025_66808_MOESM3_ESM.zip › Supplementary Data 1/COOH@Pcppy.vasp]

Transfer by qvasp                       
   1.00000000000000     
    35.0000000000000000    0.0000000000000000    0.0000000000000000
     0.0000000000000000   35.0000000000000000    0.0000000000000000
     0.0000000000000000    0.0000000000000000   35.0000000000000000
   C    H    N    Co   O 
    37    20     9     1     2
Direct
  0.3508785990011857  0.4915126980605677  0.1875161566278782
  0.3620721697029187  0.4515192635759042  0.1864736496429019
  0.3406421122820230  0.4179974237599164  0.1862733414360454
  0.3599547801512800  0.3826934527425330  0.1854908495068710
  0.4006567554920374  0.3826816746300309  0.1849931926290190
  0.4219411947697593  0.4161611092675519  0.1853577325432650
  0.4022580652702468  0.4509895937246758  0.1861105230682784
  0.4146823777605236  0.4904245564186656  0.1868970607737332
  0.4619672452530131  0.5365940770119593  0.1863775126507582
  0.5019996870924088  0.5478544250869531  0.1856998420218613
  0.5358332072781830  0.5267145664941848  0.1859598402120309
  0.5701847300400489  0.5469714633635872  0.1851175316389433
  0.5706622683264445  0.5871984441016755  0.1838890189285616
  0.5368053447876083  0.6082846603983024  0.1834388290194585
  0.5024758206680441  0.5879852379837914  0.1844410952899024
  0.4627265837180578  0.6002379996276096  0.1843236321976679
  0.4167123277589073  0.6475385697250523  0.1815216505910040
  0.4056702729516274  0.6875689091478322  0.1789119139536768
  0.4269374762061292  0.7212340419287591  0.1765564474647522
  0.4067942412275817  0.7556212749475784  0.1745986134395883
  0.3665586490749655  0.7562907884567964  0.1749216044410654
  0.3453403047999205  0.7225861421563534  0.1772335105816880
  0.3655274797306048  0.6882511172987011  0.1792481065975670
  0.3531811880322553  0.6486326940616864  0.1820857669748774
  0.3058587635253235  0.6027721120285864  0.1859846125503987
  0.2658570273187305  0.5916372729478931  0.1864268375587216
  0.2320855009012366  0.6128986501326941  0.1854297988384029
  0.1976561032841498  0.5928126124021441  0.1860964978937027
  0.1969877965441264  0.5525656263418963  0.1875365295661044
  0.2307319267673501  0.5313517929116716  0.1883463870771649
  0.2652027755491858  0.5514867382093647  0.1878511918661296
  0.3048389566885949  0.5391368522410318  0.1881771309203229
  0.3196131585499506  0.2846851294524299  0.1895417864251407
  0.3514588070365953  0.3093587282595558  0.1932657215244089
  0.3393549832419586  0.3465849117141626  0.1853198135245893
  0.2885509266220438  0.3070121072181066  0.1792382102348187
  0.3865383159510276  0.5739077892506874  0.2442864155208118
  0.4530797057978313  0.4154302906324529  0.1848979574103659
  0.4154571557587802  0.3552938518344147  0.1838869025119883
  0.3095539194379964  0.4198223431991332  0.1876522572233015
  0.4580741049632961  0.7205125448724179  0.1764116859433610
  0.4224152738059979  0.7825382143187677  0.1728567183099914
  0.3517954050086678  0.7836996990128489  0.1733979945402471
  0.3142015772868869  0.7228613645325459  0.1775790492149736
  0.2328548669514922  0.6440097988513060  0.1842434169302520
  0.1706917458160584  0.6084423729323228  0.1855064386141529
  0.1695204292474722  0.5378350742569170  0.1880184415871394
  0.2304333662216983  0.5002233594730116  0.1894160706115826
  0.5972234295935646  0.5314672447876932  0.1854535132838557
  0.5980617752668327  0.6020512574310969  0.1833233020673969
  0.5369509357803079  0.6394136271060155  0.1824878370748378
  0.3191705990215284  0.2540200864668789  0.1940630654934046
  0.3801176924146755  0.3011513123670675  0.2017820633710357
  0.2844010362044281  0.3663699506186945  0.1685025616337194
  0.2591147430417063  0.2994388095836536  0.1732036613552907
  0.5352352419031529  0.4955927254658829  0.1868987145609036
  0.3611037305552861  0.5256472097655442  0.2459080668028382
  0.4528653584544419  0.6366294825125380  0.1824275377983166
  0.3845786602255545  0.6246934113523681  0.1828546384715572
  0.3007717454443216  0.3441418918763328  0.1770581357307777
  0.3167460339085854  0.6388907106250379  0.1837561682487636
  0.3288799425415780  0.5706248187018812  0.1873481411797668
  0.4388954840069551  0.5687477417547089  0.1856264382627055
  0.3147132897029625  0.5026225826233413  0.1884692379327945
  0.3831620188821283  0.5145703106373012  0.1875998039342197
  0.4511610973486244  0.5004431000891781  0.1869110918377082
  0.3840120351486409  0.5699168485177608  0.1899625832664811
  0.3698475115328524  0.5450807377479936  0.2640123101170660
  0.4017521653696581  0.6003307189720245  0.2602528389470835
 
  0.00000000E+00  0.00000000E+00  0.00000000E+00
  0.00000000E+00  0.00000000E+00  0.00000000E+00
  0.00000000E+00  0.00000000E+00  0.00000000E+00
  0.00000000E+00  0.00000000E+00  0.00000000E+00
  0.00000000E+00  0.00000000E+00  0.00000000E+00
  0.00000000E+00  0.00000000E+00  0.00000000E+00
  0.00000000E+00  0.00000000E+00  0.00000000E+00
  0.00000000E+00  0.00000000E+00  0.00000000E+00
  0.00000000E+00  0.00000000E+00  0.00000000E+00
  0.00000000E+00  0.00000000E+00  0.00000000E+00
  0.00000000E+00  0.00000000E+00  0.00000000E+00
  0.00000000E+00  0.00000000E+00  0.00000000E+00
  0.00000000E+00  0.00000000E+00  0.00000000E+00
  0.00000000E+00  0.00000000E+00  0.00000000E+00
  0.00000000E+00  0.00000000E+00  0.00000000E+00
  0.00000000E+00  0.00000000E+00  0.00000000E+00
  0.00000000E+00  0.00000000E+00  0.00000000E+00
  0.00000000E+00  0.00000000E+00  0.00000000E+00
  0.00000000E+00  0.00000000E+00  0.00000000E+00
  0.00000000E+00  0.00000000E+00  0.00000000E+00
  0.00000000E+00  0.00000000E+00  0.00000000E+00
  0.00000000E+00  0.00000000E+00  0.00000000E+00
  0.00000000E+00  0.00000000E+00  0.00000000E+00
  0.00000000E+00  0.00000000E+00  0.00000000E+00
  0.00000000E+00  0.00000000E+00  0.00000000E+00
  0.00000000E+00  0.00000000E+00  0.00000000E+00
  0.00000000E+00  0.00000000E+00  0.00000000E+00
  0.00000000E+00  0.00000000E+00  0.00000000E+00
  0.00000000E+00  0.00000000E+00  0.00000000E+00
  0.00000000E+00  0.00000000E+00  0.00000000E+00
  0.00000000E+00  0.00000000E+00  0.00000000E+00
  0.00000000E+00  0.00000000E+00  0.00000000E+00
  0.00000000E+00  0.00000000E+00  0.00000000E+00
  0.00000000E+00  0.00000000E+00  0.00000000E+00
  0.00000000E+00  0.00000000E+00  0.00000000E+00
  0.00000000E+00  0.00000000E+00  0.00000000E+00
  0.00000000E+00  0.00000000E+00  0.00000000E+00
  0.00000000E+00  0.00000000E+00  0.00000000E+00
  0.00000000E+00  0.00000000E+00  0.00000000E+00
  0.00000000E+00  0.00000000E+00  0.00000000E+00
  0.00000000E+00  0.00000000E+00  0.00000000E+00
  0.00000000E+00  0.00000000E+00  0.00000000E+00
  0.00000000E+00  0.00000000E+00  0.00000000E+00
  0.00000000E+00  0.00000000E+00  0.00000000E+00
  0.00000000E+00  0.00000000E+00  0.00000000E+00
  0.00000000E+00  0.00000000E+00  0.00000000E+00
  0.00000000E+00  0.00000000E+00  0.00000000E+00
  0.00000000E+00  0.00000000E+00  0.00000000E+00
  0.00000000E+00  0.00000000E+00  0.00000000E+00
  0.00000000E+00  0.00000000E+00  0.00000000E+00
  0.00000000E+00  0.00000000E+00  0.00000000E+00
  0.00000000E+00  0.00000000E+00  0.00000000E+00
  0.00000000E+00  0.00000000E+00  0.00000000E+00
  0.00000000E+00  0.00000000E+00  0.00000000E+00
  0.00000000E+00  0.00000000E+00  0.00000000E+00
  0.00000000E+00  0.00000000E+00  0.00000000E+00
  0.00000000E+00  0.00000000E+00  0.00000000E+00
  0.00000000E+00  0.00000000E+00  0.00000000E+00
  0.00000000E+00  0.00000000E+00  0.00000000E+00
  0.00000000E+00  0.00000000E+00  0.00000000E+00
  0.00000000E+00  0.00000000E+00  0.00000000E+00
  0.00000000E+00  0.00000000E+00  0.00000000E+00
  0.00000000E+00  0.00000000E+00  0.00000000E+00
  0.00000000E+00  0.00000000E+00  0.00000000E+00
  0.00000000E+00  0.00000000E+00  0.00000000E+00
  0.00000000E+00  0.00000000E+00  0.00000000E+00
  0.00000000E+00  0.00000000E+00  0.00000000E+00
  0.00000000E+00  0.00000000E+00  0.00000000E+00
  0.00000000E+00  0.00000000E+00  0.00000000E+00
