# Supplementary material for: In-situ grafting of cobalt phthalocyanine on gas diffusion electrodes enables ampere-level CO2 reduction
Source: Nat Commun. 2025 Dec 8;17:124. doi: 10.1038/s41467-025-66808-3 (PMC12775133; doi:10.1038/s41467-025-66808-3)
Supplement: Supplementary file 5 — Source Data [file 41467_2025_66808_MOESM5_ESM.xlsx]

## Sheet: Fig. 1c-d
ppy/GDE			CoPc/ppy/GDE			CoPc/GDE
Potential (V versus RHE)	Currnet density (mA cm-2)		Potential (V versus RHE)	Currnet density (mA cm-2)		Potential (V versus RHE)	Currnet density (mA cm-2)
-0.415	0.0005701		-1.199	-16.98		-1.2	-14.66
-0.414	0.01089		-1.198	-16.88		-1.199	-14.57
-0.413	0.02377		-1.197	-16.79		-1.198	-14.44
-0.412	0.03507		-1.196	-16.7		-1.197	-14.3
-0.411	0.04853		-1.195	-16.61		-1.196	-14.12
-0.41	0.06092		-1.194	-16.52		-1.195	-14.13
-0.409	0.07311		-1.193	-16.43		-1.194	-14.31
-0.408	0.08559		-1.192	-16.35		-1.193	-14.4
-0.407	0.09719		-1.191	-16.27		-1.192	-14.4
-0.406	0.1091		-1.19	-16.18		-1.191	-14.13
-0.405	0.1214		-1.189	-16.1		-1.19	-13.84
-0.404	0.1337		-1.188	-16.02		-1.189	-13.66
-0.403	0.145		-1.187	-15.95		-1.188	-13.78
-0.402	0.1571		-1.186	-15.87		-1.187	-14.09
-0.401	0.1689		-1.185	-15.8		-1.186	-14.94
-0.4	0.1815		-1.184	-15.72		-1.185	-15.39
-0.399	0.1936		-1.183	-15.65		-1.184	-15.01
-0.398	0.2065		-1.182	-15.58		-1.183	-14.37
-0.397	0.2195		-1.181	-15.51		-1.182	-13.69
-0.396	0.2308		-1.18	-15.44		-1.181	-13.62
-0.395	0.2426		-1.179	-15.37		-1.18	-13.54
-0.394	0.2551		-1.178	-15.3		-1.179	-13.7
-0.393	0.267		-1.177	-15.23		-1.178	-13.68
-0.392	0.278		-1.176	-15.16		-1.177	-13.82
-0.391	0.29		-1.175	-15.1		-1.176	-13.98
-0.39	0.3028		-1.174	-15.03		-1.175	-13.99
-0.389	0.3149		-1.173	-14.97		-1.174	-13.92
-0.388	0.3259		-1.172	-14.9		-1.173	-13.69
-0.387	0.3377		-1.171	-14.84		-1.172	-13.45
-0.386	0.3501		-1.17	-14.78		-1.171	-13.25
-0.385	0.3615		-1.169	-14.71		-1.17	-13.13
-0.384	0.3735		-1.168	-14.65		-1.169	-13.04
-0.383	0.3866		-1.167	-14.59		-1.168	-12.94
-0.382	0.3974		-1.166	-14.53		-1.167	-12.97
-0.381	0.4102		-1.165	-14.47		-1.166	-13.14
-0.38	0.4216		-1.164	-14.41		-1.165	-13.34
-0.379	0.4343		-1.163	-14.35		-1.164	-13.42
-0.378	0.4468		-1.162	-14.29		-1.163	-13.27
-0.377	0.4596		-1.161	-14.23		-1.162	-12.93
-0.376	0.4706		-1.16	-14.18		-1.161	-12.65
-0.375	0.4823		-1.159	-14.12		-1.16	-12.51
-0.374	0.4948		-1.158	-14.06		-1.159	-12.48
-0.373	0.5059		-1.157	-14.01		-1.158	-12.5
-0.372	0.5188		-1.156	-13.95		-1.157	-12.51
-0.371	0.5305		-1.155	-13.89		-1.156	-12.5
-0.37	0.542		-1.154	-13.84		-1.155	-12.46
-0.369	0.5552		-1.153	-13.78		-1.154	-12.42
-0.368	0.5664		-1.152	-13.73		-1.153	-12.44
-0.367	0.5778		-1.151	-13.67		-1.152	-12.43
-0.366	0.5887		-1.15	-13.62		-1.151	-12.34
-0.365	0.6011		-1.149	-13.57		-1.15	-12.34
-0.364	0.6118		-1.148	-13.52		-1.149	-12.34
-0.363	0.6234		-1.147	-13.47		-1.148	-12.25
-0.362	0.6344		-1.146	-13.42		-1.147	-12.11
-0.361	0.6463		-1.145	-13.36		-1.146	-11.95
-0.36	0.6564		-1.144	-13.31		-1.145	-11.87
-0.359	0.6694		-1.143	-13.26		-1.144	-11.95
-0.358	0.6812		-1.142	-13.21		-1.143	-12.14
-0.357	0.693		-1.141	-13.16		-1.142	-12.22
-0.356	0.7043		-1.14	-13.11		-1.141	-12.1
-0.355	0.7159		-1.139	-13.06		-1.14	-11.86
-0.354	0.7272		-1.138	-13.01		-1.139	-11.62
-0.353	0.7402		-1.137	-12.96		-1.138	-11.59
-0.352	0.7516		-1.136	-12.91		-1.137	-11.73
-0.351	0.7625		-1.135	-12.86		-1.136	-11.8
-0.35	0.774		-1.134	-12.81		-1.135	-11.74
-0.349	0.7862		-1.133	-12.76		-1.134	-11.56
-0.348	0.7976		-1.132	-12.71		-1.133	-11.43
-0.347	0.8086		-1.131	-12.67		-1.132	-11.34
-0.346	0.8194		-1.13	-12.62		-1.131	-11.39
-0.345	0.8308		-1.129	-12.57		-1.13	-11.44
-0.344	0.843		-1.128	-12.53		-1.129	-11.44
-0.343	0.8533		-1.127	-12.48		-1.128	-11.43
-0.342	0.8638		-1.126	-12.44		-1.127	-11.31
-0.341	0.8746		-1.125	-12.39		-1.126	-11.24
-0.34	0.8869		-1.124	-12.34		-1.125	-11.15
-0.339	0.8974		-1.123	-12.3		-1.124	-11.07
-0.338	0.9082		-1.122	-12.25		-1.123	-11.06
-0.337	0.9193		-1.121	-12.21		-1.122	-11.12
-0.336	0.9311		-1.12	-12.17		-1.121	-11.18
-0.335	0.9417		-1.119	-12.13		-1.12	-11.22
-0.334	0.9541		-1.118	-12.09		-1.119	-11.17
-0.333	0.9654		-1.117	-12.04		-1.118	-10.97
-0.332	0.9761		-1.116	-12		-1.117	-10.8
-0.331	0.9878		-1.115	-11.96		-1.116	-10.7
-0.33	0.9987		-1.114	-11.92		-1.115	-10.61
-0.329	1.01		-1.113	-11.88		-1.114	-10.6
-0.328	1.02		-1.112	-11.83		-1.113	-10.62
-0.327	1.031		-1.111	-11.79		-1.112	-10.66
-0.326	1.042		-1.11	-11.75		-1.111	-10.69
-0.325	1.053		-1.109	-11.71		-1.11	-10.73
-0.324	1.064		-1.108	-11.67		-1.109	-10.77
-0.323	1.074		-1.107	-11.62		-1.108	-10.86
-0.322	1.084		-1.106	-11.58		-1.107	-10.87
-0.321	1.096		-1.105	-11.54		-1.106	-10.73
-0.32	1.107		-1.104	-11.5		-1.105	-10.53
-0.319	1.118		-1.103	-11.46		-1.104	-10.34
-0.318	1.128		-1.102	-11.42		-1.103	-10.13
-0.317	1.138		-1.101	-11.38		-1.102	-9.964
-0.316	1.148		-1.1	-11.34		-1.101	-9.879
-0.315	1.159		-1.099	-11.3		-1.1	-9.895
-0.314	1.169		-1.098	-11.26		-1.099	-10.03
-0.313	1.18		-1.097	-11.23		-1.098	-10.21
-0.312	1.189		-1.096	-11.19		-1.097	-10.29
-0.311	1.2		-1.095	-11.15		-1.096	-10.31
-0.31	1.21		-1.094	-11.11		-1.095	-10.25
-0.309	1.22		-1.093	-11.07		-1.094	-10.17
-0.308	1.231		-1.092	-11.03		-1.093	-10.1
-0.307	1.242		-1.091	-11		-1.092	-9.994
-0.306	1.251		-1.09	-10.96		-1.091	-9.936
-0.305	1.261		-1.089	-10.92		-1.09	-9.898
-0.304	1.271		-1.088	-10.88		-1.089	-9.876
-0.303	1.28		-1.087	-10.85		-1.088	-9.858
-0.302	1.29		-1.086	-10.81		-1.087	-9.901
-0.301	1.3		-1.085	-10.77		-1.086	-9.867
-0.3	1.31		-1.084	-10.74		-1.085	-9.775
-0.299	1.319		-1.083	-10.7		-1.084	-9.628
-0.298	1.329		-1.082	-10.67		-1.083	-9.562
-0.297	1.338		-1.081	-10.63		-1.082	-9.576
-0.296	1.347		-1.08	-10.59		-1.081	-9.568
-0.295	1.356		-1.079	-10.56		-1.08	-9.54
-0.294	1.365		-1.078	-10.52		-1.079	-9.511
-0.293	1.375		-1.077	-10.49		-1.078	-9.449
-0.292	1.384		-1.076	-10.46		-1.077	-9.443
-0.291	1.393		-1.075	-10.42		-1.076	-9.442
-0.29	1.401		-1.074	-10.39		-1.075	-9.426
-0.289	1.41		-1.073	-10.35		-1.074	-9.423
-0.288	1.419		-1.072	-10.32		-1.073	-9.453
-0.287	1.429		-1.071	-10.28		-1.072	-9.411
-0.286	1.438		-1.07	-10.25		-1.071	-9.422
-0.285	1.446		-1.069	-10.21		-1.07	-9.46
-0.284	1.455		-1.068	-10.18		-1.069	-9.42
-0.283	1.462		-1.067	-10.15		-1.068	-9.257
-0.282	1.472		-1.066	-10.12		-1.067	-9.132
-0.281	1.48		-1.065	-10.08		-1.066	-9.047
-0.28	1.489		-1.064	-10.05		-1.065	-8.857
-0.279	1.497		-1.063	-10.02		-1.064	-8.679
-0.278	1.506		-1.062	-9.982		-1.063	-8.681
-0.277	1.514		-1.061	-9.95		-1.062	-8.754
-0.276	1.522		-1.06	-9.918		-1.061	-8.943
-0.275	1.53		-1.059	-9.884		-1.06	-9.007
-0.274	1.537		-1.058	-9.851		-1.059	-9.176
-0.273	1.545		-1.057	-9.819		-1.058	-9.094
-0.272	1.554		-1.056	-9.787		-1.057	-8.92
-0.271	1.562		-1.055	-9.755		-1.056	-8.819
-0.27	1.57		-1.054	-9.725		-1.055	-8.717
-0.269	1.578		-1.053	-9.695		-1.054	-8.668
-0.268	1.586		-1.052	-9.665		-1.053	-8.712
-0.267	1.593		-1.051	-9.633		-1.052	-8.844
-0.266	1.601		-1.05	-9.601		-1.051	-9.197
-0.265	1.608		-1.049	-9.569		-1.05	-9.219
-0.264	1.616		-1.048	-9.538		-1.049	-8.931
-0.263	1.624		-1.047	-9.506		-1.048	-8.595
-0.262	1.632		-1.046	-9.477		-1.047	-8.49
-0.261	1.639		-1.045	-9.447		-1.046	-8.58
-0.26	1.645		-1.044	-9.416		-1.045	-8.656
-0.259	1.653		-1.043	-9.386		-1.044	-8.765
-0.258	1.66		-1.042	-9.356		-1.043	-8.815
-0.257	1.667		-1.041	-9.327		-1.042	-8.761
-0.256	1.674		-1.04	-9.297		-1.041	-8.707
-0.255	1.681		-1.039	-9.269		-1.04	-8.655
-0.254	1.689		-1.038	-9.239		-1.039	-8.633
-0.253	1.697		-1.037	-9.208		-1.038	-8.63
-0.252	1.704		-1.036	-9.18		-1.037	-8.53
-0.251	1.711		-1.035	-9.152		-1.036	-8.448
-0.25	1.719		-1.034	-9.124		-1.035	-8.433
-0.249	1.726		-1.033	-9.094		-1.034	-8.405
-0.248	1.732		-1.032	-9.065		-1.033	-8.346
-0.247	1.74		-1.031	-9.036		-1.032	-8.277
-0.246	1.747		-1.03	-9.007		-1.031	-8.237
-0.245	1.753		-1.029	-8.979		-1.03	-8.24
-0.244	1.76		-1.028	-8.951		-1.029	-8.241
-0.243	1.766		-1.027	-8.923		-1.028	-8.205
-0.242	1.773		-1.026	-8.896		-1.027	-8.086
-0.241	1.78		-1.025	-8.867		-1.026	-8.003
-0.24	1.786		-1.024	-8.839		-1.025	-8.03
-0.239	1.793		-1.023	-8.81		-1.024	-8.105
-0.238	1.8		-1.022	-8.784		-1.023	-8.145
-0.237	1.805		-1.021	-8.757		-1.022	-8.133
-0.236	1.812		-1.02	-8.73		-1.021	-8.103
-0.235	1.819		-1.019	-8.703		-1.02	-8.012
-0.234	1.826		-1.018	-8.676		-1.019	-7.901
-0.233	1.831		-1.017	-8.651		-1.018	-7.782
-0.232	1.838		-1.016	-8.623		-1.017	-7.686
-0.231	1.845		-1.015	-8.596		-1.016	-7.619
-0.23	1.851		-1.014	-8.568		-1.015	-7.702
-0.229	1.857		-1.013	-8.542		-1.014	-7.727
-0.228	1.864		-1.012	-8.517		-1.013	-7.708
-0.227	1.87		-1.011	-8.49		-1.012	-7.653
-0.226	1.876		-1.01	-8.464		-1.011	-7.529
-0.225	1.882		-1.009	-8.438		-1.01	-7.541
-0.224	1.888		-1.008	-8.413		-1.009	-7.578
-0.223	1.894		-1.007	-8.384		-1.008	-7.651
-0.222	1.9		-1.006	-8.359		-1.007	-7.777
-0.221	1.906		-1.005	-8.331		-1.006	-7.881
-0.22	1.912		-1.004	-8.306		-1.005	-7.815
-0.219	1.917		-1.003	-8.281		-1.004	-7.681
-0.218	1.924		-1.002	-8.257		-1.003	-7.578
-0.217	1.929		-1.001	-8.23		-1.002	-7.429
-0.216	1.935		-1	-8.205		-1.001	-7.373
-0.215	1.942		-0.999	-8.18		-1	-7.291
-0.214	1.947		-0.998	-8.155		-0.999	-7.261
-0.213	1.953		-0.997	-8.13		-0.998	-7.25
-0.212	1.959		-0.996	-8.105		-0.997	-7.196
-0.211	1.965		-0.995	-8.082		-0.996	-7.087
-0.21	1.97		-0.994	-8.057		-0.995	-7.015
-0.209	1.976		-0.993	-8.031		-0.994	-6.895
-0.208	1.982		-0.992	-8.007		-0.993	-6.73
-0.207	1.988		-0.991	-7.983		-0.992	-6.894
-0.206	1.994		-0.99	-7.96		-0.991	-7.089
-0.205	1.999		-0.989	-7.935		-0.99	-7.218
-0.204	2.006		-0.988	-7.911		-0.989	-7.147
-0.203	2.011		-0.987	-7.887		-0.988	-7.005
-0.202	2.016		-0.986	-7.863		-0.987	-6.763
-0.201	2.022		-0.985	-7.84		-0.986	-6.59
-0.2	2.028		-0.984	-7.816		-0.985	-6.614
-0.199	2.034		-0.983	-7.792		-0.984	-6.69
-0.198	2.038		-0.982	-7.769		-0.983	-6.609
-0.197	2.042		-0.981	-7.746		-0.982	-6.792
-0.196	2.05		-0.98	-7.722		-0.981	-6.757
-0.195	2.056		-0.979	-7.699		-0.98	-6.922
-0.194	2.06		-0.978	-7.675		-0.979	-6.88
-0.193	2.065		-0.977	-7.652		-0.978	-6.913
-0.192	2.07		-0.976	-7.631		-0.977	-6.876
-0.191	2.075		-0.975	-7.609		-0.976	-6.719
-0.19	2.081		-0.974	-7.587		-0.975	-6.575
-0.189	2.086		-0.973	-7.563		-0.974	-6.519
-0.188	2.091		-0.972	-7.54		-0.973	-6.527
-0.187	2.097		-0.971	-7.519		-0.972	-6.625
-0.186	2.102		-0.97	-7.495		-0.971	-6.79
-0.185	2.107		-0.969	-7.472		-0.97	-6.926
-0.184	2.111		-0.968	-7.45		-0.969	-6.916
-0.183	2.115		-0.967	-7.427		-0.968	-6.856
-0.182	2.121		-0.966	-7.406		-0.967	-6.755
-0.181	2.125		-0.965	-7.385		-0.966	-6.613
-0.18	2.13		-0.964	-7.363		-0.965	-6.448
-0.179	2.134		-0.963	-7.342		-0.964	-6.288
-0.178	2.139		-0.962	-7.32		-0.963	-6.147
-0.177	2.143		-0.961	-7.298		-0.962	-6.16
-0.176	2.148		-0.96	-7.276		-0.961	-6.284
-0.175	2.152		-0.959	-7.254		-0.96	-6.374
-0.174	2.158		-0.958	-7.233		-0.959	-6.332
-0.173	2.161		-0.957	-7.212		-0.958	-6.507
-0.172	2.165		-0.956	-7.191		-0.957	-6.64
-0.171	2.169		-0.955	-7.17		-0.956	-6.658
-0.17	2.173		-0.954	-7.147		-0.955	-6.516
-0.169	2.178		-0.953	-7.125		-0.954	-6.331
-0.168	2.181		-0.952	-7.106		-0.953	-6.242
-0.167	2.187		-0.951	-7.084		-0.952	-6.192
-0.166	2.191		-0.95	-7.062		-0.951	-6.23
-0.165	2.195		-0.949	-7.041		-0.95	-6.217
-0.164	2.199		-0.948	-7.021		-0.949	-6.15
-0.163	2.203		-0.947	-6.999		-0.948	-6.077
-0.162	2.207		-0.946	-6.978		-0.947	-6.017
-0.161	2.211		-0.945	-6.958		-0.946	-6.031
-0.16	2.214		-0.944	-6.937		-0.945	-6.115
-0.159	2.219		-0.943	-6.916		-0.944	-6.016
-0.158	2.223		-0.942	-6.895		-0.943	-5.884
-0.157	2.226		-0.941	-6.875		-0.942	-5.798
-0.156	2.23		-0.94	-6.855		-0.941	-5.732
-0.155	2.232		-0.939	-6.834		-0.94	-5.647
-0.154	2.238		-0.938	-6.813		-0.939	-5.62
-0.153	2.242		-0.937	-6.793		-0.938	-5.637
-0.152	2.246		-0.936	-6.774		-0.937	-5.699
-0.151	2.25		-0.935	-6.753		-0.936	-5.771
-0.15	2.254		-0.934	-6.732		-0.935	-5.764
-0.149	2.257		-0.933	-6.712		-0.934	-5.695
-0.148	2.261		-0.932	-6.692		-0.933	-5.616
-0.147	2.265		-0.931	-6.671		-0.932	-5.562
-0.146	2.268		-0.93	-6.651		-0.931	-5.499
-0.145	2.271		-0.929	-6.632		-0.93	-5.42
-0.144	2.275		-0.928	-6.613		-0.929	-5.39
-0.143	2.278		-0.927	-6.592		-0.928	-5.398
-0.142	2.281		-0.926	-6.573		-0.927	-5.407
-0.141	2.285		-0.925	-6.554		-0.926	-5.411
-0.14	2.288		-0.924	-6.535		-0.925	-5.396
-0.139	2.293		-0.923	-6.516		-0.924	-5.392
-0.138	2.295		-0.922	-6.495		-0.923	-5.36
-0.137	2.298		-0.921	-6.477		-0.922	-5.335
-0.136	2.301		-0.92	-6.457		-0.921	-5.25
-0.135	2.304		-0.919	-6.436		-0.92	-5.214
-0.134	2.307		-0.918	-6.417		-0.919	-5.203
-0.133	2.31		-0.917	-6.398		-0.918	-5.221
-0.132	2.313		-0.916	-6.378		-0.917	-5.216
-0.131	2.316		-0.915	-6.359		-0.916	-5.409
-0.13	2.319		-0.914	-6.341		-0.915	-5.518
-0.129	2.322		-0.913	-6.322		-0.914	-5.595
-0.128	2.325		-0.912	-6.303		-0.913	-5.661
-0.127	2.328		-0.911	-6.284		-0.912	-5.79
-0.126	2.33		-0.91	-6.265		-0.911	-5.802
-0.125	2.333		-0.909	-6.246		-0.91	-5.895
-0.124	2.336		-0.908	-6.228		-0.909	-5.824
-0.123	2.339		-0.907	-6.208		-0.908	-5.601
-0.122	2.342		-0.906	-6.189		-0.907	-5.503
-0.121	2.343		-0.905	-6.169		-0.906	-5.606
-0.12	2.347		-0.904	-6.15		-0.905	-5.758
-0.119	2.349		-0.903	-6.13		-0.904	-5.792
-0.118	2.352		-0.902	-6.112		-0.903	-5.751
-0.117	2.354		-0.901	-6.092		-0.902	-5.608
-0.116	2.356		-0.9	-6.075		-0.901	-5.514
-0.115	2.358		-0.899	-6.056		-0.9	-5.565
-0.114	2.36		-0.898	-6.038		-0.899	-5.67
-0.113	2.361		-0.897	-6.018		-0.898	-5.699
-0.112	2.363		-0.896	-6		-0.897	-5.672
-0.111	2.365		-0.895	-5.981		-0.896	-5.629
-0.11	2.367		-0.894	-5.961		-0.895	-5.593
-0.109	2.368		-0.893	-5.944		-0.894	-5.515
-0.108	2.371		-0.892	-5.923		-0.893	-5.555
-0.107	2.372		-0.891	-5.904		-0.892	-5.588
-0.106	2.374		-0.89	-5.885		-0.891	-5.48
-0.105	2.376		-0.889	-5.866		-0.89	-5.329
-0.104	2.377		-0.888	-5.848		-0.889	-5.132
-0.103	2.379		-0.887	-5.83		-0.888	-4.947
-0.102	2.38		-0.886	-5.812		-0.887	-4.913
-0.101	2.383		-0.885	-5.794		-0.886	-4.915
-0.1	2.385		-0.884	-5.776		-0.885	-5.274
-0.099	2.385		-0.883	-5.757		-0.884	-5.47
-0.098	2.386		-0.882	-5.739		-0.883	-5.455
-0.097	2.388		-0.881	-5.719		-0.882	-5.36
-0.096	2.389		-0.88	-5.7		-0.881	-5.079
-0.095	2.39		-0.879	-5.681		-0.88	-4.768
-0.094	2.391		-0.878	-5.663		-0.879	-4.72
-0.093	2.393		-0.877	-5.642		-0.878	-4.844
-0.092	2.395		-0.876	-5.625		-0.877	-5.059
-0.091	2.396		-0.875	-5.607		-0.876	-5.148
-0.09	2.397		-0.874	-5.59		-0.875	-5.091
-0.089	2.398		-0.873	-5.571		-0.874	-5.042
-0.088	2.399		-0.872	-5.553		-0.873	-5.021
-0.087	2.4		-0.871	-5.535		-0.872	-4.967
-0.086	2.402		-0.87	-5.516		-0.871	-4.864
-0.085	2.403		-0.869	-5.498		-0.87	-4.859
-0.084	2.404		-0.868	-5.48		-0.869	-4.877
-0.083	2.403		-0.867	-5.461		-0.868	-4.846
-0.082	2.406		-0.866	-5.442		-0.867	-4.773
-0.081	2.407		-0.865	-5.424		-0.866	-4.789
-0.08	2.407		-0.864	-5.406		-0.865	-4.81
-0.079	2.408		-0.863	-5.388		-0.864	-4.86
-0.078	2.409		-0.862	-5.369		-0.863	-4.899
-0.077	2.412		-0.861	-5.351		-0.862	-4.957
-0.076	2.412		-0.86	-5.333		-0.861	-4.905
-0.075	2.413		-0.859	-5.316		-0.86	-4.675
-0.074	2.414		-0.858	-5.298		-0.859	-4.572
-0.073	2.416		-0.857	-5.281		-0.858	-4.6
-0.072	2.417		-0.856	-5.262		-0.857	-4.709
-0.071	2.418		-0.855	-5.245		-0.856	-4.692
-0.07	2.418		-0.854	-5.226		-0.855	-4.668
-0.069	2.42		-0.853	-5.208		-0.854	-4.661
-0.068	2.421		-0.852	-5.19		-0.853	-4.658
-0.067	2.421		-0.851	-5.171		-0.852	-4.605
-0.066	2.422		-0.85	-5.153		-0.851	-4.557
-0.065	2.423		-0.849	-5.135		-0.85	-4.527
-0.064	2.424		-0.848	-5.117		-0.849	-4.531
-0.063	2.425		-0.847	-5.099		-0.848	-4.555
-0.062	2.425		-0.846	-5.082		-0.847	-4.58
-0.061	2.427		-0.845	-5.065		-0.846	-4.58
-0.06	2.427		-0.844	-5.047		-0.845	-4.515
-0.059	2.429		-0.843	-5.03		-0.844	-4.452
-0.058	2.429		-0.842	-5.013		-0.843	-4.414
-0.057	2.43		-0.841	-4.994		-0.842	-4.364
-0.056	2.429		-0.84	-4.976		-0.841	-4.31
-0.055	2.431		-0.839	-4.958		-0.84	-4.216
-0.054	2.431		-0.838	-4.939		-0.839	-4.239
-0.053	2.432		-0.837	-4.922		-0.838	-4.214
-0.052	2.433		-0.836	-4.904		-0.837	-4.155
-0.051	2.435		-0.835	-4.887		-0.836	-4.057
-0.05	2.435		-0.834	-4.868		-0.835	-4.05
-0.049	2.435		-0.833	-4.85		-0.834	-4.12
-0.048	2.436		-0.832	-4.832		-0.833	-4.187
-0.047	2.436		-0.831	-4.814		-0.832	-4.251
-0.046	2.436		-0.83	-4.798		-0.831	-4.254
-0.045	2.437		-0.829	-4.779		-0.83	-4.273
-0.044	2.439		-0.828	-4.762		-0.829	-4.268
-0.043	2.438		-0.827	-4.744		-0.828	-4.195
-0.042	2.44		-0.826	-4.726		-0.827	-4.167
-0.041	2.44		-0.825	-4.708		-0.826	-4.198
-0.04	2.439		-0.824	-4.689		-0.825	-4.231
-0.039	2.441		-0.823	-4.672		-0.824	-4.368
-0.038	2.441		-0.822	-4.654		-0.823	-4.425
-0.037	2.441		-0.821	-4.636		-0.822	-4.208
-0.036	2.442		-0.82	-4.618		-0.821	-3.987
-0.035	2.442		-0.819	-4.599		-0.82	-3.863
-0.034	2.443		-0.818	-4.581		-0.819	-3.882
-0.033	2.442		-0.817	-4.564		-0.818	-3.918
-0.032	2.443		-0.816	-4.546		-0.817	-3.993
-0.031	2.442		-0.815	-4.53		-0.816	-4.094
-0.03	2.443		-0.814	-4.512		-0.815	-4.115
-0.029	2.444		-0.813	-4.494		-0.814	-4.061
-0.028	2.442		-0.812	-4.476		-0.813	-4.04
-0.027	2.443		-0.811	-4.458		-0.812	-4.031
-0.026	2.443		-0.81	-4.439		-0.811	-4.024
-0.025	2.444		-0.809	-4.421		-0.81	-4.01
-0.024	2.443		-0.808	-4.402		-0.809	-3.965
-0.023	2.445		-0.807	-4.384		-0.808	-3.894
-0.022	2.445		-0.806	-4.366		-0.807	-3.838
-0.021	2.443		-0.805	-4.349		-0.806	-3.785
-0.02	2.444		-0.804	-4.331		-0.805	-3.748
-0.019	2.445		-0.803	-4.315		-0.804	-3.737
-0.018	2.445		-0.802	-4.299		-0.803	-3.773
-0.017	2.445		-0.801	-4.283		-0.802	-3.781
-0.016	2.446		-0.8	-4.265		-0.801	-3.738
-0.015	2.446		-0.799	-4.249		-0.8	-3.67
-0.014	2.446		-0.798	-4.231		-0.799	-3.607
-0.013	2.445		-0.797	-4.213		-0.798	-3.569
-0.012	2.445		-0.796	-4.194		-0.797	-3.536
-0.011	2.445		-0.795	-4.178		-0.796	-3.527
-0.01	2.445		-0.794	-4.16		-0.795	-3.496
-0.009	2.444		-0.793	-4.143		-0.794	-3.453
-0.008	2.445		-0.792	-4.125		-0.793	-3.433
-0.007	2.446		-0.791	-4.109		-0.792	-3.384
-0.006	2.445		-0.79	-4.091		-0.791	-3.317
-0.005	2.445		-0.789	-4.073		-0.79	-3.196
-0.004	2.445		-0.788	-4.056		-0.789	-3.174
-0.003	2.445		-0.787	-4.039		-0.788	-3.201
-0.002	2.446		-0.786	-4.023		-0.787	-3.197
-0.001	2.446		-0.785	-4.005		-0.786	-3.208
0	2.448		-0.784	-3.988		-0.785	-3.223
0.001	2.451		-0.783	-3.971		-0.784	-3.282
0.002	2.45		-0.782	-3.953		-0.783	-3.26
0.003	2.45		-0.781	-3.935		-0.782	-3.198
0.004	2.45		-0.78	-3.917		-0.781	-3.16
0.005	2.45		-0.779	-3.9		-0.78	-3.154
0.006	2.449		-0.778	-3.881		-0.779	-3.184
0.007	2.45		-0.777	-3.864		-0.778	-3.128
0.008	2.45		-0.776	-3.848		-0.777	-3.069
0.009	2.449		-0.775	-3.83		-0.776	-3.031
0.01	2.449		-0.774	-3.813		-0.775	-3.017
0.011	2.45		-0.773	-3.797		-0.774	-3.041
0.012	2.45		-0.772	-3.78		-0.773	-3.038
0.013	2.449		-0.771	-3.764		-0.772	-3.012
0.014	2.45		-0.77	-3.747		-0.771	-2.986
0.015	2.451		-0.769	-3.73		-0.77	-2.949
0.016	2.451		-0.768	-3.712		-0.769	-2.882
0.017	2.45		-0.767	-3.694		-0.768	-2.81
0.018	2.45		-0.766	-3.677		-0.767	-2.742
0.019	2.45		-0.765	-3.66		-0.766	-2.724
0.02	2.451		-0.764	-3.643		-0.765	-2.775
0.021	2.449		-0.763	-3.625		-0.764	-2.816
0.022	2.45		-0.762	-3.607		-0.763	-2.854
0.023	2.451		-0.761	-3.592		-0.762	-2.83
0.024	2.45		-0.76	-3.574		-0.761	-2.74
0.025	2.451		-0.759	-3.556		-0.76	-2.65
0.026	2.451		-0.758	-3.539		-0.759	-2.631
0.027	2.451		-0.757	-3.522		-0.758	-2.648
0.028	2.452		-0.756	-3.506		-0.757	-2.614
0.029	2.451		-0.755	-3.489		-0.756	-2.57
0.03	2.451		-0.754	-3.471		-0.755	-2.529
0.031	2.451		-0.753	-3.454		-0.754	-2.501
0.032	2.451		-0.752	-3.436		-0.753	-2.472
0.033	2.451		-0.751	-3.419		-0.752	-2.454
0.034	2.45		-0.75	-3.401		-0.751	-2.454
0.035	2.451		-0.749	-3.385		-0.75	-2.465
0.036	2.451		-0.748	-3.369		-0.749	-2.462
0.037	2.45		-0.747	-3.352		-0.748	-2.451
0.038	2.45		-0.746	-3.335		-0.747	-2.401
0.039	2.449		-0.745	-3.318		-0.746	-2.306
0.04	2.448		-0.744	-3.302		-0.745	-2.223
0.041	2.449		-0.743	-3.285		-0.744	-2.189
0.042	2.449		-0.742	-3.269		-0.743	-2.191
0.043	2.449		-0.741	-3.252		-0.742	-2.203
0.044	2.449		-0.74	-3.235		-0.741	-2.199
0.045	2.449		-0.739	-3.219		-0.74	-2.199
0.046	2.447		-0.738	-3.202		-0.739	-2.197
0.047	2.448		-0.737	-3.185		-0.738	-2.159
0.048	2.449		-0.736	-3.169		-0.737	-2.109
0.049	2.448		-0.735	-3.151		-0.736	-2.053
0.05	2.449		-0.734	-3.135		-0.735	-1.999
0.051	2.45		-0.733	-3.117		-0.734	-1.974
0.052	2.451		-0.732	-3.101		-0.733	-1.968
0.053	2.451		-0.731	-3.084		-0.732	-1.975
0.054	2.452		-0.73	-3.068		-0.731	-1.983
0.055	2.451		-0.729	-3.05		-0.73	-1.992
0.056	2.452		-0.728	-3.033		-0.729	-2.01
0.057	2.452		-0.727	-3.017		-0.728	-1.997
0.058	2.452		-0.726	-3.001		-0.727	-1.939
0.059	2.453		-0.725	-2.984		-0.726	-1.86
0.06	2.455		-0.724	-2.968		-0.725	-1.797
0.061	2.455		-0.723	-2.951		-0.724	-1.772
0.062	2.455		-0.722	-2.935		-0.723	-1.766
0.063	2.455		-0.721	-2.919		-0.722	-1.738
0.064	2.458		-0.72	-2.902		-0.721	-1.712
0.065	2.458		-0.719	-2.886		-0.72	-1.715
0.066	2.459		-0.718	-2.87		-0.719	-1.726
0.067	2.459		-0.717	-2.853		-0.718	-1.704
0.068	2.46		-0.716	-2.836		-0.717	-1.688
0.069	2.46		-0.715	-2.819		-0.716	-1.66
0.07	2.461		-0.714	-2.803		-0.715	-1.617
0.071	2.462		-0.713	-2.787		-0.714	-1.578
0.072	2.463		-0.712	-2.77		-0.713	-1.581
0.073	2.462		-0.711	-2.754		-0.712	-1.595
0.074	2.463		-0.71	-2.738		-0.711	-1.591
0.075	2.463		-0.709	-2.722		-0.71	-1.561
0.076	2.465		-0.708	-2.705		-0.709	-1.521
0.077	2.465		-0.707	-2.689		-0.708	-1.495
0.078	2.466		-0.706	-2.672		-0.707	-1.489
0.079	2.467		-0.705	-2.657		-0.706	-1.458
0.08	2.468		-0.704	-2.64		-0.705	-1.419
0.081	2.468		-0.703	-2.625		-0.704	-1.394
0.082	2.468		-0.702	-2.61		-0.703	-1.383
0.083	2.469		-0.701	-2.593		-0.702	-1.376
0.084	2.47		-0.7	-2.576		-0.701	-1.356
0.085	2.471		-0.699	-2.56		-0.7	-1.336
0.086	2.471		-0.698	-2.543		-0.699	-1.331
0.087	2.472		-0.697	-2.528		-0.698	-1.327
0.088	2.473		-0.696	-2.511		-0.697	-1.326
0.089	2.474		-0.695	-2.497		-0.696	-1.311
0.09	2.474		-0.694	-2.481		-0.695	-1.277
0.091	2.476		-0.693	-2.466		-0.694	-1.241
0.092	2.477		-0.692	-2.451		-0.693	-1.22
0.093	2.477		-0.691	-2.435		-0.692	-1.209
0.094	2.478		-0.69	-2.419		-0.691	-1.201
0.095	2.478		-0.689	-2.404		-0.69	-1.171
0.096	2.479		-0.688	-2.387		-0.689	-1.123
0.097	2.481		-0.687	-2.371		-0.688	-1.083
0.098	2.482		-0.686	-2.356		-0.687	-1.06
0.099	2.483		-0.685	-2.34		-0.686	-1.045
0.1	2.484		-0.684	-2.324		-0.685	-1.043
0.101	2.484		-0.683	-2.307		-0.684	-1.05
0.102	2.486		-0.682	-2.292		-0.683	-1.047
0.103	2.487		-0.681	-2.276		-0.682	-1.028
0.104	2.489		-0.68	-2.259		-0.681	-1.027
0.105	2.49		-0.679	-2.244		-0.68	-0.9901
0.106	2.49		-0.678	-2.229		-0.679	-0.9441
0.107	2.491		-0.677	-2.213		-0.678	-0.9232
0.108	2.492		-0.676	-2.198		-0.677	-0.9213
0.109	2.494		-0.675	-2.183		-0.676	-0.9183
0.11	2.494		-0.674	-2.166		-0.675	-0.906
0.111	2.496		-0.673	-2.151		-0.674	-0.8796
0.112	2.498		-0.672	-2.135		-0.673	-0.838
0.113	2.499		-0.671	-2.119		-0.672	-0.8097
0.114	2.499		-0.67	-2.104		-0.671	-0.8055
0.115	2.501		-0.669	-2.089		-0.67	-0.7971
0.116	2.502		-0.668	-2.074		-0.669	-0.7875
0.117	2.504		-0.667	-2.058		-0.668	-0.7774
0.118	2.504		-0.666	-2.042		-0.667	-0.7648
0.119	2.506		-0.665	-2.027		-0.666	-0.7497
0.12	2.508		-0.664	-2.011		-0.665	-0.7391
0.121	2.51		-0.663	-1.995		-0.664	-0.7339
0.122	2.511		-0.662	-1.98		-0.663	-0.7306
0.123	2.512		-0.661	-1.964		-0.662	-0.7005
0.124	2.514		-0.66	-1.949		-0.661	-0.6595
0.125	2.516		-0.659	-1.935		-0.66	-0.6304
0.126	2.518		-0.658	-1.919		-0.659	-0.621
0.127	2.519		-0.657	-1.903		-0.658	-0.6066
0.128	2.52		-0.656	-1.887		-0.657	-0.5822
0.129	2.521		-0.655	-1.873		-0.656	-0.5707
0.13	2.523		-0.654	-1.857		-0.655	-0.5693
0.131	2.525		-0.653	-1.842		-0.654	-0.5626
0.132	2.527		-0.652	-1.827		-0.653	-0.5514
0.133	2.529		-0.651	-1.811		-0.652	-0.5402
0.134	2.531		-0.65	-1.796		-0.651	-0.528
0.135	2.532		-0.649	-1.78		-0.65	-0.494
0.136	2.534		-0.648	-1.764		-0.649	-0.4573
0.137	2.535		-0.647	-1.748		-0.648	-0.43
0.138	2.536		-0.646	-1.733		-0.647	-0.4215
0.139	2.539		-0.645	-1.718		-0.646	-0.4218
0.14	2.541		-0.644	-1.702		-0.645	-0.4189
0.141	2.542		-0.643	-1.688		-0.644	-0.4058
0.142	2.545		-0.642	-1.672		-0.643	-0.3931
0.143	2.546		-0.641	-1.656		-0.642	-0.3998
0.144	2.549		-0.64	-1.642		-0.641	-0.4006
0.145	2.55		-0.639	-1.626		-0.64	-0.3899
0.146	2.551		-0.638	-1.61		-0.639	-0.3759
0.147	2.554		-0.637	-1.596		-0.638	-0.346
0.148	2.556		-0.636	-1.581		-0.637	-0.3053
0.149	2.558		-0.635	-1.565		-0.636	-0.2756
0.15	2.56		-0.634	-1.549		-0.635	-0.2632
0.151	2.561		-0.633	-1.533		-0.634	-0.2643
0.152	2.565		-0.632	-1.519		-0.633	-0.2794
0.153	2.567		-0.631	-1.502		-0.632	-0.2991
0.154	2.57		-0.63	-1.488		-0.631	-0.2996
0.155	2.571		-0.629	-1.473		-0.63	-0.2636
0.156	2.574		-0.628	-1.459		-0.629	-0.2106
0.157	2.575		-0.627	-1.444		-0.628	-0.1781
0.158	2.578		-0.626	-1.429		-0.627	-0.1641
0.159	2.581		-0.625	-1.414		-0.626	-0.1556
0.16	2.584		-0.624	-1.4		-0.625	-0.1574
0.161	2.585		-0.623	-1.386		-0.624	-0.1663
0.162	2.587		-0.622	-1.37		-0.623	-0.1825
0.163	2.59		-0.621	-1.355		-0.622	-0.1777
0.164	2.592		-0.62	-1.339		-0.621	-0.1471
0.165	2.595		-0.619	-1.324		-0.62	-0.1163
0.166	2.598		-0.618	-1.309		-0.619	-0.09103
0.167	2.599		-0.617	-1.294		-0.618	-0.07865
0.168	2.603		-0.616	-1.28		-0.617	-0.07364
0.169	2.606		-0.615	-1.263		-0.616	-0.06528
0.17	2.608		-0.614	-1.248		-0.615	-0.04936
0.171	2.612		-0.613	-1.232		-0.614	-0.03265
0.172	2.614		-0.612	-1.216		-0.613	-0.03314
0.173	2.615		-0.611	-1.202		-0.612	-0.03255
0.174	2.619		-0.61	-1.188		-0.611	-0.02017
0.175	2.623		-0.609	-1.173		-0.61	-0.0002162
0.176	2.625		-0.608	-1.158		-0.609	0.02042
0.177	2.628		-0.607	-1.142		-0.608	0.04283
0.178	2.631		-0.606	-1.128		-0.607	0.05551
0.179	2.634		-0.605	-1.113		-0.606	0.06957
0.18	2.636		-0.604	-1.097		-0.605	0.07999
0.181	2.64		-0.603	-1.082		-0.604	0.08392
0.182	2.643		-0.602	-1.067		-0.603	0.08588
0.183	2.646		-0.601	-1.052		-0.602	0.09345
0.184	2.648		-0.6	-1.036		-0.601	0.1009
0.185	2.652		-0.599	-1.021		-0.6	0.1102
0.186	2.655		-0.598	-1.006		-0.599	0.1273
0.187	2.658		-0.597	-0.99		-0.598	0.1452
0.188	2.661		-0.596	-0.9749		-0.597	0.1581
0.189	2.665		-0.595	-0.9602		-0.596	0.1702
0.19	2.667		-0.594	-0.9452		-0.595	0.1782
0.191	2.671		-0.593	-0.9309		-0.594	0.1892
0.192	2.672		-0.592	-0.9168		-0.593	0.2026
0.193	2.676		-0.591	-0.9017		-0.592	0.2191
0.194	2.68		-0.59	-0.8865		-0.591	0.229
0.195	2.683		-0.589	-0.8719		-0.59	0.2307
0.196	2.686		-0.588	-0.8564		-0.589	0.2346
0.197	2.689		-0.587	-0.8406		-0.588	0.2517
0.198	2.693		-0.586	-0.8262		-0.587	0.2721
0.199	2.696		-0.585	-0.8105		-0.586	0.2879
0.2	2.7		-0.584	-0.7957		-0.585	0.2956
0.201	2.702		-0.583	-0.7815		-0.584	0.3027
0.202	2.706		-0.582	-0.766		-0.583	0.3156
0.203	2.71		-0.581	-0.7508		-0.582	0.3224
0.204	2.713		-0.58	-0.7355		-0.581	0.3231
0.205	2.717		-0.579	-0.7208		-0.58	0.3315
0.206	2.721		-0.578	-0.7065		-0.579	0.3436
0.207	2.724		-0.577	-0.6915		-0.578	0.3631
0.208	2.728		-0.576	-0.6759		-0.577	0.3865
0.209	2.73		-0.575	-0.6617		-0.576	0.3978
0.21	2.735		-0.574	-0.6463		-0.575	0.4036
0.211	2.738		-0.573	-0.6301		-0.574	0.4169
0.212	2.741		-0.572	-0.6153		-0.573	0.4341
0.213	2.745		-0.571	-0.6004		-0.572	0.4446
0.214	2.749		-0.57	-0.5854		-0.571	0.4454
0.215	2.753		-0.569	-0.5712		-0.57	0.4357
0.216	2.757		-0.568	-0.5554		-0.569	0.4353
0.217	2.761		-0.567	-0.5397		-0.568	0.441
0.218	2.764		-0.566	-0.5242		-0.567	0.4583
0.219	2.767		-0.565	-0.5086		-0.566	0.4785
0.22	2.772		-0.564	-0.4924		-0.565	0.4913
0.221	2.776		-0.563	-0.4761		-0.564	0.5026
0.222	2.779		-0.562	-0.4607		-0.563	0.51
0.223	2.783		-0.561	-0.4453		-0.562	0.5118
0.224	2.787		-0.56	-0.4308		-0.561	0.5113
0.225	2.79		-0.559	-0.416		-0.56	0.5092
0.226	2.795		-0.558	-0.4012		-0.559	0.5142
0.227	2.798		-0.557	-0.3865		-0.558	0.518
0.228	2.802		-0.556	-0.3713		-0.557	0.5278
0.229	2.807		-0.555	-0.3565		-0.556	0.5421
0.23	2.811		-0.554	-0.3414		-0.555	0.5501
0.231	2.815		-0.553	-0.3265		-0.554	0.5527
0.232	2.819		-0.552	-0.3121		-0.553	0.5519
0.233	2.824		-0.551	-0.2956		-0.552	0.5565
0.234	2.827		-0.55	-0.2807		-0.551	0.565
0.235	2.832		-0.549	-0.2653		-0.55	0.5734
0.236	2.835		-0.548	-0.2503		-0.549	0.5812
0.237	2.84		-0.547	-0.2353		-0.548	0.5864
0.238	2.844		-0.546	-0.2212		-0.547	0.5935
0.239	2.849		-0.545	-0.2061		-0.546	0.6016
0.24	2.853		-0.544	-0.192		-0.545	0.6083
0.241	2.857		-0.543	-0.1776		-0.544	0.613
0.242	2.861		-0.542	-0.1628		-0.543	0.6146
0.243	2.866		-0.541	-0.1496		-0.542	0.6169
0.244	2.87		-0.54	-0.1349		-0.541	0.628
0.245	2.875		-0.539	-0.1208		-0.54	0.6385
0.246	2.879		-0.538	-0.1061		-0.539	0.6474
0.247	2.883		-0.537	-0.09123		-0.538	0.6521
0.248	2.887		-0.536	-0.07639		-0.537	0.657
0.249	2.891		-0.535	-0.06056		-0.536	0.6614
0.25	2.896		-0.534	-0.04494		-0.535	0.663
0.251	2.901		-0.533	-0.03059		-0.534	0.6521
0.252	2.905		-0.532	-0.01545		-0.533	0.6496
0.253	2.909		-0.531	-0.0001179		-0.532	0.6521
0.254	2.914		-0.53	0.01531		-0.531	0.6575
0.255	2.918		-0.529	0.02898		-0.53	0.6552
0.256	2.924		-0.528	0.04303		-0.529	0.6544
0.257	2.928		-0.527	0.05974		-0.528	0.6598
0.258	2.932		-0.526	0.07389		-0.527	0.6614
0.259	2.937		-0.525	0.08864		-0.526	0.6646
0.26	2.943		-0.524	0.1035		-0.525	0.6684
0.261	2.945		-0.523	0.1174		-0.524	0.6749
0.262	2.951		-0.522	0.1326		-0.523	0.6825
0.263	2.956		-0.521	0.1466		-0.522	0.6929
0.264	2.961		-0.52	0.1616		-0.521	0.7059
0.265	2.965		-0.519	0.1773		-0.52	0.7127
0.266	2.97		-0.518	0.1927		-0.519	0.7201
0.267	2.975		-0.517	0.208		-0.518	0.721
0.268	2.98		-0.516	0.2215		-0.517	0.7227
0.269	2.984		-0.515	0.2369		-0.516	0.7217
0.27	2.989		-0.514	0.2516		-0.515	0.7242
0.271	2.993		-0.513	0.2667		-0.514	0.7283
0.272	2.998		-0.512	0.2812		-0.513	0.7266
0.273	3.003		-0.511	0.2952		-0.512	0.7336
0.274	3.007		-0.51	0.3115		-0.511	0.7458
0.275	3.013		-0.509	0.3256		-0.51	0.7594
0.276	3.017		-0.508	0.3401		-0.509	0.7649
0.277	3.022		-0.507	0.3545		-0.508	0.7663
0.278	3.027		-0.506	0.368		-0.507	0.7705
0.279	3.031		-0.505	0.3835		-0.506	0.7772
0.28	3.036		-0.504	0.3976		-0.505	0.7821
0.281	3.043		-0.503	0.4134		-0.504	0.7814
0.282	3.047		-0.502	0.4282		-0.503	0.7851
0.283	3.052		-0.501	0.4435		-0.502	0.7848
0.284	3.057		-0.5	0.4577		-0.501	0.7904
0.285	3.062		-0.499	0.4736		-0.5	0.8058
0.286	3.066		-0.498	0.4889		-0.499	0.823
0.287	3.071		-0.497	0.5026		-0.498	0.8287
0.288	3.075		-0.496	0.5165		-0.497	0.8333
0.289	3.081		-0.495	0.5331		-0.496	0.8339
0.29	3.087		-0.494	0.5469		-0.495	0.8326
0.291	3.09		-0.493	0.5614		-0.494	0.8384
0.292	3.096		-0.492	0.5753		-0.493	0.8511
0.293	3.1		-0.491	0.589		-0.492	0.8563
0.294	3.105		-0.49	0.6031		-0.491	0.8524
0.295	3.11		-0.489	0.6176		-0.49	0.8548
0.296	3.114		-0.488	0.6303		-0.489	0.8637
0.297	3.12		-0.487	0.6452		-0.488	0.8752
0.298	3.125		-0.486	0.6601		-0.487	0.8845
0.299	3.131		-0.485	0.6744		-0.486	0.8912
0.3	3.135		-0.484	0.6893		-0.485	0.8945
0.301	3.139		-0.483	0.7041		-0.484	0.8968
0.302	3.144		-0.482	0.7188		-0.483	0.896
0.303	3.149		-0.481	0.7341		-0.482	0.896
0.304	3.153		-0.48	0.7479		-0.481	0.8957
0.305	3.158		-0.479	0.761		-0.48	0.9052
0.306	3.162		-0.478	0.776		-0.479	0.9177
0.307	3.168		-0.477	0.7917		-0.478	0.9283
0.308	3.172		-0.476	0.8041		-0.477	0.936
0.309	3.177		-0.475	0.8192		-0.476	0.941
0.31	3.182		-0.474	0.8338		-0.475	0.9472
0.311	3.188		-0.473	0.8479		-0.474	0.9625
0.312	3.191		-0.472	0.8604		-0.473	0.9714
0.313	3.196		-0.471	0.8745		-0.472	0.9811
0.314	3.201		-0.47	0.8872		-0.471	0.9837
0.315	3.205		-0.469	0.9017		-0.47	0.9865
0.316	3.21		-0.468	0.9158		-0.469	0.9989
0.317	3.215		-0.467	0.9299		-0.468	1.009
0.318	3.221		-0.466	0.9441		-0.467	1.02
0.319	3.225		-0.465	0.959		-0.466	1.027
0.32	3.23		-0.464	0.9731		-0.465	1.033
0.321	3.235		-0.463	0.9873		-0.464	1.044
0.322	3.241		-0.462	1.001		-0.463	1.055
0.323	3.246		-0.461	1.016		-0.462	1.06
0.324	3.25		-0.46	1.031		-0.461	1.06
0.325	3.255		-0.459	1.045		-0.46	1.069
0.326	3.261		-0.458	1.059		-0.459	1.082
0.327	3.266		-0.457	1.073		-0.458	1.089
0.328	3.271		-0.456	1.087		-0.457	1.102
0.329	3.276		-0.455	1.101		-0.456	1.11
0.33	3.281		-0.454	1.114		-0.455	1.112
0.331	3.286		-0.453	1.128		-0.454	1.113
0.332	3.291		-0.452	1.142		-0.453	1.124
0.333	3.296		-0.451	1.156		-0.452	1.143
0.334	3.301		-0.45	1.17		-0.451	1.153
0.335	3.306		-0.449	1.184		-0.45	1.151
0.336	3.312		-0.448	1.198		-0.449	1.161
0.337	3.316		-0.447	1.212		-0.448	1.163
0.338	3.322		-0.446	1.227		-0.447	1.174
0.339	3.328		-0.445	1.241		-0.446	1.188
0.34	3.333		-0.444	1.254		-0.445	1.187
0.341	3.338		-0.443	1.269		-0.444	1.169
0.342	3.344		-0.442	1.283		-0.443	1.177
0.343	3.348		-0.441	1.297		-0.442	1.206
0.344	3.352		-0.44	1.31		-0.441	1.226
0.345	3.359		-0.439	1.324		-0.44	1.245
0.346	3.364		-0.438	1.337		-0.439	1.252
0.347	3.369		-0.437	1.35		-0.438	1.246
0.348	3.375		-0.436	1.363		-0.437	1.25
0.349	3.38		-0.435	1.377		-0.436	1.271
0.35	3.386		-0.434	1.391		-0.435	1.289
0.351	3.39		-0.433	1.404		-0.434	1.294
0.352	3.395		-0.432	1.418		-0.433	1.292
0.353	3.4		-0.431	1.431		-0.432	1.294
0.354	3.406		-0.43	1.444		-0.431	1.303
0.355	3.411		-0.429	1.458		-0.43	1.32
0.356	3.416		-0.428	1.472		-0.429	1.344
0.357	3.421		-0.427	1.485		-0.428	1.363
0.358	3.427		-0.426	1.498		-0.427	1.357
0.359	3.432		-0.425	1.512		-0.426	1.364
0.36	3.437		-0.424	1.525		-0.425	1.378
0.361	3.443		-0.423	1.538		-0.424	1.382
0.362	3.449		-0.422	1.552		-0.423	1.379
0.363	3.453		-0.421	1.565		-0.422	1.375
0.364	3.458		-0.42	1.578		-0.421	1.393
0.365	3.463		-0.419	1.591		-0.42	1.404
0.366	3.47		-0.418	1.604		-0.419	1.411
0.367	3.474		-0.417	1.617		-0.418	1.424
0.368	3.479		-0.416	1.63		-0.417	1.436
0.369	3.484		-0.415	1.642		-0.416	1.436
0.37	3.49		-0.414	1.655		-0.415	1.435
0.371	3.495		-0.413	1.667		-0.414	1.438
0.372	3.5		-0.412	1.68		-0.413	1.442
0.373	3.506		-0.411	1.693		-0.412	1.448
0.374	3.512		-0.41	1.708		-0.411	1.459
0.375	3.517		-0.409	1.721		-0.41	1.474
0.376	3.523		-0.408	1.733		-0.409	1.485
0.377	3.528		-0.407	1.747		-0.408	1.497
0.378	3.534		-0.406	1.759		-0.407	1.516
0.379	3.539		-0.405	1.772		-0.406	1.532
0.38	3.544		-0.404	1.783		-0.405	1.534
0.381	3.55		-0.403	1.796		-0.404	1.528
0.382	3.556		-0.402	1.81		-0.403	1.522
0.383	3.56		-0.401	1.821		-0.402	1.524
0.384	3.566		-0.4	1.833		-0.401	1.531
0.385	3.572		-0.399	1.847		-0.4	1.544
0.386	3.577		-0.398	1.859		-0.399	1.561
0.387	3.583		-0.397	1.871		-0.398	1.572
0.388	3.588		-0.396	1.884		-0.397	1.579
0.389	3.594		-0.395	1.896		-0.396	1.587
0.39	3.6		-0.394	1.908		-0.395	1.596
0.391	3.605		-0.393	1.92		-0.394	1.605
0.392	3.61		-0.392	1.932		-0.393	1.613
0.393	3.616		-0.391	1.944		-0.392	1.619
0.394	3.622		-0.39	1.956		-0.391	1.628
0.395	3.627		-0.389	1.969		-0.39	1.637
0.396	3.633		-0.388	1.981		-0.389	1.645
0.397	3.638		-0.387	1.994		-0.388	1.643
0.398	3.644		-0.386	2.006		-0.387	1.642
0.399	3.649		-0.385	2.019		-0.386	1.646
0.4	3.655		-0.384	2.03		-0.385	1.664
0.401	3.661		-0.383	2.043		-0.384	1.682
0.402	3.667		-0.382	2.054		-0.383	1.696
0.403	3.672		-0.381	2.066		-0.382	1.698
0.404	3.678		-0.38	2.077		-0.381	1.696
0.405	3.683		-0.379	2.089		-0.38	1.693
0.406	3.69		-0.378	2.101		-0.379	1.697
0.407	3.695		-0.377	2.112		-0.378	1.708
0.408	3.7		-0.376	2.124		-0.377	1.727
0.409	3.707		-0.375	2.135		-0.376	1.744
0.41	3.714		-0.374	2.146		-0.375	1.761
0.411	3.72		-0.373	2.156		-0.374	1.768
0.412	3.725		-0.372	2.168		-0.373	1.772
0.413	3.732		-0.371	2.179		-0.372	1.767
0.414	3.737		-0.37	2.19		-0.371	1.771
0.415	3.743		-0.369	2.201		-0.37	1.771
0.416	3.749		-0.368	2.212		-0.369	1.779
0.417	3.755		-0.367	2.224		-0.368	1.784
0.418	3.761		-0.366	2.235		-0.367	1.793
0.419	3.766		-0.365	2.246		-0.366	1.803
0.42	3.772		-0.364	2.258		-0.365	1.819
0.421	3.779		-0.363	2.269		-0.364	1.83
0.422	3.786		-0.362	2.28		-0.363	1.838
0.423	3.792		-0.361	2.291		-0.362	1.84
0.424	3.797		-0.36	2.303		-0.361	1.844
0.425	3.803		-0.359	2.314		-0.36	1.843
0.426	3.809		-0.358	2.326		-0.359	1.851
0.427	3.815		-0.357	2.337		-0.358	1.86
0.428	3.82		-0.356	2.349		-0.357	1.876
0.429	3.827		-0.355	2.359		-0.356	1.888
0.43	3.833		-0.354	2.371		-0.355	1.899
0.431	3.839		-0.353	2.381		-0.354	1.902
0.432	3.844		-0.352	2.392		-0.353	1.901
0.433	3.851		-0.351	2.403		-0.352	1.899
0.434	3.857		-0.35	2.414		-0.351	1.9
0.435	3.864		-0.349	2.425		-0.35	1.901
0.436	3.87		-0.348	2.436		-0.349	1.912
0.437	3.876		-0.347	2.447		-0.348	1.923
0.438	3.882		-0.346	2.459		-0.347	1.934
0.439	3.889		-0.345	2.469		-0.346	1.939
0.44	3.894		-0.344	2.48		-0.345	1.935
0.441	3.901		-0.343	2.491		-0.344	1.962
0.442	3.906		-0.342	2.501		-0.343	1.965
0.443	3.913		-0.341	2.511		-0.342	1.963
0.444	3.919		-0.34	2.522		-0.341	1.962
0.445	3.925		-0.339	2.532		-0.34	1.959
0.446	3.931		-0.338	2.543		-0.339	1.961
0.447	3.937		-0.337	2.552		-0.338	1.968
0.448	3.944		-0.336	2.564		-0.337	1.971
0.449	3.95		-0.335	2.574		-0.336	1.977
0.45	3.956		-0.334	2.584		-0.335	1.973
0.451	3.963		-0.333	2.596		-0.334	1.966
0.452	3.969		-0.332	2.606		-0.333	1.979
0.453	3.976		-0.331	2.616		-0.332	1.987
0.454	3.981		-0.33	2.627		-0.331	2.001
0.455	3.988		-0.329	2.638		-0.33	2.013
0.456	3.994		-0.328	2.647		-0.329	2.009
0.457	4.001		-0.327	2.659		-0.328	2
0.458	4.006		-0.326	2.668		-0.327	2.007
0.459	4.012		-0.325	2.678		-0.326	1.996
0.46	4.018		-0.324	2.688		-0.325	1.994
0.461	4.025		-0.323	2.698		-0.324	2.041
0.462	4.03		-0.322	2.708		-0.323	2.053
0.463	4.037		-0.321	2.719		-0.322	2.066
0.464	4.043		-0.32	2.729		-0.321	2.074
0.465	4.049		-0.319	2.74		-0.32	2.061
0.466	4.055		-0.318	2.75		-0.319	2.05
0.467	4.061		-0.317	2.76		-0.318	2.047
0.468	4.068		-0.316	2.77		-0.317	2.05
0.469	4.074		-0.315	2.781		-0.316	2.054
0.47	4.08		-0.314	2.792		-0.315	2.059
0.471	4.087		-0.313	2.801		-0.314	2.068
0.472	4.094		-0.312	2.811		-0.313	2.079
0.473	4.1		-0.311	2.822		-0.312	2.088
0.474	4.106		-0.31	2.832		-0.311	2.1
0.475	4.113		-0.309	2.842		-0.31	2.105
0.476	4.119		-0.308	2.852		-0.309	2.104
0.477	4.126		-0.307	2.863		-0.308	2.097
0.478	4.133		-0.306	2.874		-0.307	2.094
0.479	4.139		-0.305	2.884		-0.306	2.097
0.48	4.145		-0.304	2.894		-0.305	2.107
0.481	4.152		-0.303	2.903		-0.304	2.121
0.482	4.158		-0.302	2.914		-0.303	2.137
0.483	4.166		-0.301	2.923		-0.302	2.146
0.484	4.172		-0.3	2.934		-0.301	2.144
0.485	4.178		-0.299	2.945		-0.3	2.139
0.486	4.185		-0.298	2.955		-0.299	2.134
0.487	4.192		-0.297	2.965		-0.298	2.132
0.488	4.199		-0.296	2.974		-0.297	2.138
0.489	4.205		-0.295	2.985		-0.296	2.145
0.49	4.212		-0.294	2.996		-0.295	2.15
0.491	4.219		-0.293	3.005		-0.294	2.154
0.492	4.225		-0.292	3.016		-0.293	2.153
0.493	4.232		-0.291	3.026		-0.292	2.166
0.494	4.239		-0.29	3.036		-0.291	2.198
0.495	4.245		-0.289	3.046		-0.29	2.215
0.496	4.252		-0.288	3.056		-0.289	2.209
0.497	4.259		-0.287	3.066		-0.288	2.183
0.498	4.266		-0.286	3.077		-0.287	2.169
0.499	4.273		-0.285	3.086		-0.286	2.167
0.5	4.28		-0.284	3.097		-0.285	2.189
0.501	4.287		-0.283	3.108		-0.284	2.219
0.502	4.295		-0.282	3.117		-0.283	2.244
0.503	4.302		-0.281	3.127		-0.282	2.246
0.504	4.308		-0.28	3.137		-0.281	2.224
0.505	4.316		-0.279	3.148		-0.28	2.2
0.506	4.323		-0.278	3.157		-0.279	2.209
0.507	4.33		-0.277	3.167		-0.278	2.232
0.508	4.337		-0.276	3.178		-0.277	2.242
0.509	4.343		-0.275	3.187		-0.276	2.24
0.51	4.35		-0.274	3.197		-0.275	2.201
0.511	4.357		-0.273	3.207		-0.274	2.179
0.512	4.365		-0.272	3.218		-0.273	2.194
0.513	4.373		-0.271	3.228		-0.272	2.234
0.514	4.379		-0.27	3.238		-0.271	2.262
0.515	4.387		-0.269	3.249		-0.27	2.282
0.516	4.394		-0.268	3.26		-0.269	2.263
0.517	4.401		-0.267	3.269		-0.268	2.236
0.518	4.409		-0.266	3.279		-0.267	2.219
0.519	4.416		-0.265	3.289		-0.266	2.236
0.52	4.423		-0.264	3.3		-0.265	2.249
0.521	4.431		-0.263	3.31		-0.264	2.249
0.522	4.437		-0.262	3.32		-0.263	2.226
0.523	4.445		-0.261	3.331		-0.262	2.217
0.524	4.452		-0.26	3.341		-0.261	2.228
0.525	4.459		-0.259	3.352		-0.26	2.26
0.526	4.465		-0.258	3.362		-0.259	2.281
0.527	4.473		-0.257	3.372		-0.258	2.296
0.528	4.48		-0.256	3.383		-0.257	2.273
0.529	4.486		-0.255	3.393		-0.256	2.24
0.53	4.494		-0.254	3.404		-0.255	2.228
0.531	4.501		-0.253	3.415		-0.254	2.255
0.532	4.509		-0.252	3.425		-0.253	2.282
0.533	4.516		-0.251	3.436		-0.252	2.283
0.534	4.523		-0.25	3.446		-0.251	2.267
0.535	4.53		-0.249	3.456		-0.25	2.254
0.536	4.538		-0.248	3.467		-0.249	2.249
0.537	4.545		-0.247	3.477		-0.248	2.275
0.538	4.551		-0.246	3.488		-0.247	2.279
0.539	4.559		-0.245	3.498		-0.246	2.266
0.54	4.567		-0.244	3.508		-0.245	2.239
0.541	4.574		-0.243	3.52		-0.244	2.226
0.542	4.581		-0.242	3.53		-0.243	2.247
0.543	4.588		-0.241	3.54		-0.242	2.273
0.544	4.594		-0.24	3.55		-0.241	2.296
0.545	4.602		-0.239	3.561		-0.24	2.302
0.546	4.608		-0.238	3.572		-0.239	2.298
0.547	4.616		-0.237	3.581		-0.238	2.273
0.548	4.624		-0.236	3.592		-0.237	2.291
0.549	4.63		-0.235	3.604		-0.236	2.289
0.55	4.638		-0.234	3.614		-0.235	2.266
0.551	4.645		-0.233	3.624		-0.234	2.219
0.552	4.652		-0.232	3.634		-0.233	2.204
0.553	4.661		-0.231	3.646		-0.232	2.229
0.554	4.666		-0.23	3.656		-0.231	2.266
0.555	4.672		-0.229	3.666		-0.23	2.291
0.556	4.679		-0.228	3.676		-0.229	2.298
0.557	4.686		-0.227	3.687		-0.228	2.285
0.558	4.692		-0.226	3.698		-0.227	2.268
0.559	4.699		-0.225	3.709		-0.226	2.288
0.56	4.706		-0.224	3.719		-0.225	2.288
0.561	4.712		-0.223	3.73		-0.224	2.26
0.562	4.719		-0.222	3.74		-0.223	2.207
0.563	4.725		-0.221	3.752		-0.222	2.195
0.564	4.733		-0.22	3.763		-0.221	2.23
0.565	4.741		-0.219	3.774		-0.22	2.268
0.566	4.747		-0.218	3.786		-0.219	2.289
0.567	4.754		-0.217	3.796		-0.218	2.287
0.568	4.762		-0.216	3.807		-0.217	2.261
0.569	4.77		-0.215	3.818		-0.216	2.259
0.57	4.777		-0.214	3.828		-0.215	2.279
0.571	4.784		-0.213	3.84		-0.214	2.268
0.572	4.791		-0.212	3.853		-0.213	2.224
0.573	4.798		-0.211	3.863		-0.212	2.187
0.574	4.805		-0.21	3.874		-0.211	2.196
0.575	4.812		-0.209	3.885		-0.21	2.248
0.576	4.819		-0.208	3.897		-0.209	2.286
0.577	4.827		-0.207	3.907		-0.208	2.287
0.578	4.834		-0.206	3.919		-0.207	2.26
0.579	4.841		-0.205	3.93		-0.206	2.251
0.58	4.848		-0.204	3.941		-0.205	2.278
0.581	4.855		-0.203	3.952		-0.204	2.273
0.582	4.862		-0.202	3.964		-0.203	2.232
0.583	4.87		-0.201	3.975		-0.202	2.184
0.584	4.877		-0.2	3.987		-0.201	2.184
0.585	4.885		-0.199	3.998		-0.2	2.231
0.586	4.892		-0.198	4.01		-0.199	2.266
0.587	4.899		-0.197	4.021		-0.198	2.271
0.588	4.906		-0.196	4.033		-0.197	2.242
0.589	4.912		-0.195	4.044		-0.196	2.24
0.59	4.92		-0.194	4.054		-0.195	2.266
0.591	4.927		-0.193	4.066		-0.194	2.258
0.592	4.934		-0.192	4.077		-0.193	2.215
0.593	4.94		-0.191	4.089		-0.192	2.175
0.594	4.946		-0.19	4.1		-0.191	2.192
0.595	4.954		-0.189	4.113		-0.19	2.236
0.596	4.961		-0.188	4.124		-0.189	2.268
0.597	4.968		-0.187	4.135		-0.188	2.254
0.598	4.974		-0.186	4.147		-0.187	2.236
0.599	4.98		-0.185	4.16		-0.186	2.24
0.6	4.988		-0.184	4.171		-0.185	2.251
0.601	4.995		-0.183	4.182		-0.184	2.22
0.602	5.001		-0.182	4.193		-0.183	2.172
0.603	5.009		-0.181	4.205		-0.182	2.169
0.604	5.016		-0.18	4.217		-0.181	2.209
0.605	5.023		-0.179	4.229		-0.18	2.246
0.606	5.029		-0.178	4.241		-0.179	2.253
0.607	5.036		-0.177	4.253		-0.178	2.236
0.608	5.043		-0.176	4.264		-0.177	2.238
0.609	5.05		-0.175	4.276		-0.176	2.255
0.61	5.057		-0.174	4.289		-0.175	2.228
0.611	5.064		-0.173	4.301		-0.174	2.176
0.612	5.07		-0.172	4.313		-0.173	2.159
0.613	5.078		-0.171	4.324		-0.172	2.192
0.614	5.085		-0.17	4.338		-0.171	2.226
0.615	5.093		-0.169	4.349		-0.17	2.229
0.616	5.099		-0.168	4.361		-0.169	2.218
0.617	5.106		-0.167	4.375		-0.168	2.237
0.618	5.112		-0.166	4.386		-0.167	2.261
0.619	5.119		-0.165	4.397		-0.166	2.234
0.62	5.126		-0.164	4.41		-0.165	2.18
0.621	5.133		-0.163	4.422		-0.164	2.163
0.622	5.139		-0.162	4.434		-0.163	2.201
0.623	5.146		-0.161	4.446		-0.162	2.228
0.624	5.153		-0.16	4.457		-0.161	2.21
0.625	5.16		-0.159	4.469		-0.16	2.205
0.626	5.167		-0.158	4.481		-0.159	2.243
0.627	5.174		-0.157	4.492		-0.158	2.254
0.628	5.18		-0.156	4.503		-0.157	2.215
0.629	5.188		-0.155	4.516		-0.156	2.168
0.63	5.194		-0.154	4.529		-0.155	2.168
0.631	5.2		-0.153	4.54		-0.154	2.21
0.632	5.206		-0.152	4.552		-0.153	2.226
0.633	5.213		-0.151	4.564		-0.152	2.192
0.634	5.22		-0.15	4.575		-0.151	2.2
0.635	5.227		-0.149	4.587		-0.15	2.226
0.636	5.233		-0.148	4.599		-0.149	2.211
0.637	5.241		-0.147	4.611		-0.148	2.17
0.638	5.247		-0.146	4.623		-0.147	2.165
0.639	5.254		-0.145	4.634		-0.146	2.217
0.64	5.261		-0.144	4.645		-0.145	2.26
0.641	5.268		-0.143	4.657		-0.144	2.234
0.642	5.275		-0.142	4.667		-0.143	2.213
0.643	5.282		-0.141	4.677		-0.142	2.226
0.644	5.288		-0.14	4.689		-0.141	2.213
0.645	5.296		-0.139	4.7		-0.14	2.163
0.646	5.303		-0.138	4.71		-0.139	2.138
0.647	5.31		-0.137	4.721		-0.138	2.172
0.648	5.318		-0.136	4.731		-0.137	2.228
0.649	5.326		-0.135	4.743		-0.136	2.229
0.65	5.333		-0.134	4.753		-0.135	2.222
0.651	5.34		-0.133	4.764		-0.134	2.241
0.652	5.347		-0.132	4.774		-0.133	2.238
0.653	5.355		-0.131	4.786		-0.132	2.187
0.654	5.361		-0.13	4.798		-0.131	2.147
0.655	5.368		-0.129	4.808		-0.13	2.165
0.656	5.376		-0.128	4.82		-0.129	2.217
0.657	5.383		-0.127	4.831		-0.128	2.222
0.658	5.391		-0.126	4.842		-0.127	2.21
0.659	5.399		-0.125	4.853		-0.126	2.236
0.66	5.406		-0.124	4.864		-0.125	2.242
0.661	5.413		-0.123	4.874		-0.124	2.194
0.662	5.421		-0.122	4.886		-0.123	2.16
0.663	5.427		-0.121	4.896		-0.122	2.164
0.664	5.435		-0.12	4.909		-0.121	2.211
0.665	5.442		-0.119	4.919		-0.12	2.208
0.666	5.45		-0.118	4.929		-0.119	2.209
0.667	5.456		-0.117	4.939		-0.118	2.242
0.668	5.463		-0.116	4.949		-0.117	2.221
0.669	5.47		-0.115	4.96		-0.116	2.186
0.67	5.478		-0.114	4.971		-0.115	2.152
0.671	5.485		-0.113	4.981		-0.114	2.159
0.672	5.491		-0.112	4.991		-0.113	2.199
0.673	5.499		-0.111	5.002		-0.112	2.206
0.674	5.506		-0.11	5.011		-0.111	2.223
0.675	5.514		-0.109	5.022		-0.11	2.255
0.676	5.522		-0.108	5.033		-0.109	2.223
0.677	5.529		-0.107	5.043		-0.108	2.195
0.678	5.536		-0.106	5.053		-0.107	2.162
0.679	5.544		-0.105	5.064		-0.106	2.149
0.68	5.552		-0.104	5.074		-0.105	2.137
0.681	5.559		-0.103	5.084		-0.104	2.161
0.682	5.566		-0.102	5.094		-0.103	2.209
0.683	5.574		-0.101	5.105		-0.102	2.234
0.684	5.581		-0.1	5.117		-0.101	2.202
0.685	5.588		-0.099	5.125		-0.1	2.194
0.686	5.596		-0.098	5.137		-0.099	2.205
0.687	5.603		-0.097	5.147		-0.098	2.17
0.688	5.611		-0.096	5.157		-0.097	2.141
0.689	5.618		-0.095	5.167		-0.096	2.156
0.69	5.626		-0.094	5.177		-0.095	2.226
0.691	5.634		-0.093	5.187		-0.094	2.255
0.692	5.641		-0.092	5.196		-0.093	2.249
0.693	5.649		-0.091	5.206		-0.092	2.26
0.694	5.656		-0.09	5.216		-0.091	2.234
0.695	5.663		-0.089	5.227		-0.09	2.174
0.696	5.671		-0.088	5.236		-0.089	2.15
0.697	5.679		-0.087	5.245		-0.088	2.151
0.698	5.686		-0.086	5.254		-0.087	2.144
0.699	5.694		-0.085	5.264		-0.086	2.154
0.7	5.702		-0.084	5.274		-0.085	2.21
0.701	5.708		-0.083	5.283		-0.084	2.263
0.702	5.715		-0.082	5.294		-0.083	2.238
0.703	5.723		-0.081	5.302		-0.082	2.22
0.704	5.731		-0.08	5.312		-0.081	2.21
0.705	5.737		-0.079	5.321		-0.08	2.214
0.706	5.744		-0.078	5.33		-0.079	2.214
0.707	5.753		-0.077	5.339		-0.078	2.231
0.708	5.76		-0.076	5.348		-0.077	2.253
0.709	5.768		-0.075	5.357		-0.076	2.228
0.71	5.775		-0.074	5.367		-0.075	2.212
0.711	5.782		-0.073	5.375		-0.074	2.242
0.712	5.789		-0.072	5.385		-0.073	2.257
0.713	5.796		-0.071	5.393		-0.072	2.233
0.714	5.804		-0.07	5.401		-0.071	2.232
0.715	5.811		-0.069	5.411		-0.07	2.203
0.716	5.818		-0.068	5.419		-0.069	2.14
0.717	5.826		-0.067	5.427		-0.068	2.132
0.718	5.833		-0.066	5.436		-0.067	2.167
0.719	5.841		-0.065	5.443		-0.066	2.219
0.72	5.849		-0.064	5.451		-0.065	2.234
0.721	5.857		-0.063	5.459		-0.064	2.256
0.722	5.864		-0.062	5.467		-0.063	2.229
0.723	5.872		-0.061	5.475		-0.062	2.179
0.724	5.879		-0.06	5.482		-0.061	2.164
0.725	5.887		-0.059	5.489		-0.06	2.182
0.726	5.894		-0.058	5.497		-0.059	2.221
0.727	5.902		-0.057	5.504		-0.058	2.24
0.728	5.909		-0.056	5.511		-0.057	2.267
0.729	5.917		-0.055	5.519		-0.056	2.245
0.73	5.924		-0.054	5.526		-0.055	2.194
0.731	5.931		-0.053	5.534		-0.054	2.179
0.732	5.938		-0.052	5.541		-0.053	2.179
0.733	5.944		-0.051	5.548		-0.052	2.188
0.734	5.952		-0.05	5.555		-0.051	2.235
0.735	5.959		-0.049	5.562		-0.05	2.254
0.736	5.965		-0.048	5.569		-0.049	2.211
0.737	5.972		-0.047	5.575		-0.048	2.175
0.738	5.978		-0.046	5.582		-0.047	2.161
0.739	5.986		-0.045	5.588		-0.046	2.183
0.74	5.992		-0.044	5.594		-0.045	2.213
0.741	5.999		-0.043	5.6		-0.044	2.278
0.742	6.007		-0.042	5.607		-0.043	2.275
0.743	6.014		-0.041	5.613		-0.042	2.228
0.744	6.02		-0.04	5.619		-0.041	2.209
0.745	6.028		-0.039	5.624		-0.04	2.193
0.746	6.034		-0.038	5.63		-0.039	2.168
0.747	6.041		-0.037	5.636		-0.038	2.175
0.748	6.048		-0.036	5.642		-0.037	2.218
0.749	6.054		-0.035	5.647		-0.036	2.208
0.75	6.062		-0.034	5.652		-0.035	2.182
0.751	6.068		-0.033	5.657		-0.034	2.211
0.752	6.077		-0.032	5.662		-0.033	2.204
0.753	6.083		-0.031	5.666		-0.032	2.197
0.754	6.09		-0.03	5.672		-0.031	2.218
0.755	6.098		-0.029	5.677		-0.03	2.237
0.756	6.105		-0.028	5.681		-0.029	2.221
0.757	6.112		-0.027	5.685		-0.028	2.246
0.758	6.12		-0.026	5.69		-0.027	2.239
0.759	6.126		-0.025	5.694		-0.026	2.208
0.76	6.133		-0.024	5.698		-0.025	2.203
0.761	6.141		-0.023	5.702		-0.024	2.208
0.762	6.147		-0.022	5.706		-0.023	2.204
0.763	6.154		-0.021	5.709		-0.022	2.231
0.764	6.161		-0.02	5.713		-0.021	2.243
0.765	6.168		-0.019	5.716		-0.02	2.216
0.766	6.174		-0.018	5.719		-0.019	2.217
0.767	6.181		-0.017	5.722		-0.018	2.218
0.768	6.189		-0.016	5.725		-0.017	2.204
0.769	6.196		-0.015	5.729		-0.016	2.224
0.77	6.204		-0.014	5.731		-0.015	2.243
0.771	6.211		-0.013	5.734		-0.014	2.204
0.772	6.218		-0.012	5.736		-0.013	2.202
0.773	6.223		-0.011	5.738		-0.012	2.229
0.774	6.23		-0.01	5.741		-0.011	2.226
0.775	6.236		-0.009	5.743		-0.01	2.259
0.776	6.242		-0.008	5.744		-0.009	2.286
0.777	6.25		-0.007	5.747		-0.008	2.243
0.778	6.256		-0.006	5.748		-0.007	2.209
0.779	6.261		-0.005	5.75		-0.006	2.165
0.78	6.269		-0.004	5.752		-0.005	2.131
0.781	6.274		-0.003	5.753		-0.004	2.154
0.782	6.281		-0.002	5.755		-0.003	2.23
0.783	6.288		-0.001	5.756		-0.002	2.239
0.784	6.294		0	5.758		-0.001	2.244
0.785	6.302		0.001	5.76		0	2.244
0.786	6.308		0.002	5.761		0.001	2.188
0.787	6.315		0.003	5.762		0.002	2.197
0.788	6.322		0.004	5.763		0.003	2.237
0.789	6.329		0.005	5.764		0.004	2.231
0.79	6.335		0.006	5.764		0.005	2.258
0.791	6.341		0.007	5.764		0.006	2.272
0.792	6.347		0.008	5.765		0.007	2.23
0.793	6.355		0.009	5.765		0.008	2.225
0.794	6.361		0.01	5.765		0.009	2.213
0.795	6.368		0.011	5.764		0.01	2.193
0.796	6.374		0.012	5.765		0.011	2.223
0.797	6.381		0.013	5.765		0.012	2.239
0.798	6.387		0.014	5.764		0.013	2.202
0.799	6.394		0.015	5.763		0.014	2.208
0.8	6.4		0.016	5.764		0.015	2.224
0.801	6.408		0.017	5.763		0.016	2.228
0.802	6.415		0.018	5.762		0.017	2.277
0.803	6.42		0.019	5.762		0.018	2.28
0.804	6.427		0.02	5.76		0.019	2.244
0.805	6.435		0.021	5.759		0.02	2.227
0.806	6.441		0.022	5.758		0.021	2.188
0.807	6.447		0.023	5.757		0.022	2.186
0.808	6.453		0.024	5.755		0.023	2.226
0.809	6.46		0.025	5.755		0.024	2.216
0.81	6.466		0.026	5.753		0.025	2.226
0.811	6.473		0.027	5.752		0.026	2.243
0.812	6.48		0.028	5.75		0.027	2.214
0.813	6.486		0.029	5.748		0.028	2.228
0.814	6.491		0.03	5.746		0.029	2.254
0.815	6.498		0.031	5.745		0.03	2.236
0.816	6.504		0.032	5.743		0.031	2.266
0.817	6.511		0.033	5.742		0.032	2.252
0.818	6.517		0.034	5.74		0.033	2.217
0.819	6.526		0.035	5.738		0.034	2.238
0.82	6.534		0.036	5.737		0.035	2.21
0.821	6.541		0.037	5.734		0.036	2.199
0.822	6.547		0.038	5.732		0.037	2.235
0.823	6.553		0.039	5.731		0.038	2.217
0.824	6.56		0.04	5.729		0.039	2.241
0.825	6.566		0.041	5.727		0.04	2.276
0.826	6.573		0.042	5.724		0.041	2.242
0.827	6.58		0.043	5.723		0.042	2.26
0.828	6.586		0.044	5.72		0.043	2.25
0.829	6.593		0.045	5.718		0.044	2.227
0.83	6.599		0.046	5.715		0.045	2.234
0.831	6.606		0.047	5.713		0.046	2.232
0.832	6.613		0.048	5.711		0.047	2.229
0.833	6.62		0.049	5.71		0.048	2.259
0.834	6.626		0.05	5.708		0.049	2.258
0.835	6.633		0.051	5.705		0.05	2.253
0.836	6.64		0.052	5.704		0.051	2.219
0.837	6.646		0.053	5.701		0.052	2.207
0.838	6.653		0.054	5.699		0.053	2.248
0.839	6.66		0.055	5.697		0.054	2.258
0.84	6.666		0.056	5.695		0.055	2.257
0.841	6.673		0.057	5.693		0.056	2.278
0.842	6.68		0.058	5.69		0.057	2.227
0.843	6.686		0.059	5.688		0.058	2.252
0.844	6.693		0.06	5.685		0.059	2.266
0.845	6.699		0.061	5.683		0.06	2.24
0.846	6.705		0.062	5.68		0.061	2.269
0.847	6.712		0.063	5.679		0.062	2.232
0.848	6.719		0.064	5.677		0.063	2.234
0.849	6.726		0.065	5.674		0.064	2.263
0.85	6.732		0.066	5.672		0.065	2.241
0.851	6.739		0.067	5.67		0.066	2.275
0.852	6.745		0.068	5.668		0.067	2.274
0.853	6.752		0.069	5.665		0.068	2.255
0.854	6.758		0.07	5.663		0.069	2.256
0.855	6.764		0.071	5.662		0.07	2.218
0.856	6.771		0.072	5.659		0.071	2.225
0.857	6.777		0.073	5.657		0.072	2.241
0.858	6.782		0.074	5.654		0.073	2.234
0.859	6.789		0.075	5.652		0.074	2.278
0.86	6.796		0.076	5.651		0.075	2.271
0.861	6.802		0.077	5.649		0.076	2.261
0.862	6.808		0.078	5.647		0.077	2.26
0.863	6.815		0.079	5.644		0.078	2.232
0.864	6.822		0.08	5.642		0.079	2.245
0.865	6.828		0.081	5.639		0.08	2.241
0.866	6.836		0.082	5.637		0.081	2.235
0.867	6.843		0.083	5.636		0.082	2.26
0.868	6.85		0.084	5.634		0.083	2.241
0.869	6.856		0.085	5.633		0.084	2.257
0.87	6.864		0.086	5.631		0.085	2.249
0.871	6.87		0.087	5.629		0.086	2.245
0.872	6.877		0.088	5.627		0.087	2.283
0.873	6.885		0.089	5.625		0.088	2.28
0.874	6.892		0.09	5.624		0.089	2.295
0.875	6.898		0.091	5.623		0.09	2.291
0.876	6.905		0.092	5.621		0.091	2.264
0.877	6.912		0.093	5.618		0.092	2.27
0.878	6.92		0.094	5.618		0.093	2.241
0.879	6.927		0.095	5.617		0.094	2.257
0.88	6.934		0.096	5.614		0.095	2.272
0.881	6.941		0.097	5.612		0.096	2.255
0.882	6.948		0.098	5.612		0.097	2.284
0.883	6.956		0.099	5.61		0.098	2.27
0.884	6.962		0.1	5.608		0.099	2.285
0.885	6.969		0.101	5.607		0.1	2.276
0.886	6.976		0.102	5.606		0.101	2.271
0.887	6.983		0.103	5.606		0.102	2.313
0.888	6.99		0.104	5.605		0.103	2.287
0.889	6.997		0.105	5.604		0.104	2.295
0.89	7.004		0.106	5.602		0.105	2.269
0.891	7.011		0.107	5.601		0.106	2.261
0.892	7.018		0.108	5.6		0.107	2.298
0.893	7.025		0.109	5.6		0.108	2.286
0.894	7.032		0.11	5.598		0.109	2.31
0.895	7.039		0.111	5.597		0.11	2.304
0.896	7.046		0.112	5.596		0.111	2.302
0.897	7.054		0.113	5.595		0.112	2.307
0.898	7.061		0.114	5.594		0.113	2.276
0.899	7.07		0.115	5.592		0.114	2.286
0.9	7.077		0.116	5.593		0.115	2.262
0.901	7.085		0.117	5.592		0.116	2.293
0.902	7.093		0.118	5.591		0.117	2.315
0.903	7.1		0.119	5.59		0.118	2.301
0.904	7.108		0.12	5.59		0.119	2.322
0.905	7.116		0.121	5.589		0.12	2.294
0.906	7.123		0.122	5.589		0.121	2.302
0.907	7.13		0.123	5.587		0.122	2.295
0.908	7.139		0.124	5.587		0.123	2.289
0.909	7.147		0.125	5.586		0.124	2.31
0.91	7.154		0.126	5.585		0.125	2.292
0.911	7.162		0.127	5.585		0.126	2.314
0.912	7.17		0.128	5.585		0.127	2.297
0.913	7.178		0.129	5.584		0.128	2.302
0.914	7.185		0.13	5.584		0.129	2.31
0.915	7.194		0.131	5.583		0.13	2.298
0.916	7.201		0.132	5.583		0.131	2.305
0.917	7.209		0.133	5.582		0.132	2.284
0.918	7.217		0.134	5.582		0.133	2.318
0.919	7.223		0.135	5.583		0.134	2.305
0.92	7.233		0.136	5.581		0.135	2.322
0.921	7.242		0.137	5.581		0.136	2.321
0.922	7.25		0.138	5.582		0.137	2.306
0.923	7.258		0.139	5.581		0.138	2.33
0.924	7.267		0.14	5.582		0.139	2.305
0.925	7.274		0.141	5.582		0.14	2.322
0.926	7.283		0.142	5.582		0.141	2.295
0.927	7.291		0.143	5.581		0.142	2.312
0.928	7.299		0.144	5.583		0.143	2.308
0.929	7.307		0.145	5.582		0.144	2.307
0.93	7.315		0.146	5.582		0.145	2.311
0.931	7.323		0.147	5.581		0.146	2.293
0.932	7.333		0.148	5.582		0.147	2.342
0.933	7.341		0.149	5.582		0.148	2.326
0.934	7.352		0.15	5.581		0.149	2.345
0.935	7.36		0.151	5.582		0.15	2.315
0.936	7.369		0.152	5.582		0.151	2.327
0.937	7.379		0.153	5.583		0.152	2.337
0.938	7.387		0.154	5.583		0.153	2.314
0.939	7.397		0.155	5.584		0.154	2.322
0.94	7.406		0.156	5.585		0.155	2.29
0.941	7.413		0.157	5.585		0.156	2.336
0.942	7.422		0.158	5.585		0.157	2.329
0.943	7.43		0.159	5.585		0.158	2.349
0.944	7.44		0.16	5.586		0.159	2.326
0.945	7.449		0.161	5.585		0.16	2.33
0.946	7.457		0.162	5.586		0.161	2.346
0.947	7.467		0.163	5.587		0.162	2.327
0.948	7.476		0.164	5.587		0.163	2.331
0.949	7.485		0.165	5.587		0.164	2.3
0.95	7.494		0.166	5.589		0.165	2.356
0.951	7.503		0.167	5.589		0.166	2.345
0.952	7.512		0.168	5.59		0.167	2.356
0.953	7.521		0.169	5.59		0.168	2.326
0.954	7.53		0.17	5.591		0.169	2.337
0.955	7.538		0.171	5.592		0.17	2.366
0.956	7.547		0.172	5.592		0.171	2.346
0.957	7.556		0.173	5.593		0.172	2.35
0.958	7.566		0.174	5.593		0.173	2.319
0.959	7.575		0.175	5.594		0.174	2.369
0.96	7.585		0.176	5.595		0.175	2.346
0.961	7.594		0.177	5.595		0.176	2.366
0.962	7.603		0.178	5.596		0.177	2.33
0.963	7.613		0.179	5.597		0.178	2.361
0.964	7.622		0.18	5.598		0.179	2.373
0.965	7.632		0.181	5.598		0.18	2.374
0.966	7.641		0.182	5.599		0.181	2.357
0.967	7.651		0.183	5.6		0.182	2.351
0.968	7.66		0.184	5.601		0.183	2.385
0.969	7.67		0.185	5.602		0.184	2.365
0.97	7.678		0.186	5.602		0.185	2.367
0.971	7.689		0.187	5.604		0.186	2.33
0.972	7.698		0.188	5.605		0.187	2.374
0.973	7.708		0.189	5.605		0.188	2.358
0.974	7.717		0.19	5.606		0.189	2.374
0.975	7.728		0.191	5.607		0.19	2.341
0.976	7.738		0.192	5.608		0.191	2.368
0.977	7.747		0.193	5.61		0.192	2.367
0.978	7.757		0.194	5.61		0.193	2.369
0.979	7.768		0.195	5.612		0.194	2.347
0.98	7.776		0.196	5.613		0.195	2.354
0.981	7.786		0.197	5.613		0.196	2.387
0.982	7.796		0.198	5.614		0.197	2.377
0.983	7.806		0.199	5.616		0.198	2.383
0.984	7.816		0.2	5.617		0.199	2.359
0.985	7.826		0.201	5.617		0.2	2.401
0.986	7.836		0.202	5.619		0.201	2.379
0.987	7.847		0.203	5.621		0.202	2.39
0.988	7.857		0.204	5.622		0.203	2.352
0.989	7.867		0.205	5.624		0.204	2.398
0.99	7.877		0.206	5.626		0.205	2.388
0.991	7.887		0.207	5.627		0.206	2.403
0.992	7.897		0.208	5.627		0.207	2.368
0.993	7.907		0.209	5.628		0.208	2.394
0.994	7.917		0.21	5.63		0.209	2.397
0.995	7.928		0.211	5.632		0.21	2.405
0.996	7.938		0.212	5.633		0.211	2.374
0.997	7.947		0.213	5.634		0.212	2.388
0.998	7.959		0.214	5.636		0.213	2.402
0.999	7.969		0.215	5.636		0.214	2.402
1	7.98		0.216	5.638		0.215	2.382
1.001	7.99		0.217	5.641		0.216	2.38
1.002	8.001		0.218	5.641		0.217	2.419
1.003	8.011		0.219	5.642		0.218	2.41
1.004	8.021		0.22	5.643		0.219	2.406
1.005	8.032		0.221	5.644		0.22	2.387
1.006	8.043		0.222	5.646		0.221	2.418
1.007	8.053		0.223	5.647		0.222	2.395
1.008	8.063		0.224	5.649		0.223	2.404
1.009	8.074		0.225	5.65		0.224	2.384
1.01	8.085		0.226	5.652		0.225	2.425
1.011	8.097		0.227	5.653		0.226	2.399
1.012	8.106		0.228	5.656		0.227	2.417
1.013	8.118		0.229	5.656		0.228	2.381
1.014	8.129		0.23	5.658		0.229	2.423
1.015	8.141		0.231	5.661		0.23	2.408
1.016	8.151		0.232	5.661		0.231	2.426
1.017	8.163		0.233	5.663		0.232	2.4
1.018	8.173		0.234	5.664		0.233	2.449
1.019	8.185		0.235	5.665		0.234	2.432
1.02	8.196		0.236	5.666		0.235	2.446
1.021	8.208		0.237	5.669		0.236	2.412
1.022	8.22		0.238	5.672		0.237	2.459
1.023	8.23		0.239	5.673		0.238	2.445
1.024	8.242		0.24	5.674		0.239	2.459
1.025	8.254		0.241	5.675		0.24	2.421
1.026	8.265		0.242	5.677		0.241	2.457
1.027	8.276		0.243	5.679		0.242	2.437
1.028	8.287		0.244	5.681		0.243	2.445
1.029	8.298		0.245	5.682		0.244	2.404
1.03	8.311		0.246	5.684		0.245	2.447
1.031	8.322		0.247	5.685		0.246	2.431
1.032	8.333		0.248	5.687		0.247	2.448
1.033	8.345		0.249	5.69		0.248	2.414
1.034	8.357		0.25	5.691		0.249	2.455
1.035	8.369		0.251	5.693		0.25	2.44
1.036	8.38		0.252	5.695		0.251	2.451
1.037	8.393		0.253	5.696		0.252	2.414
1.038	8.404		0.254	5.697		0.253	2.458
1.039	8.417		0.255	5.699		0.254	2.441
1.04	8.428		0.256	5.703		0.255	2.451
1.041	8.439		0.257	5.704		0.256	2.411
1.042	8.453		0.258	5.705		0.257	2.457
1.043	8.465		0.259	5.708		0.258	2.445
1.044	8.477		0.26	5.71		0.259	2.458
1.045	8.488		0.261	5.711		0.26	2.428
1.046	8.501		0.262	5.713		0.261	2.466
1.047	8.513		0.263	5.715		0.262	2.446
1.048	8.525		0.264	5.716		0.263	2.449
1.049	8.537		0.265	5.719		0.264	2.427
1.05	8.549		0.266	5.72		0.265	2.472
1.051	8.561		0.267	5.724		0.266	2.454
1.052	8.573		0.268	5.725		0.267	2.463
1.053	8.584		0.269	5.725		0.268	2.449
1.054	8.597		0.27	5.728		0.269	2.477
1.055	8.61		0.271	5.731		0.27	2.46
1.056	8.623		0.272	5.732		0.271	2.441
1.057	8.636		0.273	5.734		0.272	2.447
1.058	8.649		0.274	5.736		0.273	2.465
1.059	8.66		0.275	5.739		0.274	2.47
1.06	8.673		0.276	5.74		0.275	2.445
1.061	8.684		0.277	5.742		0.276	2.465
1.062	8.697		0.278	5.745		0.277	2.458
1.063	8.71		0.279	5.747		0.278	2.47
1.064	8.721		0.28	5.748		0.279	2.443
1.065	8.734		0.281	5.751		0.28	2.477
1.066	8.747		0.282	5.753		0.281	2.461
1.067	8.761		0.283	5.755		0.282	2.471
1.068	8.772		0.284	5.757		0.283	2.443
1.069	8.786		0.285	5.76		0.284	2.483
1.07	8.798		0.286	5.762		0.285	2.465
1.071	8.812		0.287	5.763		0.286	2.465
1.072	8.825		0.288	5.767		0.287	2.445
1.073	8.838		0.289	5.769		0.288	2.477
1.074	8.85		0.29	5.771		0.289	2.466
1.075	8.864		0.291	5.773		0.29	2.458
1.076	8.877		0.292	5.775		0.291	2.467
1.077	8.891		0.293	5.778		0.292	2.466
1.078	8.903		0.294	5.779		0.293	2.466
1.079	8.916		0.295	5.782		0.294	2.436
1.08	8.931		0.296	5.784		0.295	2.469
1.081	8.944		0.297	5.787		0.296	2.45
1.082	8.957		0.298	5.789		0.297	2.461
1.083	8.971		0.299	5.793		0.298	2.438
1.084	8.985		0.3	5.795		0.299	2.475
1.085	8.997		0.301	5.797		0.3	2.456
1.086	9.011		0.302	5.798		0.301	2.455
1.087	9.026		0.303	5.801		0.302	2.447
1.088	9.038		0.304	5.804		0.303	2.46
1.089	9.053		0.305	5.806		0.304	2.449
1.09	9.066		0.306	5.809		0.305	2.426
1.091	9.081		0.307	5.812		0.306	2.456
1.092	9.094		0.308	5.814		0.307	2.448
1.093	9.108		0.309	5.816		0.308	2.474
1.094	9.122		0.31	5.82		0.309	2.452
1.095	9.137		0.311	5.823		0.31	2.495
1.096	9.151		0.312	5.825		0.311	2.474
1.097	9.165		0.313	5.827		0.312	2.471
1.098	9.179		0.314	5.83		0.313	2.467
1.099	9.194		0.315	5.832		0.314	2.479
1.1	9.209		0.316	5.835		0.315	2.479
1.101	9.223		0.317	5.837		0.316	2.456
1.102	9.238		0.318	5.84		0.317	2.483
1.103	9.252		0.319	5.843		0.318	2.486
1.104	9.266		0.32	5.845		0.319	2.488
1.105	9.282		0.321	5.848		0.32	2.471
1.106	9.296		0.322	5.851		0.321	2.495
1.107	9.31		0.323	5.853		0.322	2.481
1.108	9.325		0.324	5.857		0.323	2.52
1.109	9.339		0.325	5.859		0.324	2.504
1.11	9.353		0.326	5.863		0.325	2.493
1.111	9.367		0.327	5.865		0.326	2.519
1.112	9.382		0.328	5.867		0.327	2.493
1.113	9.398		0.329	5.871		0.328	2.521
1.114	9.414		0.33	5.873		0.329	2.486
1.115	9.429		0.331	5.876		0.33	2.432
1.116	9.445		0.332	5.879		0.331	2.427
1.117	9.46		0.333	5.881		0.332	2.454
1.118	9.477		0.334	5.884		0.333	2.451
1.119	9.492		0.335	5.887		0.334	2.44
1.12	9.508		0.336	5.891		0.335	2.438
1.121	9.524		0.337	5.893		0.336	2.422
1.122	9.541		0.338	5.896		0.337	2.453
1.123	9.557		0.339	5.899		0.338	2.441
1.124	9.572		0.34	5.903		0.339	2.446
1.125	9.588		0.341	5.904		0.34	2.431
1.126	9.604		0.342	5.907		0.341	2.429
1.127	9.621		0.343	5.911		0.342	2.437
1.128	9.637		0.344	5.913		0.343	2.415
1.129	9.655		0.345	5.916		0.344	2.448
1.13	9.671		0.346	5.918		0.345	2.435
1.131	9.688		0.347	5.921		0.346	2.438
1.132	9.707		0.348	5.924		0.347	2.445
1.133	9.724		0.349	5.928		0.348	2.465
1.134	9.74		0.35	5.93		0.349	2.471
1.135	9.757		0.351	5.934		0.35	2.461
1.136	9.777		0.352	5.937		0.351	2.505
1.137	9.794		0.353	5.939		0.352	2.499
1.138	9.811		0.354	5.942		0.353	2.496
1.139	9.829		0.355	5.945		0.354	2.494
1.14	9.847		0.356	5.947		0.355	2.483
1.141	9.865		0.357	5.95		0.356	2.498
1.142	9.883		0.358	5.953		0.357	2.473
1.143	9.9		0.359	5.955		0.358	2.513
1.144	9.919		0.36	5.959		0.359	2.504
1.145	9.937		0.361	5.961		0.36	2.506
1.146	9.955		0.362	5.964		0.361	2.521
1.147	9.975		0.363	5.968		0.362	2.494
1.148	9.993		0.364	5.97		0.363	2.519
1.149	10.01		0.365	5.974		0.364	2.501
1.15	10.03		0.366	5.977		0.365	2.529
1.151	10.05		0.367	5.979		0.366	2.521
1.152	10.07		0.368	5.982		0.367	2.521
1.153	10.09		0.369	5.985		0.368	2.549
1.154	10.11		0.37	5.987		0.369	2.557
1.155	10.13		0.371	5.99		0.37	2.575
1.156	10.15		0.372	5.993		0.371	2.558
1.157	10.17		0.373	5.995		0.372	2.573
1.158	10.19		0.374	5.999		0.373	2.56
1.159	10.21		0.375	6.001		0.374	2.539
1.16	10.23		0.376	6.004		0.375	2.561
1.161	10.25		0.377	6.007		0.376	2.542
1.162	10.28		0.378	6.01		0.377	2.558
1.163	10.3		0.379	6.012		0.378	2.56
1.164	10.32		0.38	6.017		0.379	2.573
1.165	10.34		0.381	6.019		0.38	2.575
1.166	10.36		0.382	6.022		0.381	2.561
1.167	10.38		0.383	6.024		0.382	2.582
1.168	10.41		0.384	6.027		0.383	2.55
1.169	10.43		0.385	6.031		0.384	2.547
1.17	10.45		0.386	6.034		0.385	2.564
1.171	10.47		0.387	6.037		0.386	2.555
1.172	10.5		0.388	6.041		0.387	2.57
1.173	10.52		0.389	6.044		0.388	2.566
1.174	10.54		0.39	6.046		0.389	2.597
1.175	10.57		0.391	6.049		0.39	2.583
1.176	10.59		0.392	6.052		0.391	2.561
1.177	10.61		0.393	6.055		0.392	2.57
1.178	10.63		0.394	6.058		0.393	2.534
1.179	10.66		0.395	6.061		0.394	2.578
1.18	10.68		0.396	6.064		0.395	2.576
1.181	10.7		0.397	6.068		0.396	2.583
1.182	10.73		0.398	6.07		0.397	2.608
1.183	10.75		0.399	6.074		0.398	2.575
1.184	10.78		0.4	6.078		0.399	2.602
1.185	10.81		0.401	6.08		0.4	2.598
1.186	10.83		0.402	6.084		0.401	2.571
1.187	10.86		0.403	6.088		0.402	2.587
1.188	10.88		0.404	6.091		0.403	2.564
1.189	10.91		0.405	6.094		0.404	2.567
1.19	10.93		0.406	6.097		0.405	2.577
1.191	10.96		0.407	6.1		0.406	2.551
1.192	10.99		0.408	6.103		0.407	2.567
1.193	11.01		0.409	6.105		0.408	2.557
1.194	11.04		0.41	6.11		0.409	2.573
1.195	11.07		0.411	6.114		0.41	2.574
1.196	11.1		0.412	6.117		0.411	2.572
1.197	11.12		0.413	6.12		0.412	2.598
1.198	11.15		0.414	6.124		0.413	2.61
1.199	11.18		0.415	6.127		0.414	2.611
1.2	11.21		0.416	6.131		0.415	2.599
1.201	11.24		0.417	6.135		0.416	2.604
1.202	11.27		0.418	6.138		0.417	2.609
1.203	11.3		0.419	6.141		0.418	2.647
1.204	11.33		0.42	6.143		0.419	2.667
1.205	11.36		0.421	6.147		0.42	2.67
1.206	11.39		0.422	6.151		0.421	2.68
1.207	11.42		0.423	6.154		0.422	2.652
1.208	11.45		0.424	6.157		0.423	2.671
1.209	11.48		0.425	6.16		0.424	2.663
1.21	11.51		0.426	6.164		0.425	2.667
1.211	11.54		0.427	6.168		0.426	2.701
1.212	11.57		0.428	6.17		0.427	2.692
1.213	11.61		0.429	6.174		0.428	2.761
1.214	11.64		0.43	6.178		0.429	2.742
1.215	11.67		0.431	6.181		0.43	2.709
1.216	11.7		0.432	6.182		0.431	2.701
1.217	11.74		0.433	6.186		0.432	2.654
1.218	11.77		0.434	6.189		0.433	2.687
1.219	11.81		0.435	6.193		0.434	2.688
1.22	11.84		0.436	6.196		0.435	2.694
1.221	11.88		0.437	6.199		0.436	2.72
1.222	11.91		0.438	6.204		0.437	2.706
1.223	11.94		0.439	6.207		0.438	2.73
1.224	11.98		0.44	6.21		0.439	2.718
1.225	12.01		0.441	6.212		0.44	2.703
1.226	12.05		0.442	6.216		0.441	2.704
1.227	12.09		0.443	6.219		0.442	2.713
1.228	12.12		0.444	6.222		0.443	2.727
1.229	12.16		0.445	6.225		0.444	2.727
1.23	12.2		0.446	6.229		0.445	2.728
1.231	12.24		0.447	6.232		0.446	2.684
1.232	12.28		0.448	6.235		0.447	2.714
1.233	12.32		0.449	6.239		0.448	2.698
1.234	12.36		0.45	6.242		0.449	2.68
1.235	12.4		0.451	6.243		0.45	2.698
1.236	12.43		0.452	6.248		0.451	2.683
1.237	12.47		0.453	6.25		0.452	2.689
1.238	12.51		0.454	6.255		0.453	2.716
1.239	12.55		0.455	6.257		0.454	2.696
1.24	12.6		0.456	6.261		0.455	2.703
1.241	12.64		0.457	6.263		0.456	2.738
1.242	12.68		0.458	6.266		0.457	2.716
1.243	12.72		0.459	6.269		0.458	2.728
1.244	12.76		0.46	6.273		0.459	2.718
1.245	12.8		0.461	6.276		0.46	2.73
1.246	12.85		0.462	6.28		0.461	2.737
1.247	12.89		0.463	6.283		0.462	2.745
1.248	12.93		0.464	6.286		0.463	2.723
1.249	12.98		0.465	6.289		0.464	2.743
1.25	13.02		0.466	6.292		0.465	2.741
1.251	13.06		0.467	6.295		0.466	2.746
1.252	13.11		0.468	6.299		0.467	2.771
1.253	13.15		0.469	6.302		0.468	2.727
1.254	13.2		0.47	6.304		0.469	2.766
1.255	13.24		0.471	6.309		0.47	2.751
1.256	13.29		0.472	6.312		0.471	2.746
1.257	13.33		0.473	6.315		0.472	2.774
1.258	13.38		0.474	6.318		0.473	2.788
1.259	13.43		0.475	6.321		0.474	2.794
1.26	13.47		0.476	6.324		0.475	2.781
1.261	13.52		0.477	6.328		0.476	2.786
1.262	13.57		0.478	6.331		0.477	2.759
1.263	13.62		0.479	6.333		0.478	2.769
1.264	13.67		0.48	6.337		0.479	2.768
1.265	13.72		0.481	6.34		0.48	2.771
1.266	13.76		0.482	6.342		0.481	2.76
1.267	13.81		0.483	6.346		0.482	2.777
1.268	13.86		0.484	6.349		0.483	2.76
1.269	13.91		0.485	6.35		0.484	2.793
1.27	13.96		0.486	6.354		0.485	2.794
1.271	14.01		0.487	6.358		0.486	2.801
1.272	14.06		0.488	6.361		0.487	2.833
1.273	14.12		0.489	6.363		0.488	2.818
1.274	14.17		0.49	6.367		0.489	2.812
1.275	14.22		0.491	6.368		0.49	2.825
1.276	14.27		0.492	6.373		0.491	2.797
1.277	14.32		0.493	6.375		0.492	2.799
1.278	14.38		0.494	6.378		0.493	2.833
1.279	14.43		0.495	6.381		0.494	2.824
1.28	14.48		0.496	6.384		0.495	2.855
1.281	14.54		0.497	6.386		0.496	2.861
1.282	14.59		0.498	6.388		0.497	2.86
1.283	14.64		0.499	6.392		0.498	2.819
1.284	14.7		0.5	6.395		0.499	2.85
1.285	14.75		0.501	6.397		0.5	2.85
1.286	14.81		0.502	6.4		0.501	2.849
1.287	14.86		0.503	6.403		0.502	2.868
1.288	14.92		0.504	6.404		0.503	2.85
1.289	14.97		0.505	6.408		0.504	2.876
1.29	15.03		0.506	6.41		0.505	2.878
1.291	15.09		0.507	6.413		0.506	2.877
1.292	15.14		0.508	6.415		0.507	2.852
1.293	15.2		0.509	6.418		0.508	2.875
1.294	15.26		0.51	6.421		0.509	2.872
1.295	15.32		0.511	6.423		0.51	2.875
1.296	15.37		0.512	6.426		0.511	2.88
1.297	15.43		0.513	6.428		0.512	2.889
1.298	15.49		0.514	6.431		0.513	2.905
1.299	15.55		0.515	6.433		0.514	2.9
1.3	15.6		0.516	6.435		0.515	2.917
1.301	15.66		0.517	6.438		0.516	2.871
1.302	15.72		0.518	6.441		0.517	2.894
1.303	15.78		0.519	6.443		0.518	2.906
1.304	15.84		0.52	6.444		0.519	2.903
1.305	15.9		0.521	6.447		0.52	2.905
1.306	15.96		0.522	6.448		0.521	2.92
1.307	16.02		0.523	6.451		0.522	2.933
1.308	16.08		0.524	6.454		0.523	2.946
1.309	16.14		0.525	6.456		0.524	2.957
1.31	16.2		0.526	6.458		0.525	2.961
1.311	16.26		0.527	6.46		0.526	2.923
1.312	16.32		0.528	6.462		0.527	2.96
1.313	16.38		0.529	6.464		0.528	2.953
1.314	16.45		0.53	6.465		0.529	2.937
1.315	16.51		0.531	6.467		0.53	2.951
1.316	16.56		0.532	6.469		0.531	2.941
1.317	16.63		0.533	6.472		0.532	2.927
1.318	16.69		0.534	6.473		0.533	2.919
1.319	16.75		0.535	6.473		0.534	2.94
1.32	16.81		0.536	6.476		0.535	2.924
1.321	16.87		0.537	6.48		0.536	2.953
1.322	16.94		0.538	6.48		0.537	2.948
1.323	17		0.539	6.482		0.538	2.967
1.324	17.06		0.54	6.483		0.539	2.949
1.325	17.12		0.541	6.486		0.54	2.991
1.326	17.19		0.542	6.487		0.541	2.981
1.327	17.25		0.543	6.489		0.542	2.978
1.328	17.32		0.544	6.489		0.543	2.96
1.329	17.38		0.545	6.492		0.544	2.951
1.33	17.44		0.546	6.492		0.545	2.955
1.331	17.51		0.547	6.494		0.546	2.965
1.332	17.57		0.548	6.496		0.547	2.97
1.333	17.64		0.549	6.496		0.548	2.977
1.334	17.7		0.55	6.497		0.549	2.947
1.335	17.76		0.551	6.5		0.55	2.963
1.336	17.82		0.552	6.5		0.551	2.939
1.337	17.89		0.553	6.502		0.552	2.947
1.338	17.95		0.554	6.503		0.553	2.936
1.339	18.01		0.555	6.505		0.554	2.968
1.34	18.08		0.556	6.506		0.555	2.972
1.341	18.14		0.557	6.507		0.556	2.977
1.342	18.21		0.558	6.507		0.557	2.994
1.343	18.27		0.559	6.508		0.558	2.979
1.344	18.34		0.56	6.51		0.559	2.98
1.345	18.4		0.561	6.512		0.56	3.003
1.346	18.47		0.562	6.511		0.561	3.007
1.347	18.53		0.563	6.513		0.562	2.959
1.348	18.6		0.564	6.514		0.563	2.97
1.349	18.66		0.565	6.515		0.564	2.981
1.35	18.73		0.566	6.516		0.565	2.964
1.351	18.79		0.567	6.516		0.566	2.975
1.352	18.86		0.568	6.518		0.567	2.988
1.353	18.92		0.569	6.518		0.568	2.986
1.354	18.99		0.57	6.52		0.569	3.003
1.355	19.05		0.571	6.52		0.57	2.992
1.356	19.12		0.572	6.52		0.571	3.026
1.357	19.18		0.573	6.521		0.572	3.024
1.358	19.24		0.574	6.522		0.573	3.027
1.359	19.3		0.575	6.522		0.574	3.026
1.36	19.37		0.576	6.524		0.575	3.049
1.361	19.43		0.577	6.524		0.576	3.052
1.362	19.5		0.578	6.524		0.577	3.048
1.363	19.56		0.579	6.524		0.578	3.021
1.364	19.63		0.58	6.526		0.579	3.004
1.365	19.69		0.581	6.526		0.58	3.021
1.366	19.76		0.582	6.526		0.581	3.041
1.367	19.82		0.583	6.526		0.582	3.068
1.368	19.89		0.584	6.527		0.583	3.049
1.369	19.96		0.585	6.528		0.584	3.055
1.37	20.02		0.586	6.527		0.585	3.045
1.371	20.09		0.587	6.529		0.586	3.06
1.372	20.15		0.588	6.529		0.587	3.048
1.373	20.22		0.589	6.529		0.588	3.074
1.374	20.28		0.59	6.529		0.589	3.082
1.375	20.35		0.591	6.53		0.59	3.106
1.376	20.41		0.592	6.53		0.591	3.097
1.377	20.48		0.593	6.53		0.592	3.115
1.378	20.54		0.594	6.529		0.593	3.1
1.379	20.61		0.595	6.529		0.594	3.113
1.38	20.67		0.596	6.53		0.595	3.075
1.381	20.74		0.597	6.531		0.596	3.109
1.382	20.8		0.598	6.531		0.597	3.109
1.383	20.87		0.599	6.531		0.598	3.132
1.384	20.93		0.6	6.532		0.599	3.119
1.385	21		0.601	6.532		0.6	3.139
1.386	21.06		0.602	6.532		0.601	3.125
1.387	21.13		0.603	6.532		0.602	3.118
1.388	21.19		0.604	6.532		0.603	3.097
1.389	21.26		0.605	6.532		0.604	3.156
1.39	21.32		0.606	6.532		0.605	3.157
1.391	21.39		0.607	6.533		0.606	3.171
1.392	21.46		0.608	6.532		0.607	3.139
1.393	21.52		0.609	6.533		0.608	3.15
1.394	21.59		0.61	6.532		0.609	3.134
1.395	21.65		0.611	6.532		0.61	3.118
1.396	21.71		0.612	6.533		0.611	3.109
1.397	21.78		0.613	6.533		0.612	3.166
1.398	21.85		0.614	6.533		0.613	3.185
1.399	21.91		0.615	6.536		0.614	3.211
1.4	21.98		0.616	6.535		0.615	3.193
1.401	22.04		0.617	6.535		0.616	3.194
1.402	22.11		0.618	6.535		0.617	3.173
1.403	22.17		0.619	6.535		0.618	3.164
1.404	22.24		0.62	6.536		0.619	3.146
1.405	22.3		0.621	6.536		0.62	3.203
1.406	22.37		0.622	6.536		0.621	3.193
1.407	22.44		0.623	6.537		0.622	3.202
1.408	22.5		0.624	6.538		0.623	3.181
1.409	22.57		0.625	6.538		0.624	3.193
1.41	22.63		0.626	6.537		0.625	3.222
1.411	22.7		0.627	6.538		0.626	3.21
1.412	22.76		0.628	6.54		0.627	3.2
1.413	22.83		0.629	6.539		0.628	3.233
1.414	22.9		0.63	6.54		0.629	3.236
1.415	22.96		0.631	6.54		0.63	3.239
1.416	23.03		0.632	6.541		0.631	3.287
1.417	23.1		0.633	6.542		0.632	3.279
1.418	23.16		0.634	6.542		0.633	3.28
1.419	23.23		0.635	6.543		0.634	3.251
1.42	23.29		0.636	6.543		0.635	3.26
1.421	23.36		0.637	6.546		0.636	3.284
1.422	23.43		0.638	6.546		0.637	3.248
1.423	23.49		0.639	6.545		0.638	3.231
1.424	23.56		0.64	6.547		0.639	3.2
1.425	23.63		0.641	6.548		0.64	3.274
1.426	23.69		0.642	6.548		0.641	3.304
1.427	23.76		0.643	6.55		0.642	3.324
1.428	23.82		0.644	6.551		0.643	3.289
1.429	23.89		0.645	6.552		0.644	3.316
1.43	23.96		0.646	6.553		0.645	3.329
1.431	24.02		0.647	6.555		0.646	3.35
1.432	24.09		0.648	6.555		0.647	3.303
1.433	24.15		0.649	6.558		0.648	3.331
1.434	24.22		0.65	6.559		0.649	3.328
1.435	24.29		0.651	6.56		0.65	3.351
1.436	24.35		0.652	6.562		0.651	3.34
1.437	24.42		0.653	6.563		0.652	3.364
1.438	24.49		0.654	6.565		0.653	3.372
1.439	24.55		0.655	6.567		0.654	3.377
1.44	24.62		0.656	6.569		0.655	3.356
1.441	24.69		0.657	6.57		0.656	3.37
1.442	24.75		0.658	6.571		0.657	3.373
1.443	24.82		0.659	6.574		0.658	3.388
1.444	24.89		0.66	6.575		0.659	3.414
1.445	24.95		0.661	6.578		0.66	3.404
1.446	25.02		0.662	6.579		0.661	3.382
1.447	25.08		0.663	6.58		0.662	3.368
1.448	25.15		0.664	6.583		0.663	3.375
1.449	25.21		0.665	6.586		0.664	3.389
1.45	25.28		0.666	6.588		0.665	3.409
1.451	25.35		0.667	6.591		0.666	3.374
1.452	25.41		0.668	6.593		0.667	3.384
1.453	25.48		0.669	6.595		0.668	3.389
1.454	25.55		0.67	6.598		0.669	3.422
1.455	25.62		0.671	6.6		0.67	3.409
1.456	25.69		0.672	6.603		0.671	3.409
1.457	25.75		0.673	6.605		0.672	3.412
1.458	25.82		0.674	6.606		0.673	3.411
1.459	25.89		0.675	6.61		0.674	3.415
1.46	25.95		0.676	6.613		0.675	3.411
1.461	26.02		0.677	6.615		0.676	3.469
1.462	26.09		0.678	6.618		0.677	3.492
1.463	26.15		0.679	6.621		0.678	3.499
1.464	26.22		0.68	6.624		0.679	3.475
1.465	26.29		0.681	6.627		0.68	3.494
1.466	26.36		0.682	6.63		0.681	3.521
1.467	26.42		0.683	6.633		0.682	3.508
1.468	26.49		0.684	6.636		0.683	3.519
1.469	26.56		0.685	6.638		0.684	3.509
1.47	26.62		0.686	6.642		0.685	3.534
1.471	26.69		0.687	6.644		0.686	3.53
1.472	26.76		0.688	6.647		0.687	3.534
1.473	26.83		0.689	6.651		0.688	3.492
1.474	26.89		0.69	6.654		0.689	3.455
1.475	26.96		0.691	6.657		0.69	3.407
1.476	27.03		0.692	6.661		0.691	3.444
1.477	27.1		0.693	6.665		0.692	3.476
1.478	27.17		0.694	6.667		0.693	3.517
1.479	27.23		0.695	6.67		0.694	3.477
1.48	27.3		0.696	6.674		0.695	3.472
1.481	27.37		0.697	6.676		0.696	3.526
1.482	27.43		0.698	6.679		0.697	3.525
1.483	27.5		0.699	6.683		0.698	3.516
1.484	27.57		0.7	6.687		0.699	3.473
1.485	27.64		0.701	6.69		0.7	3.499
1.486	27.7		0.702	6.693		0.701	3.542
1.487	27.77		0.703	6.697		0.702	3.561
1.488	27.84		0.704	6.7		0.703	3.58
1.489	27.91		0.705	6.704		0.704	3.587
1.49	27.98		0.706	6.707		0.705	3.562
1.491	28.05		0.707	6.711		0.706	3.561
1.492	28.11		0.708	6.714		0.707	3.551
1.493	28.18		0.709	6.716		0.708	3.563
1.494	28.25		0.71	6.719		0.709	3.53
1.495	28.32		0.711	6.723		0.71	3.559
1.496	28.38		0.712	6.727		0.711	3.57
1.497	28.45		0.713	6.729		0.712	3.602
1.498	28.52		0.714	6.732		0.713	3.583
1.499	28.59		0.715	6.736		0.714	3.582
1.5	28.66		0.716	6.739		0.715	3.594
1.501	28.73		0.717	6.743		0.716	3.57
1.502	28.79		0.718	6.746		0.717	3.557
1.503	28.86		0.719	6.749		0.718	3.552
1.504	28.93		0.72	6.753		0.719	3.59
1.505	29		0.721	6.757		0.72	3.596
1.506	29.07		0.722	6.759		0.721	3.565
1.507	29.13		0.723	6.762		0.722	3.574
1.508	29.2		0.724	6.766		0.723	3.564
1.509	29.27		0.725	6.769		0.724	3.574
1.51	29.34		0.726	6.771		0.725	3.563
1.511	29.4		0.727	6.774		0.726	3.6
1.512	29.47		0.728	6.778		0.727	3.621
1.513	29.54		0.729	6.78		0.728	3.619
1.514	29.61		0.73	6.784		0.729	3.649
1.515	29.68		0.731	6.787		0.73	3.691
1.516	29.75		0.732	6.79		0.731	3.701
1.517	29.82		0.733	6.793		0.732	3.667
1.518	29.89		0.734	6.797		0.733	3.649
1.519	29.95		0.735	6.8		0.734	3.611
1.52	30.02		0.736	6.802		0.735	3.6
1.521	30.09		0.737	6.805		0.736	3.577
1.522	30.16		0.738	6.809		0.737	3.627
1.523	30.23		0.739	6.811		0.738	3.686
1.524	30.3		0.74	6.815		0.739	3.696
1.525	30.36		0.741	6.817		0.74	3.71
1.526	30.44		0.742	6.821		0.741	3.739
1.527	30.5		0.743	6.823		0.742	3.771
1.528	30.57		0.744	6.826		0.743	3.788
1.529	30.64		0.745	6.829		0.744	3.738
1.53	30.71		0.746	6.833		0.745	3.749
1.531	30.78		0.747	6.835		0.746	3.771
1.532	30.85		0.748	6.838		0.747	3.75
1.533	30.92		0.749	6.841		0.748	3.741
1.534	30.99		0.75	6.844		0.749	3.701
1.535	31.06		0.751	6.848		0.75	3.761
1.536	31.13		0.752	6.85		0.751	3.79
1.537	31.2		0.753	6.853		0.752	3.85
1.538	31.27		0.754	6.856		0.753	3.854
1.539	31.34		0.755	6.859		0.754	3.86
1.54	31.4		0.756	6.862		0.755	3.868
1.541	31.47		0.757	6.865		0.756	3.858
1.542	31.54		0.758	6.868		0.757	3.819
1.543	31.61		0.759	6.869		0.758	3.814
1.544	31.68		0.76	6.871		0.759	3.826
1.545	31.75		0.761	6.876		0.76	3.843
1.546	31.82		0.762	6.878		0.761	3.818
1.547	31.89		0.763	6.881		0.762	3.83
1.548	31.96		0.764	6.884		0.763	3.844
1.549	32.03		0.765	6.888		0.764	3.799
1.55	32.1		0.766	6.889		0.765	3.786
1.551	32.17		0.767	6.892		0.766	3.782
1.552	32.23		0.768	6.896		0.767	3.811
1.553	32.3		0.769	6.899		0.768	3.853
1.554	32.37		0.77	6.901		0.769	3.862
1.555	32.44		0.771	6.904		0.77	3.801
1.556	32.51		0.772	6.907		0.771	3.787
1.557	32.58		0.773	6.909		0.772	3.818
1.558	32.65		0.774	6.913		0.773	3.852
1.559	32.72		0.775	6.916		0.774	3.796
1.56	32.79		0.776	6.919		0.775	3.797
1.561	32.86		0.777	6.922		0.776	3.861
1.562	32.93		0.778	6.925		0.777	3.863
1.563	33		0.779	6.928		0.778	3.828
1.564	33.07		0.78	6.93		0.779	3.83
1.565	33.14		0.781	6.933		0.78	3.897
1.566	33.21		0.782	6.937		0.781	3.947
1.567	33.28		0.783	6.939		0.782	3.922
1.568	33.34		0.784	6.942		0.783	3.937
1.569	33.41		0.785	6.946		0.784	3.984
1.57	33.48		0.786	6.949		0.785	3.991
1.571	33.55		0.787	6.952		0.786	4.008
1.572	33.62		0.788	6.955		0.787	3.979
1.573	33.69		0.789	6.958		0.788	3.976
1.574	33.76		0.79	6.961		0.789	3.978
1.575	33.83		0.791	6.964		0.79	4.015
1.576	33.9		0.792	6.967		0.791	4.032
1.577	33.97		0.793	6.969		0.792	4.047
1.578	34.04		0.794	6.973		0.793	4.067
1.579	34.1		0.795	6.976		0.794	4.06
1.58	34.18		0.796	6.979		0.795	4.047
1.581	34.25		0.797	6.982		0.796	4.068
1.582	34.31		0.798	6.987		0.797	4.064
[truncated: 54,001 more rows]

## Sheet: Fig. 2d-e
E					R
Energy	CoPc/ppy/GDE	Commercial CoPc	Co foil		Radial distance	CoPc/ppy/GDE	Commercial CoPc	Co foil
7469	0.0085	0.02799	0.00353		0	0.04275	0.19513	0.04885
7474	0.00776	0.02686	0.00338		0.03068	0.04045	0.19015	0.04652
7479	0.00697	0.02572	0.00309		0.06136	0.03405	0.17631	0.03975
7484	0.00635	0.02459	0.00291		0.09204	0.02569	0.15709	0.02914
7489	0.00582	0.02346	0.00274		0.12272	0.02146	0.13891	0.01565
7493.99	0.00542	0.02233	0.0025		0.1534	0.02861	0.1306	0.00108
7499.01	0.00502	0.02119	0.00232		0.18408	0.0426	0.13823	0.01508
7504	0.00476	0.02006	0.00212		0.21476	0.05746	0.15876	0.02941
7509	0.00453	0.01892	0.00207		0.24544	0.07024	0.18362	0.04126
7514	0.00441	0.01779	0.00183		0.27612	0.07924	0.2052	0.04944
7519	0.00424	0.01666	0.00171		0.3068	0.0835	0.2185	0.0531
7524.01	0.00413	0.01552	0.0015		0.33748	0.08288	0.22085	0.05171
7529.01	0.00383	0.01439	0.00126		0.36816	0.07838	0.2118	0.0452
7534	0.00348	0.01325	0.0011		0.39884	0.07273	0.19348	0.03394
7539	0.00305	0.01212	0.000886562		0.42951	0.0708	0.17165	0.0187
7544.01	0.00268	0.01099	0.000852074		0.46019	0.07766	0.1571	0.00126
7549.01	0.00227	0.00985	0.000685096		0.49087	0.09402	0.16289	0.01898
7554	0.00194	0.00872	0.000683076		0.52155	0.11627	0.19262	0.03836
7559	0.00162	0.00759	0.000504469		0.55223	0.1401	0.23743	0.05605
7563.99	0.00137	0.00645	0.000469334		0.58291	0.16211	0.28643	0.07061
7568.99	0.00104	0.00532	0.000259782		0.61359	0.17983	0.3317	0.08088
7574	0.000737043	0.00418	0.000191145		0.64427	0.19173	0.36815	0.08616
7579	0.000496384	0.00305	2.30006e-05		0.67495	0.19738	0.393	0.0863
7584	0.000298622	0.00192	-7.43218e-05		0.70563	0.19776	0.40579	0.08194
7589	0.000143248	0.000784021	-0.000113846		0.73631	0.19563	0.40858	0.07462
7594	8.57568e-05	0.000497441	-7.96766e-05		0.76699	0.19572	0.40618	0.06707
7599.01	-2.69416e-05	0.000382517	-0.000169314		0.79767	0.20379	0.40588	0.06286
7604	-0.000155493	0.000395	-2.59616e-05		0.82835	0.22405	0.41584	0.06457
7609	-0.000214567	0.000132863	-0.000153582		0.85903	0.25669	0.44176	0.07121
7613.99	-0.000377532	5.43717e-05	-0.000191057		0.88971	0.29836	0.48403	0.07915
7618.99	-0.000512127	-1.47636e-05	-0.000324797		0.92039	0.34429	0.53784	0.08467
7624	-0.000573239	-0.000312214	-0.000353794		0.95107	0.38984	0.59589	0.08513
7629	-0.000699926	-0.000248007	-0.000300718		0.98175	0.43116	0.65091	0.079
7634	-0.000771663	-0.000408874	-0.000395526		1.01243	0.46546	0.69713	0.06598
7639	-0.000686397	-0.00047312	-0.000384967		1.04311	0.49118	0.73101	0.04762
7644	-0.000639421	-0.000431518	-0.000311912		1.07379	0.50831	0.75171	0.03136
7649	-0.000512533	-0.000435338	-0.000235852		1.10447	0.51858	0.76151	0.03853
7654	-0.000412429	-0.000359221	-0.000129516		1.13515	0.52568	0.76592	0.06591
7659	-0.000374005	-0.000349806	7.54979e-06		1.16583	0.53497	0.77333	0.09692
7664	-0.00025175	-0.000177411	5.13249e-05		1.19651	0.55258	0.79335	0.12493
7669	-4.76164e-05	-7.76598e-05	0.000181935		1.22718	0.58365	0.83375	0.14601
7673.99	0.000253502	0.000180772	0.000591127		1.25786	0.63038	0.89734	0.15735
7679.01	0.000750823	0.000490717	0.000965174		1.28854	0.69135	0.98088	0.15755
7684	0.00112	0.00102	0.00172		1.31922	0.76214	1.07661	0.14779
7689	0.00133	0.00162	0.00268		1.3499	0.83683	1.17486	0.1346
7689.5	0.00209	0.00173	0.00272		1.38058	0.90921	1.26595	0.13381
7690	0.00252	0.00184	0.00292		1.41126	0.9735	1.34141	0.16359
7690.5	0.00266	0.00191	0.0031		1.44194	1.02476	1.39446	0.2242
7691	0.00285	0.00201	0.00336		1.47262	1.05911	1.42027	0.30393
7691.5	0.00292	0.00213	0.00368		1.5033	1.07386	1.41603	0.3923
7692	0.00299	0.00229	0.00378		1.53398	1.06753	1.38098	0.48133
7692.5	0.00311	0.00244	0.00406		1.56466	1.03987	1.31623	0.56476
7693	0.00325	0.00255	0.00429		1.59534	0.99185	1.22463	0.63822
7693.5	0.00338	0.00265	0.00448		1.62602	0.92552	1.11051	0.70017
7694	0.0036	0.00276	0.00463		1.6567	0.84394	0.97928	0.75337
7694.51	0.00377	0.00287	0.00481		1.68738	0.751	0.83712	0.80639
7695	0.00402	0.00297	0.00512		1.71806	0.65128	0.69053	0.87408
7695.5	0.00421	0.00306	0.00541		1.74874	0.54989	0.54596	0.97502
7695.99	0.00438	0.00319	0.00571		1.77942	0.45243	0.40938	1.12523
7696.5	0.00464	0.00337	0.00602		1.8101	0.36495	0.28594	1.33218
7697	0.00491	0.00353	0.00644		1.84078	0.29388	0.17974	1.59358
7697.5	0.00508	0.00372	0.00675		1.87146	0.24498	0.09362	1.90019
7698	0.00532	0.00402	0.00722		1.90214	0.22012	0.02904	2.239
7698.51	0.00553	0.00424	0.00756		1.93282	0.21396	0.01423	2.59522
7699	0.00573	0.00442	0.00807		1.9635	0.21664	0.03688	2.95336
7699.5	0.00598	0.00466	0.00859		1.99418	0.22	0.0418	3.29788
7700	0.00626	0.0049	0.00907		2.02485	0.2201	0.03299	3.61381
7700.5	0.00659	0.00514	0.00976		2.05553	0.21663	0.02077	3.88734
7700.99	0.00699	0.00542	0.01034		2.08621	0.21171	0.03412	4.10636
7701.5	0.00752	0.00574	0.01097		2.11689	0.20864	0.06564	4.26102
7702.01	0.00808	0.00606	0.01181		2.14757	0.21046	0.10108	4.34419
7702.5	0.00877	0.00639	0.01272		2.17825	0.21842	0.13666	4.35177
7703	0.00939	0.0068	0.0138		2.20893	0.2314	0.17109	4.28288
7703.5	0.01016	0.00725	0.01506		2.23961	0.24659	0.20443	4.13991
7704	0.01089	0.00776	0.01661		2.27029	0.26074	0.23773	3.92835
7704.5	0.01191	0.00833	0.01842		2.30097	0.27111	0.2724	3.65653
7705	0.01317	0.00893	0.0207		2.33165	0.27578	0.30949	3.33512
7705.49	0.01492	0.00952	0.02376		2.36233	0.27374	0.34917	2.97662
7706	0.01729	0.01026	0.02773		2.39301	0.26486	0.39039	2.59465
7706.49	0.02082	0.01109	0.03358		2.42369	0.24978	0.4311	2.20332
7707	0.02618	0.01223	0.04246		2.45437	0.22976	0.46861	1.81646
7707.49	0.03385	0.01355	0.05586		2.48505	0.20656	0.50004	1.44703
7708	0.04347	0.01545	0.07742		2.51573	0.18223	0.5227	1.10662
7708.51	0.05313	0.01801	0.10817		2.54641	0.15895	0.53445	0.80513
7709	0.06021	0.02081	0.14524		2.57709	0.13864	0.53389	0.55105
7709.49	0.06294	0.0244	0.1842		2.60777	0.12256	0.52051	0.35302
7710	0.06155	0.02821	0.22175		2.63845	0.11081	0.49476	0.22395
7710.49	0.05774	0.03206	0.25427		2.66913	0.10233	0.45806	0.17763
7711	0.05422	0.03646	0.28328		2.69981	0.0955	0.4127	0.18798
7711.49	0.05319	0.04105	0.30649		2.73049	0.08911	0.36182	0.20648
7712	0.05531	0.0474	0.32484		2.76117	0.08301	0.30931	0.21448
7712.49	0.06078	0.05474	0.33719		2.79185	0.07848	0.25971	0.21236
7713	0.06978	0.06466	0.34554		2.82252	0.07788	0.21811	0.20617
7713.5	0.0826	0.08063	0.35094		2.8532	0.08321	0.18924	0.20176
7714	0.10018	0.10008	0.35647		2.88388	0.09447	0.17535	0.20157
7714.5	0.12355	0.12992	0.36514		2.91456	0.10974	0.17407	0.20421
7715.01	0.15383	0.1635	0.37933		2.94524	0.12658	0.17984	0.20703
7715.5	0.19263	0.20081	0.39889		2.97592	0.14287	0.18752	0.20948
7715.99	0.24075	0.24188	0.42265		3.0066	0.15707	0.19426	0.21518
7716.5	0.2998	0.28817	0.45002		3.03728	0.16817	0.19937	0.23131
7717	0.37076	0.32957	0.47728		3.06796	0.17569	0.20339	0.26451
7717.5	0.45286	0.3668	0.50637		3.09864	0.17957	0.20722	0.31593
7718	0.54179	0.38553	0.53525		3.12932	0.18018	0.21134	0.38107
7718.51	0.63135	0.39611	0.56476		3.16	0.17823	0.21542	0.45302
7719	0.71388	0.40144	0.59236		3.19068	0.17461	0.2183	0.52471
7719.49	0.78434	0.40903	0.61812		3.22136	0.17028	0.21843	0.58987
7720	0.8419	0.42045	0.64241		3.25204	0.16604	0.21434	0.64341
7720.5	0.89002	0.43552	0.66449		3.28272	0.16238	0.2052	0.68161
7721.01	0.93369	0.45741	0.6867		3.3134	0.15933	0.19125	0.70223
7721.5	0.97768	0.48105	0.70867		3.34408	0.15655	0.1743	0.70465
7722	1.02442	0.51184	0.73197		3.37476	0.15344	0.15823	0.68976
7722.5	1.07324	0.5466	0.75703		3.40544	0.14934	0.14912	0.65993
7723	1.12188	0.58399	0.78218		3.43612	0.14376	0.15299	0.61875
7723.49	1.16664	0.6239	0.80626		3.4668	0.13647	0.17114	0.57077
7724	1.20323	0.66587	0.82907		3.49748	0.1276	0.19918	0.52115
7724.5	1.22891	0.70723	0.8483		3.52816	0.11766	0.23091	0.47532
7724.99	1.24203	0.74873	0.86437		3.55884	0.10753	0.26104	0.43858
7725.5	1.2425	0.79157	0.87797		3.58952	0.09838	0.28569	0.41568
7726	1.2323	0.82969	0.88889		3.62019	0.09149	0.30212	0.41041
7726.49	1.21476	0.86676	0.89765		3.65087	0.08782	0.3086	0.42516
7727	1.19352	0.90157	0.90535		3.68155	0.08754	0.30428	0.46073
7727.5	1.17198	0.93386	0.91147		3.71223	0.08989	0.28915	0.51635
7727.99	1.15246	0.96478	0.91622		3.74291	0.09353	0.26392	0.58989
7728.5	1.13615	0.99606	0.92011		3.77359	0.0971	0.22996	0.67808
7729	1.12311	1.02559	0.92302		3.80427	0.09952	0.18919	0.77664
7729.49	1.11301	1.05193	0.9255		3.83495	0.10006	0.14391	0.88056
7730	1.10544	1.07514	0.92795		3.86563	0.09833	0.09666	0.98437
7730.5	1.10007	1.09477	0.93099		3.89631	0.0942	0.05007	1.08252
7731	1.09648	1.10981	0.93498		3.92699	0.08775	0.00826	1.16974
7731.51	1.09434	1.12435	0.93977		3.95767	0.0792	0.03292	1.2414
7732	1.09383	1.13591	0.9449		3.98835	0.06887	0.06418	1.29381
7732.5	1.09492	1.14645	0.94998		4.01903	0.05716	0.08741	1.32454
7732.99	1.09764	1.15642	0.95384		4.04971	0.04448	0.10189	1.33253
7733.51	1.1015	1.16681	0.95628		4.08039	0.03126	0.10774	1.31829
7734	1.1064	1.1765	0.95645		4.11107	0.01806	0.10595	1.28385
7734.5	1.11161	1.18528	0.95481		4.14175	0.00653	0.09861	1.23274
7734.99	1.11668	1.19367	0.95145		4.17243	0.01025	0.08925	1.16984
7735.5	1.12081	1.20185	0.94676		4.20311	0.02139	0.08321	1.10102
7736	1.12369	1.2069	0.94159		4.23379	0.03189	0.08601	1.03276
7736.5	1.1242	1.21078	0.93625		4.26447	0.04105	0.09907	0.97137
7736.99	1.12209	1.21165	0.93119		4.29515	0.04856	0.11884	0.92199
7737.51	1.11729	1.20984	0.92659		4.32583	0.0542	0.14084	0.8876
7738	1.10971	1.20628	0.92268		4.35651	0.05786	0.16178	0.86829
7738.5	1.09552	1.19755	0.91922		4.38719	0.05949	0.17961	0.86144
7739	1.0732	1.18608	0.91634		4.41786	0.05912	0.19322	0.86279
7740.3	1.04217	1.13488	0.90948		4.44854	0.05689	0.20232	0.86775
7741.62	1.00396	1.0724	0.90438		4.47922	0.05304	0.20727	0.8724
7742.97	0.96168	1.01253	0.90066		4.5099	0.04788	0.20897	0.874
7744.35	0.9217	0.97566	0.89801		4.54058	0.04182	0.20873	0.87102
7745.76	0.88665	0.95194	0.89892		4.57126	0.03534	0.20799	0.86293
7747.2	0.85897	0.93776	0.90557		4.60194	0.02895	0.20805	0.84981
7748.65	0.83998	0.93004	0.918		4.63262	0.02322	0.20968	0.83206
7750.15	0.83032	0.9259	0.93612		4.6633	0.01871	0.21294	0.81006
7751.66	0.82851	0.92254	0.95738		4.69398	0.01573	0.21719	0.78405
7753.19	0.83383	0.91579	0.98007		4.72466	0.01414	0.22134	0.75405
7754.78	0.84464	0.90102	1.00141		4.75534	0.0133	0.22412	0.71992
7756.37	0.85965	0.88155	1.01739		4.78602	0.01255	0.22439	0.68151
7758	0.87717	0.85907	1.02517		4.8167	0.01171	0.2213	0.63882
7759.64	0.896	0.84311	1.0245		4.84738	0.01124	0.21435	0.59214
7761.33	0.9147	0.84062	1.01586		4.87806	0.0121	0.20338	0.54216
7763.04	0.93257	0.85327	0.99889		4.90874	0.01487	0.1886	0.49
7764.77	0.94908	0.8804	0.97653		4.93942	0.01917	0.17047	0.43724
7766.53	0.9641	0.9116	0.95182		4.9701	0.02429	0.1497	0.3858
7768.33	0.97759	0.93848	0.92762		5.00078	0.02958	0.12717	0.33783
7770.15	0.9897	0.95091	0.90969		5.03146	0.03456	0.10392	0.2955
7771.98	1.00017	0.95097	0.89976		5.06214	0.03887	0.08129	0.26065
7773.86	1.00846	0.94774	0.89495		5.09282	0.04222	0.06125	0.23428
7775.77	1.01437	0.94668	0.89179		5.1235	0.04447	0.04723	0.21611
7777.69	1.01806	0.9495	0.88931		5.15418	0.04557	0.04387	0.20451
7779.64	1.0199	0.95608	0.88929		5.18486	0.04556	0.05126	0.19705
7781.62	1.02122	0.96457	0.89373		5.21553	0.04461	0.06387	0.19134
7783.63	1.02284	0.97539	0.90191		5.24621	0.04293	0.07747	0.18564
7785.68	1.02451	0.98551	0.91213		5.27689	0.0408	0.09007	0.17898
7787.75	1.02534	0.99284	0.92497		5.30757	0.03848	0.10072	0.17107
7789.83	1.02446	0.99914	0.93919		5.33825	0.0362	0.10892	0.16206
7791.95	1.02116	1.00602	0.95051		5.36893	0.0341	0.11434	0.15226
7794.1	1.01533	1.01191	0.95985		5.39961	0.03216	0.11676	0.14197
7796.27	1.0078	1.01366	0.97207		5.43029	0.03027	0.11608	0.13134
7798.48	0.99928	1.01346	0.98935		5.46097	0.02827	0.11234	0.12034
7800.7	0.99047	1.01156	1.01074		5.49165	0.02598	0.10572	0.10887
7802.97	0.98201	1.01007	1.03341		5.52233	0.02329	0.09658	0.09683
7805.25	0.97462	1.00946	1.05162		5.55301	0.02019	0.0856	0.0844
7807.56	0.96861	1.01004	1.05947		5.58369	0.0168	0.07382	0.07214
7809.89	0.96466	1.01044	1.05518		5.61437	0.01342	0.06289	0.06131
7812.27	0.96272	1.00977	1.04332		5.64505	0.01064	0.05522	0.05392
7814.66	0.9628	1.00602	1.0291		5.67573	0.00937	0.05331	0.05201
7817.08	0.96433	1.00024	1.01196		5.70641	0.0101	0.05771	0.05577
7819.53	0.9669	0.99356	0.99206		5.73709	0.01209	0.06631	0.06306
7822.01	0.96983	0.98817	0.97233		5.76777	0.0143	0.07631	0.0712
7824.51	0.97286	0.98403	0.95307		5.79845	0.01613	0.08562	0.07816
7827.04	0.97576	0.98078	0.93489		5.82913	0.01725	0.09288	0.08263
7829.59	0.97846	0.978	0.91928		5.85981	0.01754	0.09723	0.08385
7832.18	0.98101	0.97538	0.90941		5.89049	0.01698	0.09817	0.08145
7834.79	0.98329	0.97351	0.90754		5.92117	0.01569	0.09547	0.07538
7837.44	0.98539	0.97191	0.91308		5.95185	0.01385	0.08913	0.06585
7840.11	0.9872	0.96992	0.92096		5.98253	0.0118	0.07935	0.05333
7842.8	0.98885	0.96739	0.92735		6.0132	0.01005	0.06652	0.0385
7845.53	0.9903	0.96457	0.93318		6.04388	0.00922	0.05118	0.02241
7848.27	0.99172	0.96219	0.93952		6.07456	0.00963	0.03405	0.00917
7851.05	0.99323	0.96076	0.94629		6.10524	0.01096	0.01626	0.01752
7853.86	0.99517	0.96141	0.95397		6.13592	0.01256	0.00762	0.03378
7856.69	0.99757	0.96365	0.96539		6.1666	0.01394	0.02353	0.04965
7859.55	1.00047	0.96882	0.98244		6.19728	0.01482	0.04064	0.06398
7862.43	1.00386	0.97501	1.00344		6.22796	0.01502	0.05626	0.07627
7865.36	1.00704	0.98283	1.02604		6.25864	0.0145	0.06964	0.08626
7868.29	1.00965	0.99101	1.04733		6.28932	0.01326	0.08032	0.09385
7871.26	1.01137	0.99959	1.06461		6.32	0.01138	0.08804	0.09911
7874.26	1.01196	1.00689	1.07512		6.35068	0.00896	0.09268	0.10218
7877.28	1.01135	1.01263	1.07645		6.38136	0.00614	0.09435	0.10329
7880.35	1.01002	1.01554	1.06645		6.41204	0.00309	0.0933	0.10268
7883.41	1.00816	1.01595	1.04698		6.44272	0.00064374	0.08999	0.10057
7886.53	1.00603	1.01438	1.01984		6.4734	0.00331	0.08504	0.09716
7889.66	1.00386	1.01142	0.98823		6.50408	0.00619	0.07918	0.09262
7892.82	1.00173	1.00894	0.95685		6.53476	0.00877	0.07324	0.08715
7896.02	0.99956	1.00705	0.93268		6.56544	0.01097	0.06801	0.08113
7899.23	0.99755	1.00584	0.92218		6.59612	0.0127	0.0641	0.07524
7902.48	0.99569	1.00487	0.92627		6.6268	0.01394	0.06175	0.07074
7905.74	0.99404	1.00358	0.93925		6.65748	0.01469	0.06075	0.06953
7909.05	0.99255	1.00172	0.95439		6.68816	0.01496	0.06055	0.07356
7912.37	0.99143	0.9994	0.96735		6.71884	0.01479	0.06048	0.08375
7915.73	0.99063	0.99676	0.97616		6.74952	0.01423	0.05999	0.09954
7919.11	0.99044	0.99517	0.98086		6.7802	0.01334	0.05876	0.11957
7922.52	0.99079	0.99377	0.983		6.81087	0.01218	0.05668	0.14244
7925.95	0.99175	0.99342	0.984		6.84155	0.01083	0.05387	0.16688
7929.43	0.99292	0.9934	0.98461		6.87223	0.00934	0.05061	0.19181
7932.91	0.9942	0.99335	0.98533		6.90291	0.00779	0.04731	0.21621
7936.43	0.99538	0.99346	0.98702		6.93359	0.00624	0.04438	0.23919
7939.97	0.99642	0.99364	0.99144		6.96427	0.00475	0.04213	0.25993
7943.55	0.9972	0.99378	1.00131		6.99495	0.00342	0.04069	0.27769
7947.15	0.99797	0.99396	1.01461		7.02563	0.00237	0.03993	0.29187
7950.78	0.9987	0.99414	1.02732		7.05631	0.00184	0.03955	0.30198
7954.43	0.99945	0.99387	1.03766		7.08699	0.00197	0.03924	0.30769
7958.11	1.0001	0.99325	1.04277		7.11767	0.00244	0.03877	0.30882
7961.83	1.00065	0.99247	1.0405		7.14835	0.00295	0.03805	0.30538
7965.56	1.00109	0.99226	1.03061		7.17903	0.00336	0.03719	0.29751
7969.33	1.00129	0.99237	1.01559		7.20971	0.00366	0.03642	0.28555
7973.12	1.00136	0.99234	1.00009		7.24039	0.00383	0.03603	0.26995
7976.95	1.00153	0.99266	0.98834		7.27107	0.00389	0.03625	0.25133
7980.79	1.00166	0.99367	0.98169		7.30175	0.00383	0.03715	0.23036
7984.66	1.00166	0.99475	0.97784		7.33243	0.00369	0.03857	0.20783
7988.57	1.00182	0.99609	0.97458		7.36311	0.00346	0.04021	0.18455
7992.5	1.00197	0.99746	0.9712		7.39379	0.00318	0.04174	0.1613
7996.45	1.0018	0.99896	0.96882		7.42447	0.00293	0.04283	0.13886
8000.45	1.00145	1.00027	0.96953		7.45515	0.00283	0.04327	0.11789
8004.45	1.00076	1.00189	0.97407		7.48583	0.00302	0.04295	0.09894
8008.49	0.99971	1.00358	0.98006		7.51651	0.00356	0.04186	0.08238
8012.56	0.99859	1.00538	0.98623		7.54719	0.00438	0.04009	0.06836
8016.65	0.99776	1.00687	0.99192		7.57787	0.00534	0.03782	0.0568
8020.78	0.99709	1.00773	0.99681		7.60854	0.00633	0.03527	0.0475
8024.92	0.99667	1.00803	1.00071		7.63922	0.00725	0.03267	0.04021
8029.1	0.99645	1.00723	1.00414		7.6699	0.008	0.03022	0.03492
8033.3	0.99638	1.0054	1.00868		7.70058	0.00851	0.02803	0.03199
8037.54	0.9965	1.00305	1.01383		7.73126	0.00871	0.0261	0.03189
8041.79	0.99698	1.00054	1.01796		7.76194	0.00856	0.02433	0.03469
8046.09	0.99733	0.99831	1.02003		7.79262	0.00804	0.02256	0.03969
8050.4	0.9976	0.99699	1.02022		7.8233	0.00713	0.02061	0.04589
8054.74	0.9978	0.9963	1.01831		7.85398	0.00588	0.01838	0.05237
8059.11	0.99779	0.99593	1.01342		7.88466	0.00431	0.01581	0.05838
8063.51	0.99779	0.99607	1.00787		7.91534	0.0025	0.01293	0.06336
8067.94	0.99805	0.9962	1.0035		7.94602	0.000553338	0.00986	0.06689
8072.38	0.99842	0.99576	1.00119		7.9767	0.00156	0.00677	0.06871
8076.86	0.9989	0.99606	1.00033		8.00738	0.00358	0.004	0.06865
8081.36	0.99946	0.9967	0.99866		8.03806	0.00548	0.0025	0.0667
8085.9	0.99983	0.99696	0.99492		8.06874	0.00718	0.00338	0.06297
8090.46	1.00056	0.99775	0.99131		8.09942	0.00861	0.0049	0.05766
8095.05	1.0011	0.99857	0.98969		8.1301	0.0097	0.00602	0.05109
8099.67	1.0015	0.99927	0.98924		8.16078	0.01044	0.00653	0.04371
8104.32	1.00178	1.00005	0.98974		8.19146	0.01082	0.00637	0.03608
8108.97	1.00195	1.00023	0.99103		8.22214	0.01088	0.00558	0.029
8113.68	1.00181	0.99994	0.99292		8.25282	0.01068	0.00425	0.02362
8118.4	1.0019	1.00031	0.99588		8.2835	0.01032	0.00251	0.02129
8123.15	1.00207	1.00041	0.99959		8.31418	0.00991	0.000533939	0.02246
8127.94	1.00232	1.00071	1.00325		8.34486	0.00959	0.00151	0.02587
8132.75	1.00256	1.00096	1.0062		8.37554	0.00944	0.00344	0.02997
8137.59	1.00261	1.00222	1.00815		8.40621	0.00951	0.00507	0.03377
8142.44	1.00271	1.00274	1.00996		8.43689	0.00978	0.00628	0.03679
8147.33	1.00271	1.00304	1.01188		8.46757	0.01017	0.00694	0.03882
8152.25	1.00267	1.00335	1.01284		8.49825	0.01056	0.00701	0.0398
8157.2	1.00275	1.00328	1.01213		8.52893	0.01089	0.00648	0.03977
8162.17	1.00278	1.00298	1.01012		8.55961	0.01108	0.0054	0.03884
8167.17	1.00252	1.00262	1.00773		8.59029	0.0111	0.00397	0.03713
8172.2	1.0022	1.00228	1.00601		8.62097	0.01094	0.00279	0.0348
8177.26	1.00178	1.0024	1.00505		8.65165	0.01064	0.0032	0.03199
8182.34	1.00142	1.00225	1.00504		8.68233	0.01021	0.00511	0.02884
8187.44	1.00143	1.00191	1.0048		8.71301	0.0097	0.00741	0.02545
8192.58	1.00136	1.00196	1.00427		8.74369	0.00915	0.00962	0.0219
8197.74	1.00134	1.00189	1.0032		8.77437	0.0086	0.01152	0.01826
8202.94	1.00133	1.00178	1.00179		8.80505	0.00807	0.01295	0.01454
8208.15	1.00136	1.00167	1.00052		8.83573	0.00757	0.0138	0.01078
8213.4	1.00129	1.00161	0.9994		8.86641	0.00709	0.01403	0.00709
8218.68	1.00141	1.0014	0.99812		8.89709	0.00661	0.01365	0.00407
8223.98	1.00141	1.00104	0.99716		8.92777	0.00613	0.01271	0.00445
8229.31	1.00138	1.00039	0.99703		8.95845	0.00564	0.01135	0.00808
8234.67	1.00129	1.00024	0.99768		8.98913	0.00514	0.00981	0.01261
8240.04	1.00132	0.99974	0.9989		9.01981	0.00464	0.00843	0.01749
8245.46	1.0013	0.99938	1.00058		9.05049	0.00417	0.00768	0.02258
8250.91	1.00148	0.99889	1.00268		9.08117	0.00375	0.00786	0.02779
8256.37	1.00168	0.99885	1.00501		9.11185	0.00338	0.00884	0.03301
8261.86	1.00159	0.99909	1.0069		9.14253	0.00307	0.01015	0.03816
8267.39	1.00139	0.99936	1.00789		9.17321	0.00279	0.01138	0.04314
8272.93	1.00107	0.99947	1.00766		9.20388	0.00251	0.01227	0.04785
8278.5	1.00058	0.99995	1.0067		9.23456	0.0022	0.01266	0.0522
8284.11	1.00025	1.00046	1.00544		9.26524	0.00184	0.01249	0.05614
8289.75	1.00006	1.00093	1.0042		9.29592	0.00143	0.01174	0.05959
8295.4	0.99985	1.00073	1.00283		9.3266	0.000957536	0.01046	0.06255
8301.09	0.99957	1.0007	1.00156		9.35728	0.000463089	0.00875	0.065
8306.8	0.99921	1.00101	1.00056		9.38796	0.000215223	0.00676	0.06698
8312.54	0.99879	1.00127	0.99998		9.41864	0.000651979	0.00476	0.06853
8318.31	0.99843	1.00123	0.99937		9.44932	0.00112	0.00331	0.06971
8324.1	0.99794	1.00014	0.99864		9.48	0.00152	0.00337	0.07059
8329.93	0.99758	1.00058	0.99787		9.51068	0.00183	0.0047	0.07123
8335.78	0.99708	1.00022	0.99742		9.54136	0.00205	0.00626	0.07166
8341.65	0.99655	1.00044	0.99689		9.57204	0.00216	0.00759	0.07191
8347.55	0.99608	1.00052	0.99655		9.60272	0.00219	0.00852	0.07194
8353.5	0.99584	1.00116	0.99603		9.6334	0.00217	0.00899	0.07171
8359.46	0.99565	1.00092	0.99574		9.66408	0.00213	0.00898	0.07114
8365.44	0.99568	0.99994	0.99537		9.69476	0.00212	0.00852	0.07014
8371.46	0.99546	0.99949	0.99514		9.72544	0.00219	0.00767	0.06862
8377.5	0.99513	0.9986	0.99514		9.75612	0.00234	0.00653	0.06649
8383.57	0.99485	0.99806	0.99516		9.7868	0.00255	0.00519	0.0637
8389.67	0.99461	0.9981	0.99498		9.81748	0.00277	0.00377	0.06021
8395.78	0.99448	0.99735	0.99485		9.84816	0.00297	0.00243	0.05605
8401.94	0.9945	0.99734	0.99458		9.87884	0.0031	0.00143	0.05126
8408.12	0.99441	0.99692	0.99406		9.90952	0.00316	0.00128	0.04596
8414.32	0.99411	0.99644	0.99339		9.9402	0.00312	0.00179	0.04028
8420.57	0.99388	0.99596	0.99256		9.97088	0.00298	0.00227	0.03444
8426.83	0.99355	0.99534	0.99161
8433.11	0.99326	0.99516	0.99051
8439.43	0.99302	0.99474	0.98918
8445.78	0.99281	0.99436	0.988
8452.15	0.99237	0.99326	0.98663

## Sheet: Fig.2f-g
	CoPc/ppy/GDE				CommercialCoPc
	-14.35	0	0.00131		-13.8	0	0.00756
	-14.35	0.02091	0.00276		-13.8	0.02174	0.01566
	-14.35	0.04181	0.00418		-13.8	0.04348	0.02161
	-14.35	0.06272	0.00552		-13.8	0.06522	0.02536
	-14.35	0.08362	0.00668		-13.8	0.08696	0.02745
	-14.35	0.10453	0.00749		-13.8	0.1087	0.0281
	-14.35	0.12544	0.00779		-13.8	0.13044	0.0275
	-14.35	0.14634	0.00747		-13.8	0.15217	0.02596
	-14.35	0.16725	0.00651		-13.8	0.17391	0.02393
	-14.35	0.18815	0.005		-13.8	0.19565	0.02188
	-14.35	0.20906	0.00309		-13.8	0.21739	0.02015
	-14.35	0.22997	0.00104		-13.8	0.23913	0.01883
	-14.35	0.25087	0.00118		-13.8	0.26087	0.01768
	-14.35	0.27178	0.00291		-13.8	0.28261	0.01636
	-14.35	0.29268	0.00424		-13.8	0.30435	0.01462
	-14.35	0.31359	0.00508		-13.8	0.32609	0.01238
	-14.35	0.3345	0.00543		-13.8	0.34783	0.00976
	-14.35	0.3554	0.00542		-13.8	0.36957	0.007
	-14.35	0.37631	0.0052		-13.8	0.3913	0.00446
	-14.35	0.39721	0.00495		-13.8	0.41304	0.00263
	-14.35	0.41812	0.00474		-13.8	0.43478	0.00218
	-14.35	0.43902	0.00452		-13.8	0.45652	0.00265
	-14.35	0.45993	0.00419		-13.8	0.47826	0.00296
	-14.35	0.48084	0.00364		-13.8	0.5	0.00286
	-14.35	0.50174	0.00284		-13.8	0.52174	0.00242
	-14.35	0.52265	0.00185		-13.8	0.54348	0.00186
	-14.35	0.54355	0.000925328		-13.8	0.56522	0.00159
	-14.35	0.56446	0.00124		-13.8	0.58696	0.00191
	-14.35	0.58537	0.00237		-13.8	0.6087	0.00255
	-14.35	0.60627	0.00353		-13.8	0.63044	0.0032
	-14.35	0.62718	0.00455		-13.8	0.65217	0.00374
	-14.35	0.64808	0.00536		-13.8	0.67391	0.00413
	-14.35	0.66899	0.00596		-13.8	0.69565	0.00438
	-14.35	0.6899	0.00634		-13.8	0.71739	0.00452
	-14.35	0.7108	0.00652		-13.8	0.73913	0.00455
	-14.35	0.73171	0.00653		-13.8	0.76087	0.00451
	-14.35	0.75261	0.00639		-13.8	0.78261	0.0044
	-14.35	0.77352	0.00613		-13.8	0.80435	0.00425
	-14.35	0.79443	0.0058		-13.8	0.82609	0.00405
	-14.35	0.81533	0.0054		-13.8	0.84783	0.00381
	-14.35	0.83624	0.00496		-13.8	0.86957	0.00354
	-14.35	0.85714	0.0045		-13.8	0.8913	0.00326
	-14.35	0.87805	0.00403		-13.8	0.91304	0.00296
	-14.35	0.89896	0.00357		-13.8	0.93478	0.00265
	-14.35	0.91986	0.00313		-13.8	0.95652	0.00235
	-14.35	0.94077	0.00271		-13.8	0.97826	0.00206
	-14.35	0.96167	0.00233		-13.8	1	0.00179
	-14.35	0.98258	0.00198		-13.8	1.02174	0.00154
	-14.35	1.00348	0.00166		-13.8	1.04348	0.0013
	-14.35	1.02439	0.00138		-13.8	1.06522	0.0011
	-14.35	1.0453	0.00114		-13.8	1.08696	0.000912542
	-14.35	1.0662	0.000933102		-13.8	1.1087	0.000752292
	-14.35	1.08711	0.000755672		-13.8	1.13044	0.000614377
	-14.35	1.10801	0.000606658		-13.8	1.15217	0.00049717
	-14.35	1.12892	0.000482923		-13.8	1.17391	0.000398755
	-14.35	1.14983	0.000381291		-13.8	1.19565	0.000317065
	-14.35	1.17073	0.00029868		-13.8	1.21739	0.000250003
	-14.35	1.19164	0.000232196		-13.8	1.23913	0.000195529
	-14.35	1.21254	0.000179198		-13.8	1.26087	0.000151726
	-14.35	1.23345	0.000137332		-13.8	1.28261	0.000116845
	-14.35	1.25436	0.000104544		-13.8	1.30435	8.93246e-05
	-14.35	1.27526	7.90758e-05		-13.8	1.32609	6.78044e-05
	-14.35	1.29617	5.94459e-05		-13.8	1.34783	5.11188e-05
	-14.35	1.31707	4.44271e-05		-13.8	1.36957	3.82867e-05
	-14.35	1.33798	3.3016e-05		-13.8	1.3913	2.84947e-05
	-14.35	1.35889	2.44032e-05		-13.8	1.41304	2.10781e-05
	-14.35	1.37979	1.79431e-05		-13.8	1.43478	1.55007e-05
	-14.35	1.4007	1.31265e-05		-13.8	1.45652	1.13351e-05
	-14.35	1.4216	9.55571e-06		-13.8	1.47826	8.24424e-06
	-14.35	1.44251	6.92297e-06		-13.8	1.5	5.9652e-06
	-14.35	1.46342	4.99205e-06		-13.8	1.52174	4.29487e-06
	-14.35	1.48432	3.58309e-06		-13.8	1.54348	3.07772e-06
	-14.35	1.50523	2.56009e-06		-13.8	1.56522	2.19566e-06
	-14.35	1.52613	1.82093e-06		-13.8	1.58696	1.55981e-06
	-14.35	1.54704	1.2894e-06		-13.8	1.6087	1.10372e-06
	-14.35	1.56794	9.08973e-07		-13.8	1.63044	7.78114e-07
	-14.35	1.58885	6.37966e-07		-13.8	1.65217	5.46704e-07
	-14.35	1.60976	4.45795e-07		-13.8	1.67391	3.8292e-07
	-14.35	1.63066	3.10152e-07		-13.8	1.69565	2.67447e-07
	-14.35	1.65157	2.14844e-07		-13.8	1.71739	1.86323e-07
	-14.35	1.67247	1.48182e-07		-13.8	1.73913	1.29514e-07
	-14.35	1.69338	1.01766e-07		-13.8	1.76087	8.98465e-08
	-14.35	1.71429	6.95912e-08		-13.8	1.78261	6.22187e-08
	-14.35	1.73519	4.73881e-08		-13.8	1.80435	4.30193e-08
	-14.35	1.7561	3.21338e-08		-13.8	1.82609	2.97027e-08
	-14.35	1.777	2.16997e-08		-13.8	1.84783	2.04815e-08
	-14.35	1.79791	1.45936e-08		-13.8	1.86957	1.41053e-08
	-14.35	1.81882	9.77489e-09		-13.8	1.8913	9.70191e-09
	-14.35	1.83972	6.52117e-09		-13.8	1.91304	6.66435e-09
	-14.35	1.86063	4.3334e-09		-13.8	1.93478	4.57128e-09
	-14.35	1.88153	2.86846e-09		-13.8	1.95652	3.13063e-09
	-14.35	1.90244	1.89154e-09		-13.8	1.97826	2.14023e-09
	-14.35	1.92335	1.24268e-09		-13.8	2	1.46029e-09
	-14.35	1.94425	8.13409e-10		-13.8	2.02174	9.9419e-10
	-14.35	1.96516	5.30519e-10		-13.8	2.04348	6.75245e-10
	-14.35	1.98606	3.448e-10		-13.8	2.06522	4.57426e-10
	-14.35	2.00697	2.23328e-10		-13.8	2.08696	3.09001e-10
	-14.35	2.02788	1.44166e-10		-13.8	2.1087	2.08112e-10
	-14.35	2.04878	9.27607e-11		-13.8	2.13044	1.3972e-10
	-14.35	2.06969	5.9495e-11		-13.8	2.15217	9.34933e-11
	-14.35	2.09059	3.80407e-11		-13.8	2.17391	6.23454e-11
	-14.35	2.1115	2.42495e-11		-13.8	2.19565	4.1427e-11
	-14.35	2.1324	1.54127e-11		-13.8	2.21739	2.7427e-11
	-14.35	2.15331	9.768e-12		-13.8	2.23913	1.80908e-11
	-14.35	2.17422	6.17331e-12		-13.8	2.26087	1.18876e-11
	-14.35	2.19512	3.89084e-12		-13.8	2.28261	7.78173e-12
	-14.35	2.21603	2.44574e-12		-13.8	2.30435	5.07442e-12
	-14.35	2.23693	1.53336e-12		-13.8	2.32609	3.29624e-12
	-14.35	2.25784	9.58893e-13		-13.8	2.34783	2.13292e-12
	-14.35	2.27875	5.98145e-13		-13.8	2.36957	1.37484e-12
	-14.35	2.29965	3.72198e-13		-13.8	2.3913	8.82788e-13
	-14.35	2.32056	2.31042e-13		-13.8	2.41304	5.64675e-13
	-14.35	2.34146	1.43077e-13		-13.8	2.43478	3.59823e-13
	-14.35	2.36237	8.83958e-14		-13.8	2.45652	2.28423e-13
	-14.35	2.38328	5.4486e-14		-13.8	2.47826	1.44466e-13
	-14.35	2.40418	3.35076e-14		-13.8	2.5	9.10301e-14
	-14.35	2.42509	2.05599e-14		-13.8	2.52174	5.71496e-14
	-14.35	2.44599	1.25872e-14		-13.8	2.54348	3.57494e-14
	-14.35	2.4669	7.68913e-15		-13.8	2.56522	2.22828e-14
	-14.35	2.48781	4.68684e-15		-13.8	2.58696	1.384e-14
	-14.35	2.50871	2.85067e-15		-13.8	2.6087	8.5662e-15
	-14.35	2.52962	1.73017e-15		-13.8	2.63044	5.28375e-15
	-14.35	2.55052	1.04789e-15		-13.8	2.65217	3.24802e-15
	-14.35	2.57143	6.33338e-16		-13.8	2.67391	1.98991e-15
	-14.35	2.59233	3.81993e-16		-13.8	2.69565	1.21508e-15
	-14.35	2.61324	2.29922e-16		-13.8	2.71739	7.39522e-16
	-14.35	2.63415	1.38106e-16		-13.8	2.73913	4.48626e-16
	-14.35	2.65505	8.27851e-17		-13.8	2.76087	2.71281e-16
	-14.35	2.67596	4.95214e-17		-13.8	2.78261	1.63519e-16
	-14.35	2.69686	2.95617e-17		-13.8	2.80435	9.82525e-17
	-14.35	2.71777	1.76096e-17		-13.8	2.82609	5.88511e-17
	-14.35	2.73868	1.04674e-17		-13.8	2.84783	3.51406e-17
	-14.35	2.75958	6.20841e-18		-13.8	2.86957	2.09177e-17
	-14.35	2.78049	3.6741e-18		-13.8	2.8913	1.2413e-17
	-14.35	2.80139	2.16933e-18		-13.8	2.91304	7.34338e-18
	-14.35	2.8223	1.27784e-18		-13.8	2.93478	4.33091e-18
	-14.35	2.84321	7.50894e-19		-13.8	2.95652	2.54639e-18
	-14.35	2.86411	4.40146e-19		-13.8	2.97826	1.49256e-18
	-14.35	2.88502	2.57336e-19		-13.8	3	8.72173e-19
	-14.35	2.90592	1.50058e-19		-13.8	3.02174	5.08078e-19
	-14.35	2.92683	8.72648e-20		-13.8	3.04348	2.95062e-19
	-14.35	2.94774	5.06068e-20		-13.8	3.06522	1.70823e-19
	-14.35	2.96864	2.92642e-20		-13.8	3.08696	9.85883e-20
	-14.35	2.98955	1.68731e-20		-13.8	3.1087	5.6721e-20
	-14.35	3.01045	9.69957e-21		-13.8	3.13044	3.25308e-20
	-14.35	3.03136	5.55884e-21		-13.8	3.15217	1.85983e-20
	-14.35	3.05227	3.17588e-21		-13.8	3.17391	1.05992e-20
	-14.35	3.07317	1.80871e-21		-13.8	3.19565	6.02118e-21
	-14.35	3.09408	1.02679e-21		-13.8	3.21739	3.40955e-21
	-14.35	3.11498	5.80996e-22		-13.8	3.23913	1.92447e-21
	-14.35	3.13589	3.27668e-22		-13.8	3.26087	1.08272e-21
	-14.35	3.15679	1.84181e-22		-13.8	3.28261	6.0716e-22
	-14.35	3.1777	1.03179e-22		-13.8	3.30435	3.39366e-22
	-14.35	3.19861	5.7605e-23		-13.8	3.32609	1.89062e-22
	-14.35	3.21951	3.2051e-23		-13.8	3.34783	1.04979e-22
	-14.35	3.24042	1.77715e-23		-13.8	3.36957	5.80981e-23
	-14.35	3.26132	9.81971e-24		-13.8	3.3913	3.20458e-23
	-14.35	3.28223	5.40703e-24		-13.8	3.41304	1.76168e-23
	-14.35	3.30314	2.96686e-24		-13.8	3.43478	9.65218e-24
	-14.35	3.32404	1.62222e-24		-13.8	3.45652	5.2706e-24
	-14.35	3.34495	8.83868e-25		-13.8	3.47826	2.86831e-24
	-14.35	3.36585	4.79877e-25		-13.8	3.5	1.55568e-24
	-14.35	3.38676	2.59617e-25		-13.8	3.52174	8.40889e-25
	-14.35	3.40767	1.39956e-25		-13.8	3.54348	4.52978e-25
	-14.35	3.42857	7.51809e-26		-13.8	3.56522	2.43183e-25
	-14.35	3.44948	4.02416e-26		-13.8	3.58696	1.30107e-25
	-14.35	3.47038	2.14633e-26		-13.8	3.6087	6.93718e-26
	-14.35	3.49129	1.14069e-26		-13.8	3.63044	3.68614e-26
	-14.35	3.5122	6.04071e-27		-13.8	3.65217	1.95195e-26
	-14.35	3.5331	3.18756e-27		-13.8	3.67391	1.03007e-26
	-14.35	3.55401	1.67602e-27		-13.8	3.69565	5.41715e-27
	-14.35	3.57491	8.7811e-28		-13.8	3.71739	2.83906e-27
	-14.35	3.59582	4.58426e-28		-13.8	3.73913	1.48278e-27
	-14.35	3.61673	2.38473e-28		-13.8	3.76087	7.71749e-28
	-14.35	3.63763	1.23612e-28		-13.8	3.78261	4.00287e-28
	-14.35	3.65854	6.38455e-29		-13.8	3.80435	2.06901e-28
	-14.35	3.67944	3.2859e-29		-13.8	3.82609	1.06573e-28
	-14.35	3.70035	1.68512e-29		-13.8	3.84783	5.4705e-29
	-14.35	3.72125	8.61114e-30		-13.8	3.86957	2.79832e-29
	-14.35	3.74216	4.38476e-30		-13.8	3.8913	1.42646e-29
	-14.35	3.76307	2.22477e-30		-13.8	3.91304	7.24624e-30
	-14.35	3.78397	1.12482e-30		-13.8	3.93478	3.66822e-30
	-14.35	3.80488	5.66678e-31		-13.8	3.95652	1.8505e-30
	-14.35	3.82578	2.84479e-31		-13.8	3.97826	9.3027e-31
	-14.35	3.84669	1.42306e-31		-13.8	4	4.66035e-31
	-14.35	3.8676	7.09342e-32		-13.8	4.02174	2.32657e-31
	-14.35	3.8885	3.52331e-32		-13.8	4.04348	1.15745e-31
	-14.35	3.90941	1.74385e-32		-13.8	4.06522	5.73816e-32
	-14.35	3.93031	8.60064e-33		-13.8	4.08696	2.83485e-32
	-14.35	3.95122	4.22686e-33		-13.8	4.1087	1.39564e-32
	-14.35	3.97213	2.07e-33		-13.8	4.13044	6.84707e-33
	-14.35	3.99303	1.01016e-33		-13.8	4.15217	3.34749e-33
	-14.35	4.01394	4.91223e-34		-13.8	4.17391	1.63087e-33
	-14.35	4.03484	2.38032e-34		-13.8	4.19565	7.9178e-34
	-14.35	4.05575	1.14937e-34		-13.8	4.21739	3.83066e-34
	-14.35	4.07666	5.53042e-35		-13.8	4.23913	1.84682e-34
	-14.35	4.09756	2.65172e-35		-13.8	4.26087	8.87282e-35
	-14.35	4.11847	1.26697e-35		-13.8	4.28261	4.24796e-35
	-14.35	4.13937	6.03229e-36		-13.8	4.30435	2.02667e-35
	-14.35	4.16028	2.862e-36		-13.8	4.32609	9.63533e-36
	-14.35	4.18119	1.35311e-36		-13.8	4.34783	4.56492e-36
	-14.35	4.20209	6.37486e-37		-13.8	4.36957	2.15517e-36
	-14.35	4.223	2.99285e-37		-13.8	4.3913	1.01393e-36
	-14.35	4.2439	1.40015e-37		-13.8	4.41304	4.75357e-37
	-14.35	4.26481	6.52745e-38		-13.8	4.43478	2.22081e-37
	-14.35	4.28571	3.03242e-38		-13.8	4.45652	1.03391e-37
	-14.35	4.30662	1.40383e-38		-13.8	4.47826	4.7966e-38
	-14.35	4.32753	6.47614e-39		-13.8	4.5	2.2175e-38
	-14.35	4.34843	2.97713e-39		-13.8	4.52174	1.02158e-38
	-14.35	4.36934	1.36383e-39		-13.8	4.54348	4.68989e-39
	-14.35	4.39024	6.22589e-40		-13.8	4.56522	2.14551e-39
	-14.35	4.41115	2.8322e-40		-13.8	4.58696	9.78083e-40
	-14.35	4.43206	1.28388e-40		-13.8	4.6087	4.44323e-40
	-14.35	4.45296	5.79975e-41		-13.8	4.63044	2.01141e-40
	-14.35	4.47387	2.6108e-41		-13.8	4.65217	9.07358e-41
	-14.35	4.49477	1.17117e-41		-13.8	4.67391	4.07881e-41
	-14.35	4.51568	5.23537e-42		-13.8	4.69565	1.82711e-41
	-14.35	4.53659	2.33215e-42		-13.8	4.71739	8.15592e-42
	-14.35	4.55749	1.03526e-42		-13.8	4.73913	3.62791e-42
	-14.35	4.5784	4.57952e-43		-13.8	4.76087	1.60811e-42
	-14.35	4.5993	2.01871e-43		-13.8	4.78261	7.10314e-43
	-14.35	4.62021	8.86771e-44		-13.8	4.80435	3.12651e-43
	-14.35	4.64112	3.88177e-44		-13.8	4.82609	1.37134e-43
	-14.35	4.66202	1.69329e-44		-13.8	4.84783	5.9938e-44
	-14.35	4.68293	7.36059e-45		-13.8	4.86957	2.61057e-44
	-14.35	4.70383	3.18843e-45		-13.8	4.8913	1.13303e-44
	-14.35	4.72474	1.37633e-45		-13.8	4.91304	4.90027e-45
	-14.35	4.74565	5.92038e-46		-13.8	4.93478	2.1119e-45
	-14.35	4.76655	2.5378e-46		-13.8	4.95652	9.0698e-46
	-14.35	4.78746	1.08405e-46		-13.8	4.97826	3.88147e-46
	-14.35	4.80836	4.61444e-47		-13.8	5	1.65526e-46
	-14.35	4.82927	1.95736e-47		-13.8	5.02174	7.03409e-47
	-14.35	4.85017	8.27378e-48		-13.8	5.04348	2.97867e-47
	-14.35	4.87108	3.48511e-48		-13.8	5.06522	1.25692e-47
	-14.35	4.89199	1.46289e-48		-13.8	5.08696	5.28523e-48
	-14.35	4.91289	6.11905e-49		-13.8	5.1087	2.21458e-48
	-14.35	4.9338	2.55057e-49		-13.8	5.13044	9.24675e-49
	-14.35	4.9547	1.05942e-49		-13.8	5.15217	3.84731e-49
	-14.35	4.97561	4.38512e-50		-13.8	5.17391	1.59513e-49
	-14.35	4.99652	1.80873e-50		-13.8	5.19565	6.5903e-50
	-14.35	5.01742	7.43434e-51		-13.8	5.21739	2.71321e-50
	-14.35	5.03833	3.04502e-51		-13.8	5.23913	1.11309e-50
	-14.35	5.05923	1.24284e-51		-13.8	5.26087	4.55039e-51
	-14.35	5.08014	5.05498e-52		-13.8	5.28261	1.85368e-51
	-14.35	5.10105	2.04881e-52		-13.8	5.30435	7.5247e-52
	-14.35	5.12195	8.27483e-53		-13.8	5.32609	3.04378e-52
	-14.35	5.14286	3.33038e-53		-13.8	5.34783	1.22689e-52
	-14.35	5.16376	1.33569e-53		-13.8	5.36957	4.92793e-53
	-14.35	5.18467	5.33818e-54		-13.8	5.3913	1.97239e-53
	-14.35	5.20558	2.12597e-54		-13.8	5.41304	7.86663e-54
	-14.35	5.22648	8.43714e-55		-13.8	5.43478	3.12645e-54
	-14.35	5.24739	3.33664e-55		-13.8	5.45652	1.23818e-54
	-14.35	5.26829	1.31492e-55		-13.8	5.47826	4.88631e-55
	-14.35	5.2892	5.16371e-56		-13.8	5.5	1.92152e-55
	-14.35	5.31011	2.02069e-56		-13.8	5.52174	7.5297e-56
	-14.35	5.33101	7.87972e-57		-13.8	5.54348	2.94019e-56
	-14.35	5.35192	3.06194e-57		-13.8	5.56522	1.14404e-56
	-14.35	5.37282	1.18564e-57		-13.8	5.58696	4.4358e-57
	-14.35	5.39373	4.57494e-58		-13.8	5.6087	1.71384e-57
	-14.35	5.41463	1.7591e-58		-13.8	5.63044	6.59831e-58
	-14.35	5.43554	6.74009e-59		-13.8	5.65217	2.53141e-58
	-14.35	5.45645	2.57344e-59		-13.8	5.67391	9.67735e-59
	-14.35	5.47735	9.79115e-60		-13.8	5.69565	3.68652e-59
	-14.35	5.49826	3.71214e-60		-13.8	5.71739	1.3994e-59
	-14.35	5.51916	1.40245e-60		-13.8	5.73913	5.29338e-60
	-14.35	5.54007	5.27984e-61		-13.8	5.76087	1.99521e-60
	-14.35	5.56098	1.98073e-61		-13.8	5.78261	7.49392e-61
	-14.35	5.58188	7.40455e-62		-13.8	5.80435	2.80475e-61
	-14.35	5.60279	2.75831e-62		-13.8	5.82609	1.04603e-61
	-14.35	5.62369	1.0239e-62		-13.8	5.84783	3.88739e-62
	-14.35	5.6446	3.78739e-63		-13.8	5.86957	1.43958e-62
	-14.35	5.66551	1.39602e-63		-13.8	5.8913	5.31226e-63
	-14.35	5.68641	5.1276e-64		-13.8	5.91304	1.95338e-63
	-14.35	5.70732	1.87674e-64		-13.8	5.93478	7.15743e-64
	-14.35	5.72822	6.84483e-65		-13.8	5.95652	2.61331e-64
	-14.35	5.74913	2.48765e-65		-13.8	5.97826	9.508e-65
	-14.35	5.77004	9.00917e-66		-13.8	6	3.44707e-65
	-14.35	5.79094	3.25123e-66		-13.75	0	0.00756
	-14.35	5.81185	1.16917e-66		-13.75	0.02174	0.01566
	-14.35	5.83275	4.18963e-67		-13.75	0.04348	0.02161
	-14.35	5.85366	1.49603e-67		-13.75	0.06522	0.02536
	-14.35	5.87456	5.32319e-68		-13.75	0.08696	0.02746
	-14.35	5.89547	1.88743e-68		-13.75	0.1087	0.02812
	-14.35	5.91638	6.66861e-69		-13.75	0.13044	0.02752
	-14.35	5.93728	2.34783e-69		-13.75	0.15217	0.026
	-14.35	5.95819	8.23689e-70		-13.75	0.17391	0.02397
	-14.35	5.97909	2.87956e-70		-13.75	0.19565	0.02193
	-14.35	6	1.00313e-70		-13.75	0.21739	0.02021
	-14.3	0	0.00131		-13.75	0.23913	0.01889
	-14.3	0.02091	0.00276		-13.75	0.26087	0.01775
	-14.3	0.04181	0.00419		-13.75	0.28261	0.01643
	-14.3	0.06272	0.00552		-13.75	0.30435	0.01469
	-14.3	0.08362	0.00668		-13.75	0.32609	0.01245
	-14.3	0.10453	0.00749		-13.75	0.34783	0.00982
	-14.3	0.12544	0.00779		-13.75	0.36957	0.00705
	-14.3	0.14634	0.00748		-13.75	0.3913	0.0045
	-14.3	0.16725	0.00652		-13.75	0.41304	0.00266
	-14.3	0.18815	0.00501		-13.75	0.43478	0.00221
	-14.3	0.20906	0.0031		-13.75	0.45652	0.00267
	-14.3	0.22997	0.00104		-13.75	0.47826	0.00299
	-14.3	0.25087	0.00118		-13.75	0.5	0.00289
	-14.3	0.27178	0.00291		-13.75	0.52174	0.00244
	-14.3	0.29268	0.00426		-13.75	0.54348	0.00188
	-14.3	0.31359	0.0051		-13.75	0.56522	0.0016
	-14.3	0.3345	0.00545		-13.75	0.58696	0.00192
	-14.3	0.3554	0.00544		-13.75	0.6087	0.00257
	-14.3	0.37631	0.00523		-13.75	0.63044	0.00323
	-14.3	0.39721	0.00498		-13.75	0.65217	0.00379
	-14.3	0.41812	0.00477		-13.75	0.67391	0.00419
	-14.3	0.43902	0.00455		-13.75	0.69565	0.00445
	-14.3	0.45993	0.00422		-13.75	0.71739	0.00459
	-14.3	0.48084	0.00367		-13.75	0.73913	0.00463
	-14.3	0.50174	0.00287		-13.75	0.76087	0.00459
	-14.3	0.52265	0.00188		-13.75	0.78261	0.00449
	-14.3	0.54355	0.000951429		-13.75	0.80435	0.00433
	-14.3	0.56446	0.00126		-13.75	0.82609	0.00413
	-14.3	0.58537	0.0024		-13.75	0.84783	0.0039
	-14.3	0.60627	0.00357		-13.75	0.86957	0.00363
	-14.3	0.62718	0.00461		-13.75	0.8913	0.00334
	-14.3	0.64808	0.00544		-13.75	0.91304	0.00303
	-14.3	0.66899	0.00605		-13.75	0.93478	0.00273
	-14.3	0.6899	0.00644		-13.75	0.95652	0.00242
	-14.3	0.7108	0.00663		-13.75	0.97826	0.00213
	-14.3	0.73171	0.00664		-13.75	1	0.00185
	-14.3	0.75261	0.00651		-13.75	1.02174	0.00159
	-14.3	0.77352	0.00626		-13.75	1.04348	0.00135
	-14.3	0.79443	0.00592		-13.75	1.06522	0.00114
	-14.3	0.81533	0.00552		-13.75	1.08696	0.000947696
	-14.3	0.83624	0.00508		-13.75	1.1087	0.000782471
	-14.3	0.85714	0.00461		-13.75	1.13044	0.000640018
	-14.3	0.87805	0.00414		-13.75	1.15217	0.000518736
	-14.3	0.89896	0.00367		-13.75	1.17391	0.000416716
	-14.3	0.91986	0.00322		-13.75	1.19565	0.000331882
	-14.3	0.94077	0.0028		-13.75	1.21739	0.000262113
	-14.3	0.96167	0.0024		-13.75	1.23913	0.000205339
	-14.3	0.98258	0.00204		-13.75	1.26087	0.000159604
	-14.3	1.00348	0.00172		-13.75	1.28261	0.000123118
	-14.3	1.02439	0.00143		-13.75	1.30435	9.42806e-05
	-14.3	1.0453	0.00118		-13.75	1.32609	7.16892e-05
	-14.3	1.0662	0.000969441		-13.75	1.34783	5.41412e-05
	-14.3	1.08711	0.00078627		-13.75	1.36957	4.06212e-05
	-14.3	1.10801	0.000632174		-13.75	1.3913	3.02854e-05
	-14.3	1.12892	0.000504003		-13.75	1.41304	2.24425e-05
	-14.3	1.14983	0.00039855		-13.75	1.43478	1.65337e-05
	-14.3	1.17073	0.000312687		-13.75	1.45652	1.21122e-05
	-14.3	1.19164	0.000243469		-13.75	1.47826	8.82544e-06
	-14.3	1.21254	0.000188198		-13.75	1.5	6.39741e-06
	-14.3	1.23345	0.000144462		-13.75	1.52174	4.61452e-06
	-14.3	1.25436	0.000110151		-13.75	1.54348	3.31288e-06
	-14.3	1.27526	8.3454e-05		-13.75	1.56522	2.36781e-06
	-14.3	1.29617	6.28417e-05		-13.75	1.58696	1.68523e-06
	-14.3	1.31707	4.7044e-05		-13.75	1.6087	1.1947e-06
	-14.3	1.33798	3.50203e-05		-13.75	1.63044	8.43835e-07
	-14.3	1.35889	2.59292e-05		-13.75	1.65217	5.93994e-07
	-14.3	1.37979	1.90984e-05		-13.75	1.67391	4.16828e-07
	-14.3	1.4007	1.39964e-05		-13.75	1.69565	2.91681e-07
	-14.3	1.4216	1.02072e-05		-13.75	1.71739	2.03593e-07
	-14.3	1.44251	7.40843e-06		-13.75	1.73913	1.41789e-07
	-14.3	1.46342	5.35195e-06		-13.75	1.76087	9.85512e-08
	-14.3	1.48432	3.84859e-06		-13.75	1.78261	6.83795e-08
	-14.3	1.50523	2.75499e-06		-13.75	1.80435	4.7372e-08
	-14.3	1.52613	1.96332e-06		-13.75	1.82609	3.27733e-08
	-14.3	1.54704	1.39293e-06		-13.75	1.84783	2.26447e-08
	-14.3	1.56794	9.83895e-07		-13.75	1.86957	1.56273e-08
	-14.3	1.58885	6.91929e-07		-13.75	1.8913	1.07715e-08
	-14.3	1.60976	4.84481e-07		-13.75	1.91304	7.41499e-09
	-14.3	1.63066	3.37756e-07		-13.75	1.93478	5.09738e-09
	-14.3	1.65157	2.34451e-07		-13.75	1.95652	3.49881e-09
	-14.3	1.67247	1.62044e-07		-13.75	1.97826	2.39746e-09
	-14.3	1.69338	1.11521e-07		-13.75	2	1.63966e-09
	-14.3	1.71429	7.64251e-08		-13.75	2.02174	1.119e-09
	-14.3	1.73519	5.21541e-08		-13.75	2.04348	7.61887e-10
	-14.3	1.7561	3.54428e-08		-13.75	2.06522	5.17413e-10
	-14.3	1.777	2.39869e-08		-13.75	2.08696	3.50416e-10
	-14.3	1.79791	1.61676e-08		-13.75	2.1087	2.36617e-10
	-14.3	1.81882	1.08534e-08		-13.75	2.13044	1.59276e-10
	-14.3	1.83972	7.25706e-09		-13.75	2.15217	1.06863e-10
	-14.3	1.86063	4.83339e-09		-13.75	2.17391	7.14537e-11
	-14.3	1.88153	3.20677e-09		-13.75	2.19565	4.76091e-11
	-14.3	1.90244	2.11952e-09		-13.75	2.21739	3.1607e-11
	-14.3	1.92335	1.39569e-09		-13.75	2.23913	2.09061e-11
	-14.3	1.94425	9.15709e-10		-13.75	2.26087	1.37763e-11
	-14.3	1.96516	5.9865e-10		-13.75	2.28261	9.04367e-12
	-14.3	1.98606	3.90005e-10		-13.75	2.30435	5.91422e-12
	-14.3	2.00697	2.53212e-10		-13.75	2.32609	3.85285e-12
	-14.3	2.02788	1.63851e-10		-13.75	2.34783	2.50033e-12
	-14.3	2.04878	1.05682e-10		-13.75	2.36957	1.61639e-12
	-14.3	2.06969	6.79475e-11		-13.75	2.3913	1.04095e-12
	-14.3	2.09059	4.35518e-11		-13.75	2.41304	6.67818e-13
	-14.3	2.1115	2.78311e-11		-13.75	2.43478	4.26819e-13
	-14.3	2.1324	1.77331e-11		-13.75	2.45652	2.71768e-13
	-14.3	2.15331	1.12667e-11		-13.75	2.47826	1.72399e-13
	-14.3	2.17422	7.13838e-12		-13.75	2.5	1.08962e-13
	-14.3	2.19512	4.51051e-12		-13.75	2.52174	6.86165e-14
	-14.3	2.21603	2.8425e-12		-13.75	2.54348	4.30545e-14
	-14.3	2.23693	1.78669e-12		-13.75	2.56522	2.69193e-14
	-14.3	2.25784	1.1202e-12		-13.75	2.58696	1.67719e-14
	-14.3	2.27875	7.00591e-13		-13.75	2.6087	1.04134e-14
	-14.3	2.29965	4.37091e-13		-13.75	2.63044	6.44336e-15
	-14.3	2.32056	2.72043e-13		-13.75	2.65217	3.97342e-15
	-14.3	2.34146	1.68918e-13		-13.75	2.67391	2.4421e-15
	-14.3	2.36237	1.04641e-13		-13.75	2.69565	1.49599e-15
	-14.3	2.38328	6.4674e-14		-13.75	2.71739	9.13431e-16
	-14.3	2.40418	3.98816e-14		-13.75	2.73913	5.5593e-16
	-14.3	2.42509	2.45382e-14		-13.75	2.76087	3.37268e-16
	-14.3	2.44599	1.50644e-14		-13.75	2.78261	2.03965e-16
	-14.3	2.4669	9.22812e-15		-13.75	2.80435	1.22962e-16
	-14.3	2.48781	5.64074e-15		-13.75	2.82609	7.3898e-17
	-14.3	2.50871	3.44059e-15		-13.75	2.84783	4.42739e-17
	-14.3	2.52962	2.09418e-15		-13.75	2.86957	2.64439e-17
	-14.3	2.55052	1.27201e-15		-13.75	2.8913	1.5746e-17
	-14.3	2.57143	7.71028e-16		-13.75	2.91304	9.34727e-18
	-14.3	2.59233	4.66402e-16		-13.75	2.93478	5.53189e-18
	-14.3	2.61324	2.81557e-16		-13.75	2.95652	3.2639e-18
	-14.3	2.63415	1.69626e-16		-13.75	2.97826	1.91988e-18
	-14.3	2.65505	1.01985e-16		-13.75	3	1.12586e-18
	-14.3	2.67596	6.11921e-17		-13.75	3.02174	6.58216e-19
	-14.3	2.69686	3.66407e-17		-13.75	3.04348	3.83634e-19
	-14.3	2.71777	2.18943e-17		-13.75	3.06522	2.2291e-19
	-14.3	2.73868	1.30551e-17		-13.75	3.08696	1.29122e-19
	-14.3	2.75958	7.76779e-18		-13.75	3.1087	7.45629e-20
	-14.3	2.78049	4.61169e-18		-13.75	3.13044	4.29231e-20
	-14.3	2.80139	2.73176e-18		-13.75	3.15217	2.46319e-20
	-14.3	2.8223	1.61443e-18		-13.75	3.17391	1.40909e-20
	-14.3	2.84321	9.51835e-19		-13.75	3.19565	8.03533e-21
	-14.3	2.86411	5.59807e-19		-13.75	3.21739	4.56759e-21
	-14.3	2.88502	3.28411e-19		-13.75	3.23913	2.5881e-21
	-14.3	2.90592	1.92162e-19		-13.75	3.26087	1.46177e-21
	-14.3	2.92683	1.12138e-19		-13.75	3.28261	8.22948e-22
	-14.3	2.94774	6.526e-20		-13.75	3.30435	4.61802e-22
	-14.3	2.96864	3.78717e-20		-13.75	3.32609	2.58298e-22
	-14.3	2.98955	2.19143e-20		-13.75	3.34783	1.44001e-22
	-14.3	3.01045	1.26431e-20		-13.75	3.36957	8.00159e-23
	-14.3	3.03136	7.27229e-21		-13.75	3.3913	4.43153e-23
	-14.3	3.05227	4.17014e-21		-13.75	3.41304	2.44618e-23
	-14.3	3.07317	2.3838e-21		-13.75	3.43478	1.34579e-23
	-14.3	3.09408	1.35833e-21		-13.75	3.45652	7.3793e-24
	-14.3	3.11498	7.71506e-22		-13.75	3.47826	4.03271e-24
	-14.3	3.13589	4.3677e-22		-13.75	3.5	2.19643e-24
	-14.3	3.15679	2.4645e-22		-13.75	3.52174	1.19227e-24
	-14.3	3.1777	1.38597e-22		-13.75	3.54348	6.45006e-25
	-14.3	3.19861	7.76807e-23		-13.75	3.56522	3.47762e-25
	-14.3	3.21951	4.33907e-23		-13.75	3.58696	1.86864e-25
	-14.3	3.24042	2.41542e-23		-13.75	3.6087	1.00067e-25
	-14.3	3.26132	1.33996e-23		-13.75	3.63044	5.34044e-26
	-14.3	3.28223	7.40781e-24		-13.75	3.65217	2.84041e-26
	-14.3	3.30314	4.08109e-24		-13.75	3.67391	1.50557e-26
	-14.3	3.32404	2.2405e-24		-13.75	3.69565	7.95307e-27
	-14.3	3.34495	1.22573e-24		-13.75	3.71739	4.18678e-27
	-14.3	3.36585	6.68215e-25		-13.75	3.73913	2.19653e-27
	-14.3	3.38676	3.63003e-25		-13.75	3.76087	1.14842e-27
	-14.3	3.40767	1.96504e-25		-13.75	3.78261	5.98376e-28
	-14.3	3.42857	1.05998e-25		-13.75	3.80435	3.10708e-28
	-14.3	3.44948	5.69758e-26		-13.75	3.82609	1.60782e-28
	-14.3	3.47038	3.05171e-26		-13.75	3.84783	8.29137e-29
	-14.3	3.49129	1.62876e-26		-13.75	3.86957	4.26107e-29
	-14.3	3.5122	8.6623e-27		-13.75	3.8913	2.18229e-29
	-14.3	3.5331	4.59059e-27		-13.75	3.91304	1.11381e-29
	-14.3	3.55401	2.42417e-27		-13.75	3.93478	5.66511e-30
	-14.3	3.57491	1.27561e-27		-13.75	3.95652	2.87149e-30
	-14.3	3.59582	6.68857e-28		-13.75	3.97826	1.45046e-30
	-14.3	3.61673	3.49469e-28		-13.75	4	7.30138e-31
	-14.3	3.63763	1.81947e-28		-13.75	4.02174	3.66271e-31
	-14.3	3.65854	9.43936e-29		-13.75	4.04348	1.83104e-31
	-14.3	3.67944	4.8798e-29		-13.75	4.06522	9.12205e-32
	-14.3	3.70035	2.51377e-29		-13.75	4.08696	4.52881e-32
	-14.3	3.72125	1.29037e-29		-13.75	4.1087	2.24065e-32
	-14.3	3.74216	6.60031e-30		-13.75	4.13044	1.10474e-32
	-14.3	3.76307	3.3642e-30		-13.75	4.15217	5.42803e-33
	-14.3	3.78397	1.7087e-30		-13.75	4.17391	2.65779e-33
	-14.3	3.80488	8.64807e-31		-13.75	4.19565	1.29687e-33
	-14.3	3.82578	4.36155e-31		-13.75	4.21739	6.30616e-34
	-14.3	3.84669	2.19196e-31		-13.75	4.23913	3.05583e-34
	-14.3	3.8676	1.09773e-31		-13.75	4.26087	1.47567e-34
	-14.3	3.8885	5.47809e-32		-13.75	4.28261	7.10138e-35
	-14.3	3.90941	2.72419e-32		-13.75	4.30435	3.40558e-35
	-14.3	3.93031	1.34995e-32		-13.75	4.32609	1.62754e-35
	-14.3	3.95122	6.66617e-33		-13.75	4.34783	7.75116e-36
	-14.3	3.97213	3.28027e-33		-13.75	4.36957	3.6787e-36
	-14.3	3.99303	1.6085e-33		-13.75	4.3913	1.73986e-36
	-14.3	4.01394	7.85978e-34		-13.75	4.41304	8.20025e-37
	-14.3	4.03484	3.82718e-34		-13.75	4.43478	3.85151e-37
	-14.3	4.05575	1.85707e-34		-13.75	4.45652	1.80272e-37
	-14.3	4.07666	8.97961e-35		-13.75	4.47826	8.40842e-38
	-14.3	4.09756	4.32683e-35		-13.75	4.5	3.90834e-38
	-14.3	4.11847	2.07761e-35		-13.75	4.52174	1.81034e-38
	-14.3	4.13937	9.94129e-36		-13.75	4.54348	8.3564e-39
	-14.3	4.16028	4.7403e-36		-13.75	4.56522	3.84386e-39
	-14.3	4.18119	2.25244e-36		-13.75	4.58696	1.762e-39
	-14.3	4.20209	1.06656e-36		-13.75	4.6087	8.04882e-40
	-14.3	4.223	5.03277e-37		-13.75	4.63044	3.66394e-40
	-14.3	4.2439	2.36655e-37		-13.75	4.65217	1.66208e-40
	-14.3	4.26481	1.10895e-37		-13.75	4.67391	7.51354e-41
	-14.3	4.28571	5.17838e-38		-13.75	4.69565	3.38474e-41
	-14.3	4.30662	2.40972e-38		-13.75	4.71739	1.51947e-41
	-14.3	4.32753	1.11745e-38		-13.75	4.73913	6.79747e-42
	-14.3	4.34843	5.16392e-39		-13.75	4.76087	3.03032e-42
	-14.3	4.36934	2.37805e-39		-13.75	4.78261	1.34622e-42
	-14.3	4.39024	1.09132e-39		-13.75	4.80435	5.9598e-43
	-14.3	4.41115	4.99088e-40		-13.75	4.82609	2.62925e-43
	-14.3	4.43206	2.27453e-40		-13.75	4.84783	1.15589e-43
	-14.3	4.45296	1.03299e-40		-13.75	4.86957	5.06394e-44
	-14.3	4.47387	4.67515e-41		-13.75	4.8913	2.21077e-44
	-14.3	4.49477	2.10856e-41		-13.75	4.91304	9.618e-45
	-14.3	4.51568	9.47693e-42		-13.75	4.93478	4.16975e-45
	-14.3	4.53659	4.24465e-42		-13.75	4.95652	1.80144e-45
	-14.3	4.55749	1.89456e-42		-13.75	4.97826	7.75553e-46
	-14.3	4.5784	8.42692e-43		-13.75	5	3.32727e-46
	-14.3	4.5993	3.73526e-43		-13.75	5.02174	1.42248e-46
	-14.3	4.62021	1.64993e-43		-13.75	5.04348	6.06025e-47
	-14.3	4.64112	7.26278e-44		-13.75	5.06522	2.57286e-47
	-14.3	4.66202	3.18591e-44		-13.75	5.08696	1.08849e-47
	-14.3	4.68293	1.39269e-44		-13.75	5.1087	4.58895e-48
	-14.3	4.70383	6.06696e-45		-13.75	5.13044	1.9279e-48
	-14.3	4.72474	2.63378e-45		-13.75	5.15217	8.07121e-49
	-14.3	4.74565	1.13941e-45		-13.75	5.17391	3.36724e-49
	-14.3	4.76655	4.91214e-46		-13.75	5.19565	1.39988e-49
	-14.3	4.78746	2.11035e-46		-13.75	5.21739	5.79945e-50
	-14.3	4.80836	9.03507e-47		-13.75	5.23913	2.39423e-50
	-14.3	4.82927	3.85478e-47		-13.75	5.26087	9.84971e-51
	-14.3	4.85017	1.63892e-47		-13.75	5.28261	4.03796e-51
	-14.3	4.87108	6.944e-48		-13.75	5.30435	1.64961e-51
	-14.3	4.89199	2.93192e-48		-13.75	5.32609	6.71552e-52
	-14.3	4.91289	1.23363e-48		-13.75	5.34783	2.72432e-52
	-14.3	4.9338	5.17258e-49		-13.75	5.36957	1.10133e-52
	-14.3	4.9547	2.16133e-49		-13.75	5.3913	4.43662e-53
	-14.3	4.97561	8.99963e-50		-13.75	5.41304	1.78102e-53
	-14.3	4.99652	3.73438e-50		-13.75	5.43478	7.12465e-54
	-14.3	5.01742	1.54419e-50		-13.75	5.45652	2.84012e-54
	-14.3	5.03833	6.36316e-51		-13.75	5.47826	1.12821e-54
	-14.3	5.05923	2.61297e-51		-13.75	5.5	4.466e-55
	-14.3	5.08014	1.06926e-51		-13.75	5.52174	1.76168e-55
	-14.3	5.10105	4.36035e-52		-13.75	5.54348	6.92489e-56
	-14.3	5.12195	1.77193e-52		-13.75	5.56522	2.71255e-56
	-14.3	5.14286	7.17564e-53		-13.75	5.58696	1.05881e-56
	-14.3	5.16376	2.89575e-53		-13.75	5.6087	4.11848e-57
	-14.3	5.18467	1.16453e-53		-13.75	5.63044	1.59637e-57
	-14.3	5.20558	4.66685e-54		-13.75	5.65217	6.16604e-58
	-14.3	5.22648	1.86374e-54		-13.75	5.67391	2.37332e-58
	-14.3	5.24739	7.41705e-55		-13.75	5.69565	9.10296e-59
	-14.3	5.26829	2.94146e-55		-13.75	5.71739	3.47925e-59
	-14.3	5.2892	1.16247e-55		-13.75	5.73913	1.32515e-59
	-14.3	5.31011	4.57809e-56		-13.75	5.76087	5.02946e-60
	-14.3	5.33101	1.79669e-56		-13.75	5.78261	1.90219e-60
	-14.3	5.35192	7.02658e-57		-13.75	5.80435	7.16904e-61
	-14.3	5.37282	2.73842e-57		-13.75	5.82609	2.69243e-61
	-14.3	5.39373	1.06351e-57		-13.75	5.84783	1.00764e-61
	-14.3	5.41463	4.11589e-58		-13.75	5.86957	3.75785e-62
	-14.3	5.43554	1.58734e-58		-13.75	5.8913	1.39653e-62
	-14.3	5.45645	6.10042e-59		-13.75	5.91304	5.17172e-63
	-14.3	5.47735	2.33632e-59		-13.75	5.93478	1.90852e-63
	-14.3	5.49826	8.91633e-60		-13.75	5.95652	7.0183e-64
	-14.3	5.51916	3.39096e-60		-13.75	5.97826	2.57183e-64
	-14.3	5.54007	1.28511e-60		-13.75	6	9.39135e-65
	-14.3	5.56098	4.85333e-61		-13.7	0	0.00756
	-14.3	5.58188	1.8265e-61		-13.7	0.02174	0.01566
	-14.3	5.60279	6.84986e-62		-13.7	0.04348	0.02162
	-14.3	5.62369	2.5599e-62		-13.7	0.06522	0.02537
	-14.3	5.6446	9.53335e-63		-13.7	0.08696	0.02748
	-14.3	5.66551	3.53792e-63		-13.7	0.1087	0.02813
	-14.3	5.68641	1.30837e-63		-13.7	0.13044	0.02755
	-14.3	5.70732	4.82161e-64		-13.7	0.15217	0.02603
	-14.3	5.72822	1.77065e-64		-13.7	0.17391	0.02401
	-14.3	5.74913	6.47967e-65		-13.7	0.19565	0.02198
	-14.3	5.77004	2.36294e-65		-13.7	0.21739	0.02026
	-14.3	5.79094	8.58677e-66		-13.7	0.23913	0.01895
	-14.3	5.81185	3.10947e-66		-13.7	0.26087	0.01781
	-14.3	5.83275	1.12207e-66		-13.7	0.28261	0.0165
	-14.3	5.85366	4.03489e-67		-13.7	0.30435	0.01476
	-14.3	5.87456	1.44585e-67		-13.7	0.32609	0.01252
	-14.3	5.89547	5.16285e-68		-13.7	0.34783	0.00988
	-14.3	5.91638	1.83711e-68		-13.7	0.36957	0.00711
	-14.3	5.93728	6.51413e-69		-13.7	0.3913	0.00454
	-14.3	5.95819	2.30173e-69		-13.7	0.41304	0.0027
	-14.3	5.97909	8.10458e-70		-13.7	0.43478	0.00224
	-14.3	6	2.84369e-70		-13.7	0.45652	0.0027
	-14.25	0	0.00131		-13.7	0.47826	0.00302
	-14.25	0.02091	0.00276		-13.7	0.5	0.00292
	-14.25	0.04181	0.00419		-13.7	0.52174	0.00247
	-14.25	0.06272	0.00552		-13.7	0.54348	0.00189
	-14.25	0.08362	0.00668		-13.7	0.56522	0.0016
	-14.25	0.10453	0.0075		-13.7	0.58696	0.00193
	-14.25	0.12544	0.0078		-13.7	0.6087	0.00259
	-14.25	0.14634	0.00748		-13.7	0.63044	0.00327
	-14.25	0.16725	0.00653		-13.7	0.65217	0.00383
	-14.25	0.18815	0.00502		-13.7	0.67391	0.00425
	-14.25	0.20906	0.0031		-13.7	0.69565	0.00452
	-14.25	0.22997	0.00105		-13.7	0.71739	0.00466
	-14.25	0.25087	0.00118		-13.7	0.73913	0.00471
	-14.25	0.27178	0.00292		-13.7	0.76087	0.00467
	-14.25	0.29268	0.00427		-13.7	0.78261	0.00457
	-14.25	0.31359	0.00511		-13.7	0.80435	0.00442
	-14.25	0.3345	0.00547		-13.7	0.82609	0.00422
	-14.25	0.3554	0.00546		-13.7	0.84783	0.00398
	-14.25	0.37631	0.00525		-13.7	0.86957	0.00372
	-14.25	0.39721	0.005		-13.7	0.8913	0.00342
	-14.25	0.41812	0.00479		-13.7	0.91304	0.00312
	-14.25	0.43902	0.00458		-13.7	0.93478	0.0028
	-14.25	0.45993	0.00425		-13.7	0.95652	0.00249
	-14.25	0.48084	0.0037		-13.7	0.97826	0.00219
	-14.25	0.50174	0.00291		-13.7	1	0.00191
	-14.25	0.52265	0.0019		-13.7	1.02174	0.00164
	-14.25	0.54355	0.000977951		-13.7	1.04348	0.0014
	-14.25	0.56446	0.00128		-13.7	1.06522	0.00118
	-14.25	0.58537	0.00243		-13.7	1.08696	0.000984096
	-14.25	0.60627	0.00362		-13.7	1.1087	0.000813769
	-14.25	0.62718	0.00467		-13.7	1.13044	0.00066665
	-14.25	0.64808	0.00552		-13.7	1.15217	0.000541171
	-14.25	0.66899	0.00614		-13.7	1.17391	0.00043543
	-14.25	0.6899	0.00655		-13.7	1.19565	0.000347344
	-14.25	0.7108	0.00675		-13.7	1.21739	0.000274772
	-14.25	0.73171	0.00676		-13.7	1.23913	0.00021561
	-14.25	0.75261	0.00663		-13.7	1.26087	0.000167866
	-14.25	0.77352	0.00639		-13.7	1.28261	0.000129709
	-14.25	0.79443	0.00605		-13.7	1.30435	9.94961e-05
	-14.25	0.81533	0.00564		-13.7	1.32609	7.57844e-05
	-14.25	0.83624	0.0052		-13.7	1.34783	5.73328e-05
	-14.25	0.85714	0.00472		-13.7	1.36957	4.30907e-05
	-14.25	0.87805	0.00425		-13.7	1.3913	3.21829e-05
	-14.25	0.89896	0.00377		-13.7	1.41304	2.38909e-05
	-14.25	0.91986	0.00331		-13.7	1.43478	1.76321e-05
	-14.25	0.94077	0.00288		-13.7	1.45652	1.29402e-05
	-14.25	0.96167	0.00248		-13.7	1.47826	9.44576e-06
	-14.25	0.98258	0.00211		-13.7	1.5	6.85953e-06
	-14.25	1.00348	0.00178		-13.7	1.52174	4.95691e-06
	-14.25	1.02439	0.00149		-13.7	1.54348	3.56525e-06
	-14.25	1.0453	0.00123		-13.7	1.56522	2.5529e-06
	-14.25	1.0662	0.00101		-13.7	1.58696	1.82034e-06
	-14.25	1.08711	0.000818017		-13.7	1.6087	1.29288e-06
	-14.25	1.10801	0.000658689		-13.7	1.63044	9.14889e-07
	-14.25	1.12892	0.000525942		-13.7	1.65217	6.45217e-07
	-14.25	1.14983	0.00041654		-13.7	1.67391	4.53624e-07
	-14.25	1.17073	0.00032731		-13.7	1.69565	3.18028e-07
	-14.25	1.19164	0.000255257		-13.7	1.71739	2.22404e-07
	-14.25	1.21254	0.000197623		-13.7	1.73913	1.55184e-07
	-14.25	1.23345	0.000151941		-13.7	1.76087	1.08069e-07
	-14.25	1.25436	0.000116042		-13.7	1.78261	7.51284e-08
	-14.25	1.27526	8.80614e-05		-13.7	1.80435	5.21494e-08
	-14.25	1.29617	6.64211e-05		-13.7	1.82609	3.615e-08
	-14.25	1.31707	4.9807e-05		-13.7	1.84783	2.50283e-08
	-14.25	1.33798	3.71401e-05		-13.7	1.86957	1.73078e-08
	-14.25	1.35889	2.7546e-05		-13.7	1.8913	1.19548e-08
	-14.25	1.37979	2.03246e-05		-13.7	1.91304	8.24723e-09
	-14.25	1.4007	1.49212e-05		-13.7	1.93478	5.68194e-09
	-14.25	1.4216	1.09012e-05		-13.7	1.95652	3.90881e-09
	-14.25	1.44251	7.9264e-06		-13.7	1.97826	2.68456e-09
	-14.25	1.46342	5.73666e-06		-13.7	2	1.84032e-09
	-14.25	1.48432	4.1329e-06		-13.7	2.02174	1.25896e-09
	-14.25	1.50523	2.9641e-06		-13.7	2.04348	8.59283e-10
	-14.25	1.52613	2.11638e-06		-13.7	2.06522	5.85015e-10
	-14.25	1.54704	1.50444e-06		-13.7	2.08696	3.97206e-10
	-14.25	1.56794	1.06475e-06		-13.7	2.1087	2.68905e-10
	-14.25	1.58885	7.50278e-07		-13.7	2.13044	1.81485e-10
	-14.25	1.60976	5.26395e-07		-13.7	2.15217	1.22088e-10
	-14.25	1.63066	3.67725e-07		-13.7	2.17391	8.18536e-11
	-14.25	1.65157	2.5578e-07		-13.7	2.19565	5.46871e-11
	-14.25	1.67247	1.77155e-07		-13.7	2.21739	3.6406e-11
	-14.25	1.69338	1.22178e-07		-13.7	2.23913	2.41473e-11
	-14.25	1.71429	8.3907e-08		-13.7	2.26087	1.59568e-11
	-14.25	1.73519	5.73831e-08		-13.7	2.28261	1.05048e-11
	-14.25	1.7561	3.90812e-08		-13.7	2.30435	6.88935e-12
	-14.25	1.777	2.65073e-08		-13.7	2.32609	4.50103e-12
	-14.25	1.79791	1.7906e-08		-13.7	2.34783	2.92944e-12
	-14.25	1.81882	1.20473e-08		-13.7	2.36957	1.89932e-12
	-14.25	1.83972	8.07345e-09		-13.7	2.3913	1.22675e-12
	-14.25	1.86063	5.38933e-09		-13.7	2.41304	7.89349e-13
	-14.25	1.88153	3.58379e-09		-13.7	2.43478	5.05994e-13
	-14.25	1.90244	2.37417e-09		-13.7	2.45652	3.23146e-13
	-14.25	1.92335	1.56701e-09		-13.7	2.47826	2.0561e-13
	-14.25	1.94425	1.03051e-09		-13.7	2.5	1.30346e-13
	-14.25	1.96516	6.7529e-10		-13.7	2.52174	8.2333e-14
	-14.25	1.98606	4.40976e-10		-13.7	2.54348	5.18197e-14
	-14.25	2.00697	2.86987e-10		-13.7	2.56522	3.24996e-14
	-14.25	2.02788	1.86152e-10		-13.7	2.58696	2.03115e-14
	-14.25	2.04878	1.20356e-10		-13.7	2.6087	1.26505e-14
	-14.25	2.06969	7.75701e-11		-13.7	2.63044	7.85219e-15
	-14.25	2.09059	4.9841e-11		-13.7	2.65217	4.85751e-15
	-14.25	2.1115	3.19286e-11		-13.7	2.67391	2.99497e-15
	-14.25	2.1324	2.03942e-11		-13.7	2.69565	1.84054e-15
	-14.25	2.15331	1.29897e-11		-13.7	2.71739	1.12743e-15
	-14.25	2.17422	8.25071e-12		-13.7	2.73913	6.88398e-16
	-14.25	2.19512	5.22652e-12		-13.7	2.76087	4.18997e-16
	-14.25	2.21603	3.3021e-12		-13.7	2.78261	2.54223e-16
	-14.25	2.23693	2.0809e-12		-13.7	2.80435	1.53768e-16
	-14.25	2.25784	1.30803e-12		-13.7	2.82609	9.27199e-17
	-14.25	2.27875	8.20186e-13		-13.7	2.84783	5.57371e-17
	-14.25	2.29965	5.13045e-13		-13.7	2.86957	3.34032e-17
	-14.25	2.32056	3.20158e-13		-13.7	2.8913	1.99577e-17
	-14.25	2.34146	1.99322e-13		-13.7	2.91304	1.18881e-17
	-14.25	2.36237	1.23807e-13		-13.7	2.93478	7.05997e-18
	-14.25	2.38328	7.67262e-14		-13.7	2.95652	4.18001e-18
	-14.25	2.40418	4.74424e-14		-13.7	2.97826	2.4674e-18
	-14.25	2.42509	2.92702e-14		-13.7	3	1.45207e-18
	-14.25	2.44599	1.80191e-14		-13.7	3.02174	8.51955e-19
	-14.25	2.4669	1.10688e-14		-13.7	3.04348	4.9834e-19
	-14.25	2.48781	6.78481e-15		-13.7	3.06522	2.90611e-19
	-14.25	2.50871	4.15011e-15		-13.7	3.08696	1.68953e-19
	-14.25	2.52962	2.53324e-15		-13.7	3.1087	9.79236e-20
	-14.25	2.55052	1.54311e-15		-13.7	3.13044	5.65804e-20
	-14.25	2.57143	9.38059e-16		-13.7	3.15217	3.2591e-20
	-14.25	2.59233	5.69096e-16		-13.7	3.17391	1.87143e-20
	-14.25	2.61324	3.44562e-16		-13.7	3.19565	1.07124e-20
	-14.25	2.63415	2.082e-16		-13.7	3.21739	6.11268e-21
	-14.25	2.65505	1.25552e-16		-13.7	3.23913	3.47696e-21
	-14.25	2.67596	7.55607e-17		-13.7	3.26087	1.97144e-21
	-14.25	2.69686	4.53827e-17		-13.7	3.28261	1.11423e-21
	-14.25	2.71777	2.72017e-17		-13.7	3.30435	6.27728e-22
	-14.25	2.73868	1.62705e-17		-13.7	3.32609	3.52502e-22
	-14.25	2.75958	9.71156e-18		-13.7	3.34783	1.97306e-22
	-14.25	2.78049	5.78412e-18		-13.7	3.36957	1.10078e-22
	-14.25	2.80139	3.43733e-18		-13.7	3.3913	6.12122e-23
	-14.25	2.8223	2.03806e-18		-13.7	3.41304	3.39271e-23
	-14.25	2.84321	1.20557e-18		-13.7	3.43478	1.87422e-23
	-14.25	2.86411	7.11414e-19		-13.7	3.45652	1.03194e-23
	-14.25	2.88502	4.18764e-19		-13.7	3.47826	5.66297e-24
	-14.25	2.90592	2.45869e-19		-13.7	3.5	3.09732e-24
	-14.25	2.92683	1.43977e-19		-13.7	3.52174	1.6884e-24
	-14.25	2.94774	8.4082e-20		-13.7	3.54348	9.17292e-25
	-14.25	2.96864	4.89671e-20		-13.7	3.56522	4.96685e-25
	-14.25	2.98955	2.84358e-20		-13.7	3.58696	2.68035e-25
	-14.25	3.01045	1.64648e-20		-13.7	3.6087	1.44157e-25
	-14.25	3.03136	9.50501e-21		-13.7	3.63044	7.72702e-26
	-14.25	3.05227	5.47048e-21		-13.7	3.65217	4.12779e-26
	-14.25	3.07317	3.13871e-21		-13.7	3.67391	2.19761e-26
	-14.25	3.09408	1.79518e-21		-13.7	3.69565	1.16603e-26
	-14.25	3.11498	1.02347e-21		-13.7	3.71739	6.1658e-27
	-14.25	3.13589	5.81618e-22		-13.7	3.73913	3.24932e-27
	-14.25	3.15679	3.29438e-22		-13.7	3.76087	1.70654e-27
	-14.25	3.1777	1.85982e-22		-13.7	3.78261	8.93218e-28
	-14.25	3.19861	1.04644e-22		-13.7	3.80435	4.65926e-28
	-14.25	3.21951	5.86806e-23		-13.7	3.82609	2.42211e-28
	-14.25	3.24042	3.27943e-23		-13.7	3.84783	1.25483e-28
	-14.25	3.26132	1.82649e-23		-13.7	3.86957	6.47876e-29
	-14.25	3.28223	1.01378e-23		-13.7	3.8913	3.33359e-29
	-14.25	3.30314	5.60756e-24		-13.7	3.91304	1.70941e-29
	-14.25	3.32404	3.09098e-24		-13.7	3.93478	8.73559e-30
	-14.25	3.34495	1.69789e-24		-13.7	3.95652	4.44887e-30
	-14.25	3.36585	9.29407e-25		-13.7	3.97826	2.25798e-30
	-14.25	3.38676	5.06973e-25		-13.7	4	1.14209e-30
	-14.25	3.40767	2.75576e-25		-13.7	4.02174	5.75691e-31
	-14.25	3.42857	1.49271e-25		-13.7	4.04348	2.89194e-31
	-14.25	3.44948	8.05719e-26		-13.7	4.06522	1.44777e-31
	-14.25	3.47038	4.33375e-26		-13.7	4.08696	7.22298e-32
	-14.25	3.49129	2.32282e-26		-13.7	4.1087	3.59123e-32
	-14.25	3.5122	1.24062e-26		-13.7	4.13044	1.77942e-32
	-14.25	3.5331	6.60287e-27		-13.7	4.15217	8.78657e-33
	-14.25	3.55401	3.50184e-27		-13.7	4.17391	4.32383e-33
	-14.25	3.57491	1.85067e-27		-13.7	4.19565	2.12044e-33
	-14.25	3.59582	9.74616e-28		-13.7	4.21739	1.03631e-33
	-14.25	3.61673	5.11456e-28		-13.7	4.23913	5.04728e-34
	-14.25	3.63763	2.67457e-28		-13.7	4.26087	2.44981e-34
	-14.25	3.65854	1.39371e-28		-13.7	4.28261	1.18499e-34
	-14.25	3.67944	7.23705e-29		-13.7	4.30435	5.71214e-35
	-14.25	3.70035	3.74477e-29		-13.7	4.32609	2.74403e-35
	-14.25	3.72125	1.93091e-29		-13.7	4.34783	1.31366e-35
	-14.25	3.74216	9.92144e-30		-13.7	4.36957	6.26734e-36
	-14.25	3.76307	5.08e-30		-13.7	4.3913	2.9798e-36
	-14.25	3.78397	2.59197e-30		-13.7	4.41304	1.41186e-36
	-14.25	3.80488	1.31787e-30		-13.7	4.43478	6.66657e-37
	-14.25	3.82578	6.67723e-31		-13.7	4.45652	3.137e-37
	-14.25	3.84669	3.37132e-31		-13.7	4.47826	1.47106e-37
	-14.25	3.8676	1.69623e-31		-13.7	4.5	6.87457e-38
	-14.25	3.8885	8.50456e-32		-13.7	4.52174	3.20158e-38
	-14.25	3.90941	4.24915e-32		-13.7	4.54348	1.48588e-38
	-14.25	3.93031	2.11562e-32		-13.7	4.56522	6.87234e-39
	-14.25	3.95122	1.04968e-32		-13.7	4.58696	3.16757e-39
	-14.25	3.97213	5.18998e-33		-13.7	4.6087	1.45495e-39
	-14.25	3.99303	2.55718e-33		-13.7	4.63044	6.65993e-40
	-14.25	4.01394	1.25558e-33		-13.7	4.65217	3.03803e-40
	-14.25	4.03484	6.14353e-34		-13.7	4.67391	1.38106e-40
	-14.25	4.05575	2.99559e-34		-13.7	4.69565	6.25651e-41
	-14.25	4.07666	1.45559e-34		-13.7	4.71739	2.82456e-41
	-14.25	4.09756	7.04832e-35		-13.7	4.73913	1.27077e-41
	-14.25	4.11847	3.40116e-35		-13.7	4.76087	5.69748e-42
	-14.25	4.13937	1.63554e-35		-13.7	4.78261	2.54563e-42
	-14.25	4.16028	7.83776e-36		-13.7	4.80435	1.13346e-42
	-14.25	4.18119	3.74298e-36		-13.7	4.82609	5.02936e-43
	-14.25	4.20209	1.78131e-36		-13.7	4.84783	2.22391e-43
	-14.25	4.223	8.4481e-37		-13.7	4.86957	9.79981e-44
	-14.25	4.2439	3.99278e-37		-13.7	4.8913	4.30342e-44
	-14.25	4.26481	1.88057e-37		-13.7	4.91304	1.88324e-44
	-14.25	4.28571	8.82682e-38		-13.7	4.93478	8.21287e-45
	-14.25	4.30662	4.12874e-38		-13.7	4.95652	3.56926e-45
	-14.25	4.32753	1.92455e-38		-13.7	4.97826	1.54581e-45
	-14.25	4.34843	8.94013e-39		-13.7	5	6.6716e-46
	-14.25	4.36934	4.13864e-39		-13.7	5.02174	2.86944e-46
	-14.25	4.39024	1.9093e-39		-13.7	5.04348	1.22987e-46
	-14.25	4.41115	8.77789e-40		-13.7	5.06522	5.2531e-47
	-14.25	4.43206	4.02169e-40		-13.7	5.08696	2.23597e-47
	-14.25	4.45296	1.83624e-40		-13.7	5.1087	9.48436e-48
	-14.25	4.47387	8.35512e-41		-13.7	5.13044	4.00907e-48
	-14.25	4.49477	3.7886e-41		-13.7	5.15217	1.68878e-48
	-14.25	4.51568	1.71201e-41		-13.7	5.17391	7.08916e-49
	-14.25	4.53659	7.70973e-42		-13.7	5.19565	2.96557e-49
	-14.25	4.55749	3.45998e-42		-13.7	5.21739	1.23627e-49
	-14.25	4.5784	1.54743e-42		-13.7	5.23913	5.13586e-50
	-14.25	4.5993	6.89689e-43		-13.7	5.26087	2.1262e-50
	-14.25	4.62021	3.06336e-43		-13.7	5.28261	8.77172e-51
	-14.25	4.64112	1.35596e-43		-13.7	5.30435	3.60626e-51
	-14.25	4.66202	5.98133e-44		-13.7	5.32609	1.47748e-51
	-14.25	4.68293	2.62938e-44		-13.7	5.34783	6.0322e-52
	-14.25	4.70383	1.15189e-44		-13.7	5.36957	2.45426e-52
	-14.25	4.72474	5.02888e-45		-13.7	5.3913	9.95077e-53
	-14.25	4.74565	2.18794e-45		-13.7	5.41304	4.02052e-53
	-14.25	4.76655	9.48644e-46		-13.7	5.43478	1.61882e-53
	-14.25	4.78746	4.09896e-46		-13.7	5.45652	6.49538e-54
	-14.25	4.80836	1.765e-46		-13.7	5.47826	2.59717e-54
	-14.25	4.82927	7.57393e-47		-13.7	5.5	1.03487e-54
	-14.25	4.85017	3.23891e-47		-13.7	5.52174	4.10922e-55
	-14.25	4.87108	1.38031e-47		-13.7	5.54348	1.62601e-55
	-14.25	4.89199	5.86218e-48		-13.7	5.56522	6.41173e-56
	-14.25	4.91289	2.48109e-48		-13.7	5.58696	2.51951e-56
	-14.25	4.9338	1.04647e-48		-13.7	5.6087	9.86611e-57
	-14.25	4.9547	4.39858e-49		-13.7	5.63044	3.85003e-57
	-14.25	4.97561	1.84246e-49		-13.7	5.65217	1.49717e-57
	-14.25	4.99652	7.69105e-50		-13.7	5.67391	5.80183e-58
	-14.25	5.01742	3.19943e-50		-13.7	5.69565	2.24051e-58
	-14.25	5.03833	1.32636e-50		-13.7	5.71739	8.62219e-59
	-14.25	5.05923	5.47957e-51		-13.7	5.73913	3.30655e-59
	-14.25	5.08014	2.25597e-51		-13.7	5.76087	1.26363e-59
	-14.25	5.10105	9.2559e-52		-13.7	5.78261	4.8123e-60
	-14.25	5.12195	3.78445e-52		-13.7	5.80435	1.8263e-60
	-14.25	5.14286	1.542e-52		-13.7	5.82609	6.90684e-61
	-14.25	5.16376	6.26132e-53		-13.7	5.84783	2.60299e-61
	-14.25	5.18467	2.53364e-53		-13.7	5.86957	9.77583e-62
	-14.25	5.20558	1.02169e-53		-13.7	5.8913	3.65865e-62
	-14.25	5.22648	4.10576e-54		-13.7	5.91304	1.3645e-62
	-14.25	5.24739	1.64423e-54		-13.7	5.93478	5.07124e-63
	-14.25	5.26829	6.56191e-55		-13.7	5.95652	1.87819e-63
	-14.25	5.2892	2.60971e-55		-13.7	5.97826	6.93189e-64
	-14.25	5.31011	1.03431e-55		-13.7	6	2.54947e-64
	-14.25	5.33101	4.08513e-56		-13.65	0	0.00756
	-14.25	5.35192	1.60789e-56		-13.65	0.02174	0.01566
	-14.25	5.37282	6.30666e-57		-13.65	0.04348	0.02162
	-14.25	5.39373	2.46512e-57		-13.65	0.06522	0.02537
	-14.25	5.41463	9.60222e-58		-13.65	0.08696	0.02749
	-14.25	5.43554	3.72734e-58		-13.65	0.1087	0.02815
	-14.25	5.45645	1.44185e-58		-13.65	0.13044	0.02757
	-14.25	5.47735	5.5582e-59		-13.65	0.15217	0.02606
	-14.25	5.49826	2.13521e-59		-13.65	0.17391	0.02406
	-14.25	5.51916	8.17413e-60		-13.65	0.19565	0.02202
	-14.25	5.54007	3.11842e-60		-13.65	0.21739	0.02032
	-14.25	5.56098	1.18555e-60		-13.65	0.23913	0.01901
	-14.25	5.58188	4.49155e-61		-13.65	0.26087	0.01788
	-14.25	5.60279	1.69576e-61		-13.65	0.28261	0.01657
	-14.25	5.62369	6.38005e-62		-13.65	0.30435	0.01483
	-14.25	5.6446	2.39208e-62		-13.65	0.32609	0.01258
	-14.25	5.66551	8.93753e-63		-13.65	0.34783	0.00994
	-14.25	5.68641	3.32774e-63		-13.65	0.36957	0.00716
	-14.25	5.70732	1.23473e-63		-13.65	0.3913	0.00459
	-14.25	5.72822	4.56547e-64		-13.65	0.41304	0.00273
	-14.25	5.74913	1.68224e-64		-13.65	0.43478	0.00227
	-14.25	5.77004	6.17706e-65		-13.65	0.45652	0.00273
	-14.25	5.79094	2.26029e-65		-13.65	0.47826	0.00305
	-14.25	5.81185	8.24204e-66		-13.65	0.5	0.00295
	-14.25	5.83275	2.99499e-66		-13.65	0.52174	0.00249
	-14.25	5.85366	1.08454e-66		-13.65	0.54348	0.00191
	-14.25	5.87456	3.91365e-67		-13.65	0.56522	0.00161
	-14.25	5.89547	1.40737e-67		-13.65	0.58696	0.00194
	-14.25	5.91638	5.04338e-68		-13.65	0.6087	0.00261
	-14.25	5.93728	1.80104e-68		-13.65	0.63044	0.0033
	-14.25	5.95819	6.40933e-69		-13.65	0.65217	0.00388
	-14.25	5.97909	2.27295e-69		-13.65	0.67391	0.0043
	-14.25	6	8.03257e-70		-13.65	0.69565	0.00458
	-14.2	0	0.00131		-13.65	0.71739	0.00473
	-14.2	0.02091	0.00276		-13.65	0.73913	0.00478
	-14.2	0.04181	0.00419		-13.65	0.76087	0.00476
	-14.2	0.06272	0.00552		-13.65	0.78261	0.00466
	-14.2	0.08362	0.00668		-13.65	0.80435	0.00451
	-14.2	0.10453	0.0075		-13.65	0.82609	0.00431
	-14.2	0.12544	0.0078		-13.65	0.84783	0.00407
	-14.2	0.14634	0.00749		-13.65	0.86957	0.0038
	-14.2	0.16725	0.00654		-13.65	0.8913	0.00351
	-14.2	0.18815	0.00502		-13.65	0.91304	0.0032
	-14.2	0.20906	0.00311		-13.65	0.93478	0.00288
	-14.2	0.22997	0.00105		-13.65	0.95652	0.00257
	-14.2	0.25087	0.00118		-13.65	0.97826	0.00226
	-14.2	0.27178	0.00293		-13.65	1	0.00197
	-14.2	0.29268	0.00428		-13.65	1.02174	0.0017
	-14.2	0.31359	0.00513		-13.65	1.04348	0.00145
	-14.2	0.3345	0.0055		-13.65	1.06522	0.00122
	-14.2	0.3554	0.00549		-13.65	1.08696	0.00102
	-14.2	0.37631	0.00528		-13.65	1.1087	0.000846221
	-14.2	0.39721	0.00503		-13.65	1.13044	0.000694308
	-14.2	0.41812	0.00482		-13.65	1.15217	0.000564506
	-14.2	0.43902	0.00461		-13.65	1.17391	0.000454927
	-14.2	0.45993	0.00428		-13.65	1.19565	0.00036348
	-14.2	0.48084	0.00374		-13.65	1.21739	0.000288003
	-14.2	0.50174	0.00294		-13.65	1.23913	0.000226363
	-14.2	0.52265	0.00193		-13.65	1.26087	0.000176531
	-14.2	0.54355	0.001		-13.65	1.28261	0.000136633
	-14.2	0.56446	0.0013		-13.65	1.30435	0.000104984
	-14.2	0.58537	0.00246		-13.65	1.32609	8.01008e-05
	-14.2	0.60627	0.00366		-13.65	1.34783	6.07025e-05
	-14.2	0.62718	0.00473		-13.65	1.36957	4.57026e-05
	-14.2	0.64808	0.0056		-13.65	1.3913	3.41934e-05
	-14.2	0.66899	0.00624		-13.65	1.41304	2.54282e-05
	-14.2	0.6899	0.00665		-13.65	1.43478	1.88e-05
	-14.2	0.7108	0.00686		-13.65	1.45652	1.3822e-05
	-14.2	0.73171	0.00689		-13.65	1.47826	1.01077e-05
	-14.2	0.75261	0.00676		-13.65	1.5	7.35355e-06
	-14.2	0.77352	0.00651		-13.65	1.52174	5.32361e-06
	-14.2	0.79443	0.00618		-13.65	1.54348	3.83602e-06
	-14.2	0.81533	0.00577		-13.65	1.56522	2.75185e-06
	-14.2	0.83624	0.00532		-13.65	1.58696	1.96583e-06
	-14.2	0.85714	0.00484		-13.65	1.6087	1.3988e-06
	-14.2	0.87805	0.00436		-13.65	1.63044	9.91689e-07
	-14.2	0.89896	0.00387		-13.65	1.65217	7.00686e-07
	-14.2	0.91986	0.00341		-13.65	1.67391	4.93544e-07
	-14.2	0.94077	0.00297		-13.65	1.69565	3.46666e-07
	-14.2	0.96167	0.00256		-13.65	1.71739	2.42888e-07
	-14.2	0.98258	0.00218		-13.65	1.73913	1.69799e-07
	-14.2	1.00348	0.00184		-13.65	1.76087	1.18472e-07
	-14.2	1.02439	0.00154		-13.65	1.78261	8.25192e-08
	-14.2	1.0453	0.00127		-13.65	1.80435	5.73913e-08
	-14.2	1.0662	0.00105		-13.65	1.82609	3.98623e-08
	-14.2	1.08711	0.000850953		-13.65	1.84783	2.76538e-08
	-14.2	1.10801	0.000686238		-13.65	1.86957	1.91625e-08
	-14.2	1.12892	0.000548772		-13.65	1.8913	1.32635e-08
	-14.2	1.14983	0.000435288		-13.65	1.91304	9.16962e-09
	-14.2	1.17073	0.000342574		-13.65	1.93478	6.33122e-09
	-14.2	1.19164	0.00026758		-13.65	1.95652	4.3652e-09
	-14.2	1.21254	0.000207493		-13.65	1.97826	3.00486e-09
	-14.2	1.23345	0.000159785		-13.65	2	2.06472e-09
	-14.2	1.25436	0.00012223		-13.65	2.02174	1.41585e-09
	-14.2	1.27526	9.29092e-05		-13.65	2.04348	9.68721e-10
	-14.2	1.29617	7.01936e-05		-13.65	2.06522	6.61163e-10
	-14.2	1.31707	5.27239e-05		-13.65	2.08696	4.50045e-10
	-14.2	1.33798	3.93817e-05		-13.65	2.1087	3.05461e-10
	-14.2	1.35889	2.92586e-05		-13.65	2.13044	2.06696e-10
	-14.2	1.37979	2.16256e-05		-13.65	2.15217	1.39416e-10
	-14.2	1.4007	1.59043e-05		-13.65	2.17391	9.37223e-11
	-14.2	1.4216	1.164e-05		-13.65	2.19565	6.27867e-11
	-14.2	1.44251	8.47893e-06		-13.65	2.21739	4.19128e-11
	-14.2	1.46342	6.14778e-06		-13.65	2.23913	2.7877e-11
	-14.2	1.48432	4.43731e-06		-13.65	2.26087	1.8473e-11
	-14.2	1.50523	3.18841e-06		-13.65	2.28261	1.21956e-11
	-14.2	1.52613	2.28088e-06		-13.65	2.30435	8.02102e-12
	-14.2	1.54704	1.6245e-06		-13.65	2.32609	5.25542e-12
	-14.2	1.56794	1.15197e-06		-13.65	2.34783	3.43031e-12
	-14.2	1.58885	8.13354e-07		-13.65	2.36957	2.23053e-12
	-14.2	1.60976	5.71796e-07		-13.65	2.3913	1.4449e-12
	-14.2	1.63066	4.00254e-07		-13.65	2.41304	9.3246e-13
	-14.2	1.65157	2.78979e-07		-13.65	2.43478	5.99506e-13
	-14.2	1.67247	1.93624e-07		-13.65	2.45652	3.8401e-13
	-14.2	1.69338	1.33817e-07		-13.65	2.47826	2.4507e-13
	-14.2	1.71429	9.20958e-08		-13.65	2.5	1.55831e-13
	-14.2	1.73519	6.31186e-08		-13.65	2.52174	9.87302e-14
	-14.2	1.7561	4.30805e-08		-13.65	2.54348	6.233e-14
	-14.2	1.777	2.92839e-08		-13.65	2.56522	3.92116e-14
	-14.2	1.79791	1.98253e-08		-13.65	2.58696	2.45822e-14
	-14.2	1.81882	1.33683e-08		-13.65	2.6087	1.5358e-14
	-14.2	1.83972	8.97883e-09		-13.65	2.63044	9.56262e-15
	-14.2	1.86063	6.00727e-09		-13.65	2.65217	5.93425e-15
	-14.2	1.88153	4.00382e-09		-13.65	2.67391	3.67045e-15
	-14.2	1.90244	2.65852e-09		-13.65	2.69565	2.26285e-15
	-14.2	1.92335	1.75875e-09		-13.65	2.71739	1.39057e-15
	-14.2	1.94425	1.1593e-09		-13.65	2.73913	8.51811e-16
	-14.2	1.96516	7.61466e-10		-13.65	2.76087	5.20145e-16
	-14.2	1.98606	4.98425e-10		-13.65	2.78261	3.16628e-16
	-14.2	2.00697	3.25146e-10		-13.65	2.80435	1.92145e-16
	-14.2	2.02788	2.11408e-10		-13.65	2.82609	1.16246e-16
	-14.2	2.04878	1.37014e-10		-13.65	2.84783	7.01129e-17
	-14.2	2.06969	8.85202e-11		-13.65	2.86957	4.21602e-17
	-14.2	2.09059	5.70154e-11		-13.65	2.8913	2.52753e-17
	-14.2	2.1115	3.66141e-11		-13.65	2.91304	1.51072e-17
	-14.2	2.1324	2.34447e-11		-13.65	2.93478	9.00256e-18
	-14.2	2.15331	1.49698e-11		-13.65	2.95652	5.34869e-18
	-14.2	2.17422	9.53218e-12		-13.65	2.97826	3.1683e-18
	-14.2	2.19512	6.05348e-12		-13.65	3	1.87113e-18
	-14.2	2.21603	3.83426e-12		-13.65	3.02174	1.10173e-18
	-14.2	2.23693	2.42242e-12		-13.65	3.04348	6.46754e-19
	-14.2	2.25784	1.52662e-12		-13.65	3.06522	3.78522e-19
	-14.2	2.27875	9.59732e-13		-13.65	3.08696	2.20864e-19
	-14.2	2.29965	6.01901e-13		-13.65	3.1087	1.28481e-19
	-14.2	2.32056	3.76595e-13		-13.65	3.13044	7.45111e-20
	-14.2	2.34146	2.35079e-13		-13.65	3.15217	4.30794e-20
	-14.2	2.36237	1.46406e-13		-13.65	3.17391	2.48299e-20
	-14.2	2.38328	9.09757e-14		-13.65	3.19565	1.4267e-20
	-14.2	2.40418	5.64058e-14		-13.65	3.21739	8.17204e-21
	-14.2	2.42509	3.48953e-14		-13.65	3.23913	4.66623e-21
	-14.2	2.44599	2.1541e-14		-13.65	3.26087	2.65601e-21
	-14.2	2.4669	1.32689e-14		-13.65	3.28261	1.50701e-21
	-14.2	2.48781	8.15616e-15		-13.65	3.30435	8.52345e-22
	-14.2	2.50871	5.00297e-15		-13.65	3.32609	4.80533e-22
	-14.2	2.52962	3.06248e-15		-13.65	3.34783	2.70042e-22
	-14.2	2.55052	1.87082e-15		-13.65	3.36957	1.51264e-22
	-14.2	2.57143	1.14055e-15		-13.65	3.3913	8.44551e-23
	-14.2	2.59233	6.93954e-16		-13.65	3.41304	4.70003e-23
	-14.2	2.61324	4.21389e-16		-13.65	3.43478	2.60707e-23
	-14.2	2.63415	2.55375e-16		-13.65	3.45652	1.44137e-23
	-14.2	2.65505	1.5446e-16		-13.65	3.47826	7.94271e-24
	-14.2	2.67596	9.32384e-17		-13.65	3.5	4.36238e-24
	-14.2	2.69686	5.61706e-17		-13.65	3.52174	2.38802e-24
	-14.2	2.71777	3.37715e-17		-13.65	3.54348	1.30289e-24
	-14.2	2.73868	2.0263e-17		-13.65	3.56522	7.08484e-25
	-14.2	2.75958	1.21326e-17		-13.65	3.58696	3.83973e-25
	-14.2	2.78049	7.24907e-18		-13.65	3.6087	2.07404e-25
	-14.2	2.80139	4.32178e-18		-13.65	3.63044	1.11655e-25
	-14.2	2.8223	2.57081e-18		-13.65	3.65217	5.99069e-26
	-14.2	2.84321	1.52572e-18		-13.65	3.67391	3.20343e-26
	-14.2	2.86411	9.03336e-19		-13.65	3.69565	1.70722e-26
	-14.2	2.88502	5.3353e-19		-13.65	3.71739	9.06777e-27
	-14.2	2.90592	3.1432e-19		-13.65	3.73913	4.80002e-27
	-14.2	2.92683	1.84695e-19		-13.65	3.76087	2.53231e-27
	-14.2	2.94774	1.08237e-19		-13.65	3.78261	1.33144e-27
	-14.2	2.96864	6.32566e-20		-13.65	3.80435	6.97678e-28
	-14.2	2.98955	3.68646e-20		-13.65	3.82609	3.64348e-28
	-14.2	3.01045	2.1422e-20		-13.65	3.84783	1.89629e-28
	-14.2	3.03136	1.24116e-20		-13.65	3.86957	9.83598e-29
	-14.2	3.05227	7.16949e-21		-13.65	3.8913	5.0846e-29
	-14.2	3.07317	4.12872e-21		-13.65	3.91304	2.61951e-29
	-14.2	3.09408	2.37022e-21		-13.65	3.93478	1.34495e-29
	-14.2	3.11498	1.35639e-21		-13.65	3.95652	6.88202e-30
	-14.2	3.13589	7.73726e-22		-13.65	3.97826	3.50952e-30
	-14.2	3.15679	4.39924e-22		-13.65	4	1.78362e-30
	-14.2	3.1777	2.49311e-22		-13.65	4.02174	9.03394e-31
	-14.2	3.19861	1.4082e-22		-13.65	4.04348	4.56009e-31
	-14.2	3.21951	7.92747e-23		-13.65	4.06522	2.29398e-31
	-14.2	3.24042	4.44776e-23		-13.65	4.08696	1.15008e-31
	-14.2	3.26132	2.487e-23		-13.65	4.1087	5.74622e-32
	-14.2	3.28223	1.38589e-23		-13.65	4.13044	2.86126e-32
	-14.2	3.30314	7.69647e-24		-13.65	4.15217	1.41988e-32
	-14.2	3.32404	4.25953e-24		-13.65	4.17391	7.02206e-33
	-14.2	3.34495	2.34926e-24		-13.65	4.19565	3.46095e-33
	-14.2	3.36585	1.29121e-24		-13.65	4.21739	1.69998e-33
	-14.2	3.38676	7.07222e-25		-13.65	4.23913	8.32164e-34
	-14.2	3.40767	3.86014e-25		-13.65	4.26087	4.05968e-34
	-14.2	3.42857	2.0996e-25		-13.65	4.28261	1.97374e-34
	-14.2	3.44948	1.13803e-25		-13.65	4.30435	9.56327e-35
	-14.2	3.47038	6.14691e-26		-13.65	4.32609	4.61783e-35
	-14.2	3.49129	3.30857e-26		-13.65	4.34783	2.22221e-35
	-14.2	3.5122	1.77462e-26		-13.65	4.36957	1.06573e-35
	-14.2	3.5331	9.4853e-27		-13.65	4.3913	5.0936e-36
	-14.2	3.55401	5.05216e-27		-13.65	4.41304	2.42615e-36
	-14.2	3.57491	2.68153e-27		-13.65	4.43478	1.15166e-36
	-14.2	3.59582	1.41831e-27		-13.65	4.45652	5.44808e-37
	-14.2	3.61673	7.47545e-28		-13.65	4.47826	2.56849e-37
	-14.2	3.63763	3.92633e-28		-13.65	4.5	1.20677e-37
	-14.2	3.65854	2.05503e-28		-13.65	4.52174	5.65047e-38
	-14.2	3.67944	1.07184e-28		-13.65	4.54348	2.63668e-38
	-14.2	3.70035	5.57094e-29		-13.65	4.56522	1.22614e-38
	-14.2	3.72125	2.88542e-29		-13.65	4.58696	5.68248e-39
	-14.2	3.74216	1.48928e-29		-13.65	4.6087	2.6245e-39
	-14.2	3.76307	7.66001e-30		-13.65	4.63044	1.208e-39
	-14.2	3.78397	3.92618e-30		-13.65	4.65217	5.5411e-40
	-14.2	3.80488	2.00539e-30		-13.65	4.67391	2.53301e-40
	-14.2	3.82578	1.02074e-30		-13.65	4.69565	1.15395e-40
	-14.2	3.84669	5.17756e-31		-13.65	4.71739	5.23899e-41
	-14.2	3.8676	2.61713e-31		-13.65	4.73913	2.37038e-41
	-14.2	3.8885	1.31831e-31		-13.65	4.76087	1.0688e-41
	-14.2	3.90941	6.61767e-32		-13.65	4.78261	4.80271e-42
	-14.2	3.93031	3.31045e-32		-13.65	4.80435	2.15072e-42
	-14.2	3.95122	1.6503e-32		-13.65	4.82609	9.59817e-43
	-14.2	3.97213	8.19857e-33		-13.65	4.84783	4.26876e-43
	-14.2	3.99303	4.05892e-33		-13.65	4.86957	1.89201e-43
	-14.2	4.01394	2.00254e-33		-13.65	4.8913	8.35701e-44
	-14.2	4.03484	9.84584e-34		-13.65	4.91304	3.67863e-44
	-14.2	4.05575	4.8242e-34		-13.65	4.93478	1.61372e-44
	-14.2	4.07666	2.35559e-34		-13.65	4.95652	7.05467e-45
	-14.2	4.09756	1.14624e-34		-13.65	4.97826	3.07349e-45
	-14.2	4.11847	5.55848e-35		-13.65	5	1.33442e-45
	-14.2	4.13937	2.68621e-35		-13.65	5.02174	5.77376e-46
	-14.2	4.16028	1.29369e-35		-13.65	5.04348	2.48961e-46
	-14.2	4.18119	6.20907e-36		-13.65	5.06522	1.06981e-46
	-14.2	4.20209	2.96981e-36		-13.65	5.08696	4.5813e-47
	-14.2	4.223	1.4156e-36		-13.65	5.1087	1.95513e-47
	-14.2	4.2439	6.72447e-37		-13.65	5.13044	8.31507e-48
	-14.2	4.26481	3.18335e-37		-13.65	5.15217	3.5242e-48
	-14.2	4.28571	1.50183e-37		-13.65	5.17391	1.48854e-48
	-14.2	4.30662	7.06102e-38		-13.65	5.19565	6.26558e-49
	-14.2	4.32753	3.30844e-38		-13.65	5.21739	2.62825e-49
	-14.2	4.34843	1.54487e-38		-13.65	5.23913	1.09869e-49
	-14.2	4.36934	7.18902e-39		-13.65	5.26087	4.57707e-50
	-14.2	4.39024	3.33396e-39		-13.65	5.28261	1.90021e-50
	-14.2	4.41115	1.54086e-39		-13.65	5.30435	7.86173e-51
	-14.2	4.43206	7.09705e-40		-13.65	5.32609	3.24143e-51
	-14.2	4.45296	3.25766e-40		-13.65	5.34783	1.33186e-51
	-14.2	4.47387	1.4902e-40		-13.65	5.36957	5.45357e-52
	-14.2	4.49477	6.79359e-41		-13.65	5.3913	2.22539e-52
	-14.2	4.51568	3.0865e-41		-13.65	5.41304	9.04964e-53
	-14.2	4.53659	1.39749e-41		-13.65	5.43478	3.6674e-53
	-14.2	4.55749	6.30583e-42		-13.65	5.45652	1.48111e-53
	-14.2	4.5784	2.83564e-42		-13.65	5.47826	5.96095e-54
	-14.2	4.5993	1.27079e-42		-13.65	5.5	2.39081e-54
	-14.2	4.62021	5.67557e-43		-13.65	5.52174	9.55597e-55
	-14.2	4.64112	2.52615e-43		-13.65	5.54348	3.80632e-55
	-14.2	4.66202	1.12053e-43		-13.65	5.56522	1.5109e-55
	-14.2	4.68293	4.95339e-44		-13.65	5.58696	5.97676e-56
	-14.2	4.70383	2.1822e-44		-13.65	5.6087	2.35611e-56
	-14.2	4.72474	9.58078e-45		-13.65	5.63044	9.25605e-57
	-14.2	4.74565	4.192e-45		-13.65	5.65217	3.62372e-57
	-14.2	4.76655	1.82791e-45		-13.65	5.67391	1.41378e-57
	-14.2	4.78746	7.94331e-46		-13.65	5.69565	5.49681e-58
	-14.2	4.80836	3.44003e-46		-13.65	5.71739	2.12979e-58
	-14.2	4.82927	1.48469e-46		-13.65	5.73913	8.2236e-59
	-14.2	4.85017	6.38591e-47		-13.65	5.76087	3.16436e-59
	-14.2	4.87108	2.7373e-47		-13.65	5.78261	1.21341e-59
	-14.2	4.89199	1.16932e-47		-13.65	5.80435	4.63691e-60
	-14.2	4.91289	4.97804e-48		-13.65	5.82609	1.76583e-60
	-14.2	4.9338	2.11201e-48		-13.65	5.84783	6.70139e-61
	-14.2	4.9547	8.92984e-49		-13.65	5.86957	2.53443e-61
	-14.2	4.97561	3.76274e-49		-13.65	5.8913	9.55195e-62
	-14.2	4.99652	1.58007e-49		-13.65	5.91304	3.58759e-62
	-14.2	5.01742	6.61238e-50		-13.65	5.93478	1.3428e-62
	-14.2	5.03833	2.75772e-50		-13.65	5.95652	5.00859e-63
	-14.2	5.05923	1.14618e-50		-13.65	5.97826	1.86173e-63
	-14.2	5.08014	4.74754e-51		-13.65	6	6.89631e-64
	-14.2	5.10105	1.95971e-51		-13.6	0	0.00756
	-14.2	5.12195	8.06167e-52		-13.6	0.02174	0.01566
	-14.2	5.14286	3.30497e-52		-13.6	0.04348	0.02162
	-14.2	5.16376	1.35027e-52		-13.6	0.06522	0.02538
	-14.2	5.18467	5.49767e-53		-13.6	0.08696	0.0275
	-14.2	5.20558	2.23073e-53		-13.6	0.1087	0.02817
	-14.2	5.22648	9.02035e-54		-13.6	0.13044	0.0276
	-14.2	5.24739	3.63502e-54		-13.6	0.15217	0.0261
	-14.2	5.26829	1.45982e-54		-13.6	0.17391	0.0241
	-14.2	5.2892	5.84247e-55		-13.6	0.19565	0.02207
	-14.2	5.31011	2.33024e-55		-13.6	0.21739	0.02037
	-14.2	5.33101	9.26216e-56		-13.6	0.23913	0.01907
	-14.2	5.35192	3.66884e-56		-13.6	0.26087	0.01794
	-14.2	5.37282	1.44828e-56		-13.6	0.28261	0.01664
	-14.2	5.39373	5.69745e-57		-13.6	0.30435	0.0149
	-14.2	5.41463	2.23364e-57		-13.6	0.32609	0.01265
	-14.2	5.43554	8.72673e-58		-13.6	0.34783	0.01001
	-14.2	5.45645	3.39777e-58		-13.6	0.36957	0.00721
	-14.2	5.47735	1.31838e-58		-13.6	0.3913	0.00463
	-14.2	5.49826	5.0979e-59		-13.6	0.41304	0.00277
	-14.2	5.51916	1.96447e-59		-13.6	0.43478	0.0023
	-14.2	5.54007	7.54401e-60		-13.6	0.45652	0.00276
	-14.2	5.56098	2.88711e-60		-13.6	0.47826	0.00308
	-14.2	5.58188	1.1011e-60		-13.6	0.5	0.00298
	-14.2	5.60279	4.18496e-61		-13.6	0.52174	0.00251
	-14.2	5.62369	1.58511e-61		-13.6	0.54348	0.00192
	-14.2	5.6446	5.98314e-62		-13.6	0.56522	0.00161
	-14.2	5.66551	2.25061e-62		-13.6	0.58696	0.00195
	-14.2	5.68641	8.43671e-63		-13.6	0.6087	0.00264
	-14.2	5.70732	3.15171e-63		-13.6	0.63044	0.00334
	-14.2	5.72822	1.17333e-63		-13.6	0.65217	0.00393
	-14.2	5.74913	4.35308e-64		-13.6	0.67391	0.00436
	-14.2	5.77004	1.60943e-64		-13.6	0.69565	0.00465
	-14.2	5.79094	5.92992e-65		-13.6	0.71739	0.00481
	-14.2	5.81185	2.17733e-65		-13.6	0.73913	0.00487
	-14.2	5.83275	7.9671e-66		-13.6	0.76087	0.00484
	-14.2	5.85366	2.9052e-66		-13.6	0.78261	0.00475
	-14.2	5.87456	1.05572e-66		-13.6	0.80435	0.0046
	-14.2	5.89547	3.82317e-67		-13.6	0.82609	0.0044
	-14.2	5.91638	1.37974e-67		-13.6	0.84783	0.00417
	-14.2	5.93728	4.96212e-68		-13.6	0.86957	0.00389
	-14.2	5.95819	1.77843e-68		-13.6	0.8913	0.0036
	-14.2	5.97909	6.35192e-69		-13.6	0.91304	0.00328
	-14.2	6	2.26085e-69		-13.6	0.93478	0.00296
	-14.15	0	0.00131		-13.6	0.95652	0.00264
	-14.15	0.02091	0.00276		-13.6	0.97826	0.00233
	-14.15	0.04181	0.00419		-13.6	1	0.00203
	-14.15	0.06272	0.00552		-13.6	1.02174	0.00175
	-14.15	0.08362	0.00669		-13.6	1.04348	0.0015
	-14.15	0.10453	0.0075		-13.6	1.06522	0.00127
	-14.15	0.12544	0.00781		-13.6	1.08696	0.00106
	-14.15	0.14634	0.0075		-13.6	1.1087	0.000879867
	-14.15	0.16725	0.00655		-13.6	1.13044	0.000723028
	-14.15	0.18815	0.00503		-13.6	1.15217	0.000588776
	-14.15	0.20906	0.00311		-13.6	1.17391	0.000475236
	-14.15	0.22997	0.00105		-13.6	1.19565	0.000380315
	-14.15	0.25087	0.00118		-13.6	1.21739	0.00030183
	-14.15	0.27178	0.00294		-13.6	1.23913	0.000237619
	-14.15	0.29268	0.0043		-13.6	1.26087	0.000185615
	-14.15	0.31359	0.00515		-13.6	1.28261	0.000143904
	-14.15	0.3345	0.00552		-13.6	1.30435	0.000110757
	-14.15	0.3554	0.00551		-13.6	1.32609	8.46493e-05
	-14.15	0.37631	0.0053		-13.6	1.34783	6.42597e-05
	-14.15	0.39721	0.00505		-13.6	1.36957	4.84645e-05
	-14.15	0.41812	0.00485		-13.6	1.3913	3.63231e-05
	-14.15	0.43902	0.00464		-13.6	1.41304	2.70595e-05
	-14.15	0.45993	0.00431		-13.6	1.43478	2.00416e-05
	-14.15	0.48084	0.00377		-13.6	1.45652	1.47612e-05
	-14.15	0.50174	0.00297		-13.6	1.47826	1.08139e-05
	-14.15	0.52265	0.00196		-13.6	1.5	7.88155e-06
	-14.15	0.54355	0.00103		-13.6	1.52174	5.71624e-06
	-14.15	0.56446	0.00132		-13.6	1.54348	4.12647e-06
	-14.15	0.58537	0.00249		-13.6	1.56522	2.96565e-06
	-14.15	0.60627	0.00371		-13.6	1.58696	2.12247e-06
	-14.15	0.62718	0.00479		-13.6	1.6087	1.51306e-06
	-14.15	0.64808	0.00567		-13.6	1.63044	1.07468e-06
	-14.15	0.66899	0.00633		-13.6	1.65217	7.60738e-07
	-14.15	0.6899	0.00676		-13.6	1.67391	5.36843e-07
	-14.15	0.7108	0.00698		-13.6	1.69565	3.77785e-07
	-14.15	0.73171	0.00701		-13.6	1.71739	2.65188e-07
	-14.15	0.75261	0.00689		-13.6	1.73913	1.85739e-07
	-14.15	0.77352	0.00665		-13.6	1.76087	1.2984e-07
	-14.15	0.79443	0.00631		-13.6	1.78261	9.06107e-08
	-14.15	0.81533	0.0059		-13.6	1.80435	6.31411e-08
	-14.15	0.83624	0.00544		-13.6	1.82609	4.39421e-08
	-14.15	0.85714	0.00496		-13.6	1.84783	3.0545e-08
	-14.15	0.87805	0.00447		-13.6	1.86957	2.1209e-08
	-14.15	0.89896	0.00398		-13.6	1.8913	1.47105e-08
	-14.15	0.91986	0.00351		-13.6	1.91304	1.01915e-08
	-14.15	0.94077	0.00306		-13.6	1.93478	7.05209e-09
	-14.15	0.96167	0.00264		-13.6	1.95652	4.87304e-09
	-14.15	0.98258	0.00225		-13.6	1.97826	3.36208e-09
	-14.15	1.00348	0.0019		-13.6	2	2.31555e-09
	-14.15	1.02439	0.00159		-13.6	2.02174	1.59163e-09
	-14.15	1.0453	0.00132		-13.6	2.04348	1.09164e-09
	-14.15	1.0662	0.00109		-13.6	2.06522	7.46901e-10
	-14.15	1.08711	0.000885119		-13.6	2.08696	5.09688e-10
	-14.15	1.10801	0.000714858		-13.6	2.1087	3.46831e-10
	-14.15	1.12892	0.000572525		-13.6	2.13044	2.35301e-10
	-14.15	1.14983	0.000454825		-13.6	2.15217	1.5913e-10
	-14.15	1.17073	0.000358504		-13.6	2.17391	1.07261e-10
	-14.15	1.19164	0.000280461		-13.6	2.19565	7.2051e-11
	-14.15	1.21254	0.000217826		-13.6	2.21739	4.82288e-11
	-14.15	1.23345	0.00016801		-13.6	2.23913	3.21665e-11
	-14.15	1.25436	0.00012873		-13.6	2.26087	2.1375e-11
	-14.15	1.27526	9.80093e-05		-13.6	2.28261	1.41512e-11
	-14.15	1.29617	7.41688e-05		-13.6	2.30435	9.33363e-12
	-14.15	1.31707	5.58027e-05		-13.6	2.32609	6.13294e-12
	-14.15	1.33798	4.17517e-05		-13.6	2.34783	4.01462e-12
	-14.15	1.35889	3.10723e-05		-13.6	2.36957	2.61806e-12
	-14.15	1.37979	2.30059e-05		-13.6	2.3913	1.70089e-12
	-14.15	1.4007	1.6949e-05		-13.6	2.41304	1.10089e-12
	-14.15	1.4216	1.24267e-05		-13.6	2.43478	7.09886e-13
	-14.15	1.44251	9.06822e-06		-13.6	2.45652	4.56067e-13
	-14.15	1.46342	6.58704e-06		-13.6	2.47826	2.91928e-13
	-14.15	1.48432	4.76315e-06		-13.6	2.5	1.86185e-13
	-14.15	1.50523	3.42896e-06		-13.6	2.52174	1.18319e-13
	-14.15	1.52613	2.45762e-06		-13.6	2.54348	7.49248e-14
	-14.15	1.54704	1.75376e-06		-13.6	2.56522	4.72794e-14
	-14.15	1.56794	1.24606e-06		-13.6	2.58696	2.97314e-14
	-14.15	1.58885	8.81524e-07		-13.6	2.6087	1.86327e-14
	-14.15	1.60976	6.20961e-07		-13.6	2.63044	1.16378e-14
	-14.15	1.63066	4.3555e-07		-13.6	2.65217	7.24472e-15
	-14.15	1.65157	3.04203e-07		-13.6	2.67391	4.49516e-15
	-14.15	1.67247	2.11569e-07		-13.6	2.69565	2.7801e-15
	-14.15	1.69338	1.46526e-07		-13.6	2.71739	1.71389e-15
	-14.15	1.71429	1.01056e-07		-13.6	2.73913	1.05325e-15
	-14.15	1.73519	6.94077e-08		-13.6	2.76087	6.45233e-16
	-14.15	1.7561	4.74754e-08		-13.6	2.78261	3.94055e-16
	-14.15	1.777	3.23417e-08		-13.6	2.80435	2.39917e-16
	-14.15	1.79791	2.19436e-08		-13.6	2.82609	1.45627e-16
	-14.15	1.81882	1.48295e-08		-13.6	2.84783	8.8127e-17
	-14.15	1.83972	9.98258e-09		-13.6	2.86957	5.31702e-17
	-14.15	1.86063	6.6939e-09		-13.6	2.8913	3.19837e-17
	-14.15	1.88153	4.4716e-09		-13.6	2.91304	1.91819e-17
	-14.15	1.90244	2.97593e-09		-13.6	2.93478	1.147e-17
	-14.15	1.92335	1.97327e-09		-13.6	2.95652	6.83825e-18
	-14.15	1.94425	1.30373e-09		-13.6	2.97826	4.06477e-18
	-14.15	1.96516	8.58332e-10		-13.6	3	2.409e-18
	-14.15	1.98606	5.63152e-10		-13.6	3.02174	1.42346e-18
	-14.15	2.00697	3.68241e-10		-13.6	3.04348	8.38604e-19
	-14.15	2.02788	2.39999e-10		-13.6	3.06522	4.92571e-19
	-14.15	2.04878	1.55917e-10		-13.6	3.08696	2.88454e-19
	-14.15	2.06969	1.00976e-10		-13.6	3.1087	1.68413e-19
	-14.15	2.09059	6.5196e-11		-13.6	3.13044	9.80293e-20
	-14.15	2.1115	4.19698e-11		-13.6	3.15217	5.68872e-20
	-14.15	2.1324	2.69402e-11		-13.6	3.17391	3.29112e-20
	-14.15	2.15331	1.72443e-11		-13.6	3.19565	1.89817e-20
	-14.15	2.17422	1.10079e-11		-13.6	3.21739	1.0914e-20
	-14.15	2.19512	7.00815e-12		-13.6	3.23913	6.25577e-21
	-14.15	2.21603	4.45016e-12		-13.6	3.26087	3.57453e-21
	-14.15	2.23693	2.81868e-12		-13.6	3.28261	2.03606e-21
	-14.15	2.25784	1.7809e-12		-13.6	3.30435	1.15608e-21
	-14.15	2.27875	1.12248e-12		-13.6	3.32609	6.54346e-22
	-14.15	2.29965	7.05797e-13		-13.6	3.34783	3.69181e-22
	-14.15	2.32056	4.42756e-13		-13.6	3.36957	2.07624e-22
	-14.15	2.34146	2.77108e-13		-13.6	3.3913	1.1639e-22
	-14.15	2.36237	1.73041e-13		-13.6	3.41304	6.50355e-23
	-14.15	2.38328	1.07814e-13		-13.6	3.43478	3.62221e-23
	-14.15	2.40418	6.70262e-14		-13.6	3.45652	2.01086e-23
	-14.15	2.42509	4.15784e-14		-13.6	3.47826	1.11268e-23
	-14.15	2.44599	2.57369e-14		-13.6	3.5	6.13666e-24
	-14.15	2.4669	1.58973e-14		-13.6	3.52174	3.37338e-24
	-14.15	2.48781	9.79893e-15		-13.6	3.54348	1.84827e-24
	-14.15	2.50871	6.02749e-15		-13.6	3.56522	1.00932e-24
	-14.15	2.52962	3.70004e-15		-13.6	3.58696	5.49355e-25
	-14.15	2.55052	2.26674e-15		-13.6	3.6087	2.98013e-25
	-14.15	2.57143	1.38589e-15		-13.6	3.63044	1.61128e-25
	-14.15	2.59233	8.45663e-16		-13.6	3.65217	8.68278e-26
	-14.15	2.61324	5.1501e-16		-13.6	3.67391	4.66333e-26
	-14.15	2.63415	3.1303e-16		-13.6	3.69565	2.49622e-26
	-14.15	2.65505	1.89895e-16		-13.6	3.71739	1.33172e-26
	-14.15	2.67596	1.14972e-16		-13.6	3.73913	7.08091e-27
	-14.15	2.69686	6.94738e-17		-13.6	3.76087	3.75239e-27
	-14.15	2.71777	4.18976e-17		-13.6	3.78261	1.98183e-27
	-14.15	2.73868	2.52166e-17		-13.6	3.80435	1.0432e-27
	-14.15	2.75958	1.51459e-17		-13.6	3.82609	5.47275e-28
	-14.15	2.78049	9.07812e-18		-13.6	3.84783	2.86143e-28
	-14.15	2.80139	5.42957e-18		-13.6	3.86957	1.49106e-28
	-14.15	2.8223	3.24025e-18		-13.6	3.8913	7.74366e-29
	-14.15	2.84321	1.92933e-18		-13.6	3.91304	4.00803e-29
	-14.15	2.86411	1.14609e-18		-13.6	3.93478	2.06753e-29
	-14.15	2.88502	6.7918e-19		-13.6	3.95652	1.06293e-29
	-14.15	2.90592	4.01486e-19		-13.6	3.97826	5.44619e-30
	-14.15	2.92683	2.36724e-19		-13.6	4	2.78108e-30
	-14.15	2.94774	1.3921e-19		-13.6	4.02174	1.41536e-30
	-14.15	2.96864	8.1643e-20		-13.6	4.04348	7.17879e-31
	-14.15	2.98955	4.77485e-20		-13.6	4.06522	3.62884e-31
	-14.15	3.01045	2.7846e-20		-13.6	4.08696	1.82816e-31
	-14.15	3.03136	1.61919e-20		-13.6	4.1087	9.17894e-32
	-14.15	3.05227	9.38727e-21		-13.6	4.13044	4.59305e-32
	-14.15	3.07317	5.42578e-21		-13.6	4.15217	2.29055e-32
	-14.15	3.09408	3.1264e-21		-13.6	4.17391	1.13843e-32
	-14.15	3.11498	1.79583e-21		-13.6	4.19565	5.63902e-33
	-14.15	3.13589	1.02826e-21		-13.6	4.21739	2.78375e-33
	-14.15	3.15679	5.8687e-22		-13.6	4.23913	1.36957e-33
	-14.15	3.1777	3.33861e-22		-13.6	4.26087	6.71531e-34
	-14.15	3.19861	1.89305e-22		-13.6	4.28261	3.28153e-34
	-14.15	3.21951	1.06984e-22		-13.6	4.30435	1.59814e-34
	-14.15	3.24042	6.02588e-23		-13.6	4.32609	7.75672e-35
	-14.15	3.26132	3.38269e-23		-13.6	4.34783	3.75206e-35
	-14.15	3.28223	1.89249e-23		-13.6	4.36957	1.80879e-35
	-14.15	3.30314	1.05519e-23		-13.6	4.3913	8.69022e-36
	-14.15	3.32404	5.86327e-24		-13.6	4.41304	4.16102e-36
	-14.15	3.34495	3.24685e-24		-13.6	4.43478	1.98562e-36
	-14.15	3.36585	1.79181e-24		-13.6	4.45652	9.44311e-37
	-14.15	3.38676	9.85423e-25		-13.6	4.47826	4.47569e-37
	-14.15	3.40767	5.40075e-25		-13.6	4.5	2.11411e-37
	-14.15	3.42857	2.94973e-25		-13.6	4.52174	9.95225e-38
	-14.15	3.44948	1.60548e-25		-13.6	4.54348	4.66915e-38
	-14.15	3.47038	8.70809e-26		-13.6	4.56522	2.18312e-38
	-14.15	3.49129	4.70687e-26		-13.6	4.58696	1.01728e-38
	-14.15	3.5122	2.53532e-26		-13.6	4.6087	4.72418e-39
	-14.15	3.5331	1.36089e-26		-13.6	4.63044	2.18643e-39
	-14.15	3.55401	7.27958e-27		-13.6	4.65217	1.00847e-39
	-14.15	3.57491	3.88042e-27		-13.6	4.67391	4.63571e-40
	-14.15	3.59582	2.0613e-27		-13.6	4.69565	2.12368e-40
	-14.15	3.61673	1.09118e-27		-13.6	4.71739	9.6958e-41
	-14.15	3.63763	5.75629e-28		-13.6	4.73913	4.41162e-41
	-14.15	3.65854	3.02608e-28		-13.6	4.76087	2.00048e-41
	-14.15	3.67944	1.5853e-28		-13.6	4.78261	9.04042e-42
	-14.15	3.70035	8.27629e-29		-13.6	4.80435	4.07158e-42
	-14.15	3.72125	4.30581e-29		-13.6	4.82609	1.8275e-42
	-14.15	3.74216	2.23239e-29		-13.6	4.84783	8.17468e-43
	-14.15	3.76307	1.1534e-29		-13.6	4.86957	3.64421e-43
	-14.15	3.78397	5.93866e-30		-13.6	4.8913	1.61903e-43
	-14.15	3.80488	3.04716e-30		-13.6	4.91304	7.16841e-44
	-14.15	3.82578	1.55812e-30		-13.6	4.93478	3.16308e-44
	-14.15	3.84669	7.93979e-31		-13.6	4.95652	1.39096e-44
	-14.15	3.8676	4.03197e-31		-13.6	4.97826	6.09587e-45
	-14.15	3.8885	2.04047e-31		-13.6	5	2.66241e-45
	-14.15	3.90941	1.02907e-31		-13.6	5.02174	1.15886e-45
	-14.15	3.93031	5.17209e-32		-13.6	5.04348	5.02693e-46
	-14.15	3.95122	2.59056e-32		-13.6	5.06522	2.17316e-46
	-14.15	3.97213	1.29309e-32		-13.6	5.08696	9.36258e-47
	-14.15	3.99303	6.43235e-33		-13.6	5.1087	4.0199e-47
	-14.15	4.01394	3.18875e-33		-13.6	5.13044	1.72009e-47
	-14.15	4.03484	1.57537e-33		-13.6	5.15217	7.33503e-48
	-14.15	4.05575	7.75632e-34		-13.6	5.17391	3.11722e-48
	-14.15	4.07666	3.80576e-34		-13.6	5.19565	1.32023e-48
	-14.15	4.09756	1.86097e-34		-13.6	5.21739	5.57241e-49
	-14.15	4.11847	9.06883e-35		-13.6	5.23913	2.34397e-49
	-14.15	4.13937	4.40431e-35		-13.6	5.26087	9.82598e-50
	-14.15	4.16028	2.13167e-35		-13.6	5.28261	4.105e-50
	-14.15	4.18119	1.0282e-35		-13.6	5.30435	1.70909e-50
	-14.15	4.20209	4.9426e-36		-13.6	5.32609	7.09133e-51
	-14.15	4.223	2.36782e-36		-13.6	5.34783	2.93228e-51
	-14.15	4.2439	1.13048e-36		-13.6	5.36957	1.20836e-51
	-14.15	4.26481	5.3789e-37		-13.6	5.3913	4.96248e-52
	-14.15	4.28571	2.55061e-37		-13.6	5.41304	2.03102e-52
	-14.15	4.30662	1.20536e-37		-13.6	5.43478	8.28403e-53
	-14.15	4.32753	5.67686e-38		-13.6	5.45652	3.3673e-53
	-14.15	4.34843	2.66454e-38		-13.6	5.47826	1.36406e-53
	-14.15	4.36934	1.2464e-38		-13.6	5.5	5.50678e-54
	-14.15	4.39024	5.81052e-39		-13.6	5.52174	2.21551e-54
	-14.15	4.41115	2.69957e-39		-13.6	5.54348	8.883e-55
	-14.15	4.43206	1.24997e-39		-13.6	5.56522	3.54942e-55
	-14.15	4.45296	5.76799e-40		-13.6	5.58696	1.41341e-55
	-14.15	4.47387	2.65262e-40		-13.6	5.6087	5.60902e-56
	-14.15	4.49477	1.21576e-40		-13.6	5.63044	2.21829e-56
	-14.15	4.51568	5.55323e-41		-13.6	5.65217	8.74297e-57
	-14.15	4.53659	2.52794e-41		-13.6	5.67391	3.43408e-57
	-14.15	4.55749	1.14687e-41		-13.6	5.69565	1.34423e-57
	-14.15	4.5784	5.18542e-42		-13.6	5.71739	5.24378e-58
	-14.15	4.5993	2.33657e-42		-13.6	5.73913	2.03857e-58
	-14.15	4.62021	1.0493e-42		-13.6	5.76087	7.89801e-59
	-14.15	4.64112	4.69616e-43		-13.6	5.78261	3.04943e-59
	-14.15	4.66202	2.09465e-43		-13.6	5.80435	1.17336e-59
	-14.15	4.68293	9.3112e-44		-13.6	5.82609	4.49935e-60
	-14.15	4.70383	4.125e-44		-13.6	5.84783	1.71941e-60
	-14.15	4.72474	1.82124e-44		-13.6	5.86957	6.54813e-61
	-14.15	4.74565	8.01371e-45		-13.6	5.8913	2.48522e-61
	-14.15	4.76655	3.51419e-45		-13.6	5.91304	9.39984e-62
	-14.15	4.78746	1.53582e-45		-13.6	5.93478	3.54311e-62
	-14.15	4.80836	6.68929e-46		-13.6	5.95652	1.33094e-62
	-14.15	4.82927	2.90365e-46		-13.6	5.97826	4.98241e-63
	-14.15	4.85017	1.25612e-46		-13.6	6	1.85878e-63
	-14.15	4.87108	5.41554e-47		-13.55	0	0.00756
	-14.15	4.89199	2.32689e-47		-13.55	0.02174	0.01566
	-14.15	4.91289	9.96398e-48		-13.55	0.04348	0.02162
	-14.15	4.9338	4.25219e-48		-13.55	0.06522	0.02539
	-14.15	4.9547	1.80849e-48		-13.55	0.08696	0.02751
	-14.15	4.97561	7.66549e-49		-13.55	0.1087	0.02819
	-14.15	4.99652	3.23807e-49		-13.55	0.13044	0.02762
	-14.15	5.01742	1.36319e-49		-13.55	0.15217	0.02613
	-14.15	5.03833	5.71934e-50		-13.55	0.17391	0.02414
	-14.15	5.05923	2.39143e-50		-13.55	0.19565	0.02212
	-14.15	5.08014	9.96527e-51		-13.55	0.21739	0.02043
	-14.15	5.10105	4.13849e-51		-13.55	0.23913	0.01913
	-14.15	5.12195	1.71283e-51		-13.55	0.26087	0.01801
	-14.15	5.14286	7.06493e-52		-13.55	0.28261	0.01671
	-14.15	5.16376	2.90416e-52		-13.55	0.30435	0.01497
	-14.15	5.18467	1.18974e-52		-13.55	0.32609	0.01272
	-14.15	5.20558	4.8574e-53		-13.55	0.34783	0.01007
	-14.15	5.22648	1.97639e-53		-13.55	0.36957	0.00727
	-14.15	5.24739	8.01423e-54		-13.55	0.3913	0.00467
	-14.15	5.26829	3.23868e-54		-13.55	0.41304	0.0028
	-14.15	5.2892	1.30434e-54		-13.55	0.43478	0.00233
	-14.15	5.31011	5.2352e-55		-13.55	0.45652	0.00279
	-14.15	5.33101	2.09407e-55		-13.55	0.47826	0.00311
	-14.15	5.35192	8.34769e-56		-13.55	0.5	0.00301
	-14.15	5.37282	3.31633e-56		-13.55	0.52174	0.00254
	-14.15	5.39373	1.313e-56		-13.55	0.54348	0.00193
	-14.15	5.41463	5.18071e-57		-13.55	0.56522	0.00162
	-14.15	5.43554	2.03717e-57		-13.55	0.58696	0.00196
	-14.15	5.45645	7.9833e-58		-13.55	0.6087	0.00266
	-14.15	5.47735	3.11782e-58		-13.55	0.63044	0.00338
	-14.15	5.49826	1.21349e-58		-13.55	0.65217	0.00398
	-14.15	5.51916	4.70688e-59		-13.55	0.67391	0.00442
	-14.15	5.54007	1.81947e-59		-13.55	0.69565	0.00472
	-14.15	5.56098	7.00924e-60		-13.55	0.71739	0.00488
	-14.15	5.58188	2.69098e-60		-13.55	0.73913	0.00495
	-14.15	5.60279	1.02959e-60		-13.55	0.76087	0.00493
	-14.15	5.62369	3.9258e-61		-13.55	0.78261	0.00484
	-14.15	5.6446	1.49179e-61		-13.55	0.80435	0.00469
	-14.15	5.66551	5.64933e-62		-13.55	0.82609	0.0045
	-14.15	5.68641	2.13206e-62		-13.55	0.84783	0.00426
	-14.15	5.70732	8.01888e-63		-13.55	0.86957	0.00399
	-14.15	5.72822	3.00566e-63		-13.55	0.8913	0.00369
	-14.15	5.74913	1.12273e-63		-13.55	0.91304	0.00337
	-14.15	5.77004	4.17951e-64		-13.55	0.93478	0.00304
	-14.15	5.79094	1.55055e-64		-13.55	0.95652	0.00272
	-14.15	5.81185	5.73265e-65		-13.55	0.97826	0.0024
	-14.15	5.83275	2.11221e-65		-13.55	1	0.0021
	-14.15	5.85366	7.75581e-66		-13.55	1.02174	0.00181
	-14.15	5.87456	2.8381e-66		-13.55	1.04348	0.00155
	-14.15	5.89547	1.035e-66		-13.55	1.06522	0.00131
	-14.15	5.91638	3.76149e-67		-13.55	1.08696	0.0011
	-14.15	5.93728	1.36235e-67		-13.55	1.1087	0.000914746
	-14.15	5.95819	4.91732e-68		-13.55	1.13044	0.000752846
	-14.15	5.97909	1.76879e-68		-13.55	1.15217	0.000614013
	-14.15	6	6.34064e-69		-13.55	1.17391	0.000496389
	-14.1	0	0.00131		-13.55	1.19565	0.000397877
	-14.1	0.02091	0.00276		-13.55	1.21739	0.000316278
	-14.1	0.04181	0.00419		-13.55	1.23913	0.0002494
	-14.1	0.06272	0.00552		-13.55	1.26087	0.000195138
	-14.1	0.08362	0.00669		-13.55	1.28261	0.000151539
	-14.1	0.10453	0.00751		-13.55	1.30435	0.00011683
	-14.1	0.12544	0.00781		-13.55	1.32609	8.94419e-05
	-14.1	0.14634	0.0075		-13.55	1.34783	6.8014e-05
	-14.1	0.16725	0.00656		-13.55	1.36957	5.13845e-05
	-14.1	0.18815	0.00504		-13.55	1.3913	3.85786e-05
	-14.1	0.20906	0.00312		-13.55	1.41304	2.87902e-05
	-14.1	0.22997	0.00105		-13.55	1.43478	2.13612e-05
	-14.1	0.25087	0.00118		-13.55	1.45652	1.57611e-05
	-14.1	0.27178	0.00294		-13.55	1.47826	1.15671e-05
	-14.1	0.29268	0.00431		-13.55	1.5	8.44574e-06
	-14.1	0.31359	0.00517		-13.55	1.52174	6.13655e-06
	-14.1	0.3345	0.00554		-13.55	1.54348	4.43796e-06
	-14.1	0.3554	0.00553		-13.55	1.56522	3.19536e-06
	-14.1	0.37631	0.00533		-13.55	1.58696	2.29107e-06
	-14.1	0.39721	0.00508		-13.55	1.6087	1.63626e-06
	-14.1	0.41812	0.00487		-13.55	1.63044	1.16434e-06
	-14.1	0.43902	0.00467		-13.55	1.65217	8.25734e-07
	-14.1	0.45993	0.00435		-13.55	1.67391	5.83793e-07
	-14.1	0.48084	0.0038		-13.55	1.69565	4.1159e-07
	-14.1	0.50174	0.003		-13.55	1.71739	2.89459e-07
	-14.1	0.52265	0.00199		-13.55	1.73913	2.03119e-07
	-14.1	0.54355	0.00106		-13.55	1.76087	1.42258e-07
	-14.1	0.56446	0.00135		-13.55	1.78261	9.94667e-08
	-14.1	0.58537	0.00252		-13.55	1.80435	6.94459e-08
	-14.1	0.60627	0.00376		-13.55	1.82609	4.84244e-08
	-14.1	0.62718	0.00486		-13.55	1.84783	3.37276e-08
	-14.1	0.64808	0.00575		-13.55	1.86957	2.34662e-08
	-14.1	0.66899	0.00643		-13.55	1.8913	1.63097e-08
	-14.1	0.6899	0.00687		-13.55	1.91304	1.13233e-08
	-14.1	0.7108	0.0071		-13.55	1.93478	7.85217e-09
	-14.1	0.73171	0.00714		-13.55	1.95652	5.43789e-09
	-14.1	0.75261	0.00702		-13.55	1.97826	3.76029e-09
	-14.1	0.77352	0.00678		-13.55	2	2.59581e-09
	-14.1	0.79443	0.00644		-13.55	2.02174	1.7885e-09
	-14.1	0.81533	0.00603		-13.55	2.04348	1.22963e-09
	-14.1	0.83624	0.00557		-13.55	2.06522	8.43392e-10
	-14.1	0.85714	0.00508		-13.55	2.08696	5.76981e-10
	-14.1	0.87805	0.00459		-13.55	2.1087	3.93625e-10
	-14.1	0.89896	0.00409		-13.55	2.13044	2.6774e-10
	-14.1	0.91986	0.00361		-13.55	2.15217	1.81545e-10
	-14.1	0.94077	0.00315		-13.55	2.17391	1.22696e-10
	-14.1	0.96167	0.00272		-13.55	2.19565	8.26419e-11
	-14.1	0.98258	0.00232		-13.55	2.21739	5.5469e-11
	-14.1	1.00348	0.00197		-13.55	2.23913	3.70974e-11
	-14.1	1.02439	0.00165		-13.55	2.26087	2.47203e-11
	-14.1	1.0453	0.00137		-13.55	2.28261	1.64118e-11
	-14.1	1.0662	0.00113		-13.55	2.30435	1.08553e-11
	-14.1	1.08711	0.000920555		-13.55	2.32609	7.15313e-12
	-14.1	1.10801	0.000744587		-13.55	2.34783	4.69589e-12
	-14.1	1.12892	0.000597235		-13.55	2.36957	3.07119e-12
	-14.1	1.14983	0.000475181		-13.55	2.3913	2.00109e-12
	-14.1	1.17073	0.000375128		-13.55	2.41304	1.29899e-12
	-14.1	1.19164	0.000293924		-13.55	2.43478	8.40099e-13
	-14.1	1.21254	0.000228642		-13.55	2.45652	5.41324e-13
	-14.1	1.23345	0.000176634		-13.55	2.47826	3.47535e-13
	-14.1	1.25436	0.000135555		-13.55	2.5	2.22317e-13
	-14.1	1.27526	0.000103374		-13.55	2.52174	1.41707e-13
	-14.1	1.29617	7.8357e-05		-13.55	2.54348	9.00077e-14
	-14.1	1.31707	5.90518e-05		-13.55	2.56522	5.69707e-14
	-14.1	1.33798	4.42569e-05		-13.55	2.58696	3.59359e-14
	-14.1	1.35889	3.29928e-05		-13.55	2.6087	2.25907e-14
	-14.1	1.37979	2.44699e-05		-13.55	2.63044	1.41538e-14
	-14.1	1.4007	1.80591e-05		-13.55	2.65217	8.83855e-15
	-14.1	1.4216	1.3264e-05		-13.55	2.67391	5.50135e-15
	-14.1	1.44251	9.69658e-06		-13.55	2.69565	3.41317e-15
	-14.1	1.46342	7.05628e-06		-13.55	2.71739	2.11088e-15
	-14.1	1.48432	5.11187e-06		-13.55	2.73913	1.30137e-15
	-14.1	1.50523	3.68687e-06		-13.55	2.76087	7.99812e-16
	-14.1	1.52613	2.64748e-06		-13.55	2.78261	4.90046e-16
	-14.1	1.54704	1.89287e-06		-13.55	2.80435	2.99337e-16
	-14.1	1.56794	1.34752e-06		-13.55	2.82609	1.82293e-16
	-14.1	1.58885	9.5518e-07		-13.55	2.84783	1.10682e-16
	-14.1	1.60976	6.74188e-07		-13.55	2.86957	6.70018e-17
	-14.1	1.63066	4.7384e-07		-13.55	2.8913	4.04396e-17
	-14.1	1.65157	3.31623e-07		-13.55	2.91304	2.43356e-17
	-14.1	1.67247	2.31116e-07		-13.55	2.93478	1.46015e-17
	-14.1	1.69338	1.60398e-07		-13.55	2.95652	8.73517e-18
	-14.1	1.71429	1.10857e-07		-13.55	2.97826	5.21037e-18
	-14.1	1.73519	7.63018e-08		-13.55	3	3.09875e-18
	-14.1	1.7561	5.23035e-08		-13.55	3.02174	1.83749e-18
	-14.1	1.777	3.57082e-08		-13.55	3.04348	1.08637e-18
	-14.1	1.79791	2.4281e-08		-13.55	3.06522	6.40391e-19
	-14.1	1.81882	1.64454e-08		-13.55	3.08696	3.76374e-19
	-14.1	1.83972	1.1095e-08		-13.55	3.1087	2.20545e-19
	-14.1	1.86063	7.45659e-09		-13.55	3.13044	1.28846e-19
	-14.1	1.88153	4.99238e-09		-13.55	3.15217	7.50471e-20
	-14.1	1.90244	3.3301e-09		-13.55	3.17391	4.35793e-20
	-14.1	1.92335	2.21319e-09		-13.55	3.19565	2.52291e-20
	-14.1	1.94425	1.46563e-09		-13.55	3.21739	1.4561e-20
	-14.1	1.96516	9.67173e-10		-13.55	3.23913	8.37807e-21
	-14.1	1.98606	6.36052e-10		-13.55	3.26087	4.80561e-21
	-14.1	2.00697	4.16892e-10		-13.55	3.28261	2.7479e-21
	-14.1	2.02788	2.72352e-10		-13.55	3.30435	1.56636e-21
	-14.1	2.04878	1.77358e-10		-13.55	3.32609	8.90049e-22
	-14.1	2.06969	1.15139e-10		-13.55	3.34783	5.04153e-22
	-14.1	2.09059	7.45203e-11		-13.55	3.36957	2.84662e-22
	-14.1	2.1115	4.80892e-11		-13.55	3.3913	1.60218e-22
	-14.1	2.1324	3.09438e-11		-13.55	3.41304	8.98871e-23
	-14.1	2.15331	1.98559e-11		-13.55	3.43478	5.02673e-23
	-14.1	2.17422	1.27064e-11		-13.55	3.45652	2.80202e-23
	-14.1	2.19512	8.10976e-12		-13.55	3.47826	1.55685e-23
	-14.1	2.21603	5.16264e-12		-13.55	3.5	8.62203e-24
	-14.1	2.23693	3.27825e-12		-13.55	3.52174	4.75943e-24
	-14.1	2.25784	2.07655e-12		-13.55	3.54348	2.61866e-24
	-14.1	2.27875	1.31218e-12		-13.55	3.56522	1.43608e-24
	-14.1	2.29965	8.27218e-13		-13.55	3.58696	7.84963e-25
	-14.1	2.32056	5.2028e-13		-13.55	3.6087	4.2765e-25
	-14.1	2.34146	3.26484e-13		-13.55	3.63044	2.32217e-25
	-14.1	2.36237	2.04414e-13		-13.55	3.65217	1.25679e-25
	-14.1	2.38328	1.27701e-13		-13.55	3.67391	6.77944e-26
	-14.1	2.40418	7.96031e-14		-13.55	3.69565	3.64488e-26
	-14.1	2.42509	4.9514e-14		-13.55	3.71739	1.95312e-26
	-14.1	2.44599	3.07327e-14		-13.55	3.73913	1.04311e-26
	-14.1	2.4669	1.90353e-14		-13.55	3.76087	5.55247e-27
	-14.1	2.48781	1.17657e-14		-13.55	3.78261	2.94574e-27
	-14.1	2.50871	7.25749e-15		-13.55	3.80435	1.55759e-27
	-14.1	2.52962	4.46763e-15		-13.55	3.82609	8.20848e-28
	-14.1	2.55052	2.74473e-15		-13.55	3.84783	4.31143e-28
	-14.1	2.57143	1.68293e-15		-13.55	3.86957	2.25698e-28
	-14.1	2.59233	1.02988e-15		-13.55	3.8913	1.17755e-28
	-14.1	2.61324	6.29018e-16		-13.55	3.91304	6.12324e-29
	-14.1	2.63415	3.83447e-16		-13.55	3.93478	3.17342e-29
	-14.1	2.65505	2.333e-16		-13.55	3.95652	1.63915e-29
	-14.1	2.67596	1.41674e-16		-13.55	3.97826	8.43827e-30
	-14.1	2.69686	8.58669e-17		-13.55	4	4.32945e-30
	-14.1	2.71777	5.19417e-17		-13.55	4.02174	2.21389e-30
	-14.1	2.73868	3.13581e-17		-13.55	4.04348	1.12829e-30
	-14.1	2.75958	1.88934e-17		-13.55	4.06522	5.731e-31
	-14.1	2.78049	1.136e-17		-13.55	4.08696	2.90122e-31
	-14.1	2.80139	6.81602e-18		-13.55	4.1087	1.46377e-31
	-14.1	2.8223	4.08078e-18		-13.55	4.13044	7.3605e-32
	-14.1	2.84321	2.43774e-18		-13.55	4.15217	3.68877e-32
	-14.1	2.86411	1.45289e-18		-13.55	4.17391	1.84245e-32
	-14.1	2.88502	8.63868e-19		-13.55	4.19565	9.17175e-33
	-14.1	2.90592	5.12388e-19		-13.55	4.21739	4.55038e-33
	-14.1	2.92683	3.03148e-19		-13.55	4.23913	2.25e-33
	-14.1	2.94774	1.78888e-19		-13.55	4.26087	1.10881e-33
	-14.1	2.96864	1.0528e-19		-13.55	4.28261	5.44589e-34
	-14.1	2.98955	6.17897e-20		-13.55	4.30435	2.66575e-34
	-14.1	3.01045	3.6163e-20		-13.55	4.32609	1.3005e-34
	-14.1	3.03136	2.11038e-20		-13.55	4.34783	6.3232e-35
	-14.1	3.05227	1.22794e-20		-13.55	4.36957	3.06409e-35
	-14.1	3.07317	7.12347e-21		-13.55	4.3913	1.4798e-35
	-14.1	3.09408	4.11981e-21		-13.55	4.41304	7.12265e-36
	-14.1	3.11498	2.37528e-21		-13.55	4.43478	3.41678e-36
	-14.1	3.13589	1.36516e-21		-13.55	4.45652	1.63353e-36
	-14.1	3.15679	7.82104e-22		-13.55	4.47826	7.7835e-37
	-14.1	3.1777	4.46626e-22		-13.55	4.5	3.69622e-37
	-14.1	3.19861	2.54219e-22		-13.55	4.52174	1.74934e-37
	-14.1	3.21951	1.44226e-22		-13.55	4.54348	8.2514e-38
	-14.1	3.24042	8.15524e-23		-13.55	4.56522	3.87895e-38
	-14.1	3.26132	4.59601e-23		-13.55	4.58696	1.81734e-38
	-14.1	3.28223	2.58147e-23		-13.55	4.6087	8.48574e-39
	-14.1	3.30314	1.44506e-23		-13.55	4.63044	3.94892e-39
	-14.1	3.32404	8.0618e-24		-13.55	4.65217	1.83147e-39
	-14.1	3.34495	4.4823e-24		-13.55	4.67391	8.46551e-40
	-14.1	3.36585	2.48363e-24		-13.55	4.69565	3.89977e-40
	-14.1	3.38676	1.37147e-24		-13.55	4.71739	1.79043e-40
	-14.1	3.40767	7.54737e-25		-13.55	4.73913	8.19234e-41
	-14.1	3.42857	4.13916e-25		-13.55	4.76087	3.73585e-41
	-14.1	3.44948	2.26222e-25		-13.55	4.78261	1.69786e-41
	-14.1	3.47038	1.23214e-25		-13.55	4.80435	7.69036e-42
	-14.1	3.49129	6.6879e-26		-13.55	4.82609	3.47153e-42
	-14.1	3.5122	3.6176e-26		-13.55	4.84783	1.5618e-42
	-14.1	3.5331	1.95008e-26		-13.55	4.86957	7.0026e-43
	-14.1	3.55401	1.04757e-26		-13.55	4.8913	3.12913e-43
	-14.1	3.57491	5.60811e-27		-13.55	4.91304	1.39353e-43
	-14.1	3.59582	2.99192e-27		-13.55	4.93478	6.18499e-44
	-14.1	3.61673	1.59069e-27		-13.55	4.95652	2.73584e-44
	-14.1	3.63763	8.42794e-28		-13.55	4.97826	1.20606e-44
	-14.1	3.65854	4.45e-28		-13.55	5	5.29879e-45
	-14.1	3.67944	2.34154e-28		-13.55	5.02174	2.32013e-45
	-14.1	3.70035	1.22786e-28		-13.55	5.04348	1.01245e-45
	-14.1	3.72125	6.41649e-29		-13.55	5.06522	4.40318e-46
	-14.1	3.74216	3.34159e-29		-13.55	5.08696	1.90846e-46
	-14.1	3.76307	1.73426e-29		-13.55	5.1087	8.24381e-47
	-14.1	3.78397	8.96984e-30		-13.55	5.13044	3.54894e-47
	-14.1	3.80488	4.62342e-30		-13.55	5.15217	1.52264e-47
	-14.1	3.82578	2.37493e-30		-13.55	5.17391	6.51058e-48
	-14.1	3.84669	1.21577e-30		-13.55	5.19565	2.7744e-48
	-14.1	3.8676	6.20242e-31		-13.55	5.21739	1.17827e-48
	-14.1	3.8885	3.15344e-31		-13.55	5.23913	4.98705e-49
	-14.1	3.90941	1.5978e-31		-13.55	5.26087	2.10363e-49
	-14.1	3.93031	8.06819e-32		-13.55	5.28261	8.8434e-50
	-14.1	3.95122	4.06018e-32		-13.55	5.30435	3.70505e-50
	-14.1	3.97213	2.03626e-32		-13.55	5.32609	1.54701e-50
	-14.1	3.99303	1.01774e-32		-13.55	5.34783	6.43749e-51
	-14.1	4.01394	5.06947e-33		-13.55	5.36957	2.66971e-51
	-14.1	4.03484	2.51656e-33		-13.55	5.3913	1.10341e-51
	-14.1	4.05575	1.24502e-33		-13.55	5.41304	4.54497e-52
	-14.1	4.07666	6.13852e-34		-13.55	5.43478	1.86573e-52
	-14.1	4.09756	3.01631e-34		-13.55	5.45652	7.63293e-53
	-14.1	4.11847	1.47711e-34		-13.55	5.47826	3.11212e-53
	-14.1	4.13937	7.20899e-35		-13.55	5.5	1.26457e-53
	-14.1	4.16028	3.50641e-35		-13.55	5.52174	5.12099e-54
	-14.1	4.18119	1.69972e-35		-13.55	5.54348	2.06675e-54
	-14.1	4.20209	8.21142e-36		-13.55	5.56522	8.3127e-55
	-14.1	4.223	3.95356e-36		-13.55	5.58696	3.33211e-55
	-14.1	4.2439	1.89709e-36		-13.55	5.6087	1.33113e-55
	-14.1	4.26481	9.07226e-37		-13.55	5.63044	5.29956e-56
	-14.1	4.28571	4.32388e-37		-13.55	5.65217	2.10273e-56
	-14.1	4.30662	2.05382e-37		-13.55	5.67391	8.31471e-57
	-14.1	4.32753	9.72263e-38		-13.55	5.69565	3.27667e-57
	-14.1	4.34843	4.58707e-38		-13.55	5.71739	1.28688e-57
	-14.1	4.36934	2.15685e-38		-13.55	5.73913	5.03695e-58
	-14.1	4.39024	1.01073e-38		-13.55	5.76087	1.96479e-58
	-14.1	4.41115	4.72049e-39		-13.55	5.78261	7.6381e-59
	-14.1	4.43206	2.1972e-39		-13.55	5.80435	2.95921e-59
	-14.1	4.45296	1.01927e-39		-13.55	5.82609	1.14258e-59
	-14.1	4.47387	4.71236e-40		-13.55	5.84783	4.39659e-60
	-14.1	4.49477	2.17132e-40		-13.55	5.86957	1.68604e-60
	-14.1	4.51568	9.97113e-41		-13.55	5.8913	6.44373e-61
	-14.1	4.53659	4.56351e-41		-13.55	5.91304	2.4543e-61
	-14.1	4.55749	2.08156e-41		-13.55	5.93478	9.31618e-62
	-14.1	4.5784	9.46265e-42		-13.55	5.95652	3.52426e-62
	-14.1	4.5993	4.28719e-42		-13.55	5.97826	1.32867e-62
	-14.1	4.62021	1.93583e-42		-13.55	6	4.99213e-63
	-14.1	4.64112	8.71158e-43		-13.5	0	0.00756
	-14.1	4.66202	3.90717e-43		-13.5	0.02174	0.01566
	-14.1	4.68293	1.74647e-43		-13.5	0.04348	0.02162
	-14.1	4.70383	7.78033e-44		-13.5	0.06522	0.02539
	-14.1	4.72474	3.45437e-44		-13.5	0.08696	0.02752
	-14.1	4.74565	1.52853e-44		-13.5	0.1087	0.02821
	-14.1	4.76655	6.74085e-45		-13.5	0.13044	0.02765
	-14.1	4.78746	2.96272e-45		-13.5	0.15217	0.02616
	-14.1	4.80836	1.29778e-45		-13.5	0.17391	0.02418
	-14.1	4.82927	5.66559e-46		-13.5	0.19565	0.02217
	-14.1	4.85017	2.46504e-46		-13.5	0.21739	0.02048
	-14.1	4.87108	1.0689e-46		-13.5	0.23913	0.01919
	-14.1	4.89199	4.61938e-47		-13.5	0.26087	0.01808
	-14.1	4.91289	1.9896e-47		-13.5	0.28261	0.01678
	-14.1	4.9338	8.54042e-48		-13.5	0.30435	0.01504
	-14.1	4.9547	3.65365e-48		-13.5	0.32609	0.01279
	-14.1	4.97561	1.55778e-48		-13.5	0.34783	0.01013
	-14.1	4.99652	6.61943e-49		-13.5	0.36957	0.00732
	-14.1	5.01742	2.80328e-49		-13.5	0.3913	0.00472
	-14.1	5.03833	1.18316e-49		-13.5	0.41304	0.00284
	-14.1	5.05923	4.97685e-50		-13.5	0.43478	0.00236
	-14.1	5.08014	2.08639e-50		-13.5	0.45652	0.00281
	-14.1	5.10105	8.71703e-51		-13.5	0.47826	0.00314
	-14.1	5.12195	3.62971e-51		-13.5	0.5	0.00304
	-14.1	5.14286	1.50628e-51		-13.5	0.52174	0.00256
	-14.1	5.16376	6.22976e-52		-13.5	0.54348	0.00195
	-14.1	5.18467	2.56783e-52		-13.5	0.56522	0.00163
	-14.1	5.20558	1.05485e-52		-13.5	0.58696	0.00197
	-14.1	5.22648	4.31861e-53		-13.5	0.6087	0.00268
	-14.1	5.24739	1.76209e-53		-13.5	0.63044	0.00341
	-14.1	5.26829	7.16537e-54		-13.5	0.65217	0.00403
	-14.1	5.2892	2.90388e-54		-13.5	0.67391	0.00448
	-14.1	5.31011	1.17286e-54		-13.5	0.69565	0.00479
	-14.1	5.33101	4.7211e-55		-13.5	0.71739	0.00496
	-14.1	5.35192	1.89394e-55		-13.5	0.73913	0.00503
	-14.1	5.37282	7.57211e-56		-13.5	0.76087	0.00501
	-14.1	5.39373	3.01713e-56		-13.5	0.78261	0.00493
	-14.1	5.41463	1.19812e-56		-13.5	0.80435	0.00479
	-14.1	5.43554	4.74164e-57		-13.5	0.82609	0.00459
	-14.1	5.45645	1.87019e-57		-13.5	0.84783	0.00436
	-14.1	5.47735	7.35134e-58		-13.5	0.86957	0.00408
	-14.1	5.49826	2.87987e-58		-13.5	0.8913	0.00378
	-14.1	5.51916	1.12436e-58		-13.5	0.91304	0.00346
	-14.1	5.54007	4.37484e-59		-13.5	0.93478	0.00313
	-14.1	5.56098	1.69646e-59		-13.5	0.95652	0.0028
	-14.1	5.58188	6.55615e-60		-13.5	0.97826	0.00247
	-14.1	5.60279	2.5251e-60		-13.5	1	0.00216
	-14.1	5.62369	9.6924e-61		-13.5	1.02174	0.00187
	-14.1	5.6446	3.70772e-61		-13.5	1.04348	0.0016
	-14.1	5.66551	1.41354e-61		-13.5	1.06522	0.00136
	-14.1	5.68641	5.37068e-62		-13.5	1.08696	0.00114
	-14.1	5.70732	2.03364e-62		-13.5	1.1087	0.0009509
	-14.1	5.72822	7.67433e-63		-13.5	1.13044	0.000783802
	-14.1	5.74913	2.88622e-63		-13.5	1.15217	0.000640254
	-14.1	5.77004	1.08178e-63		-13.5	1.17391	0.000518418
	-14.1	5.79094	4.04086e-64		-13.5	1.19565	0.000416196
	-14.1	5.81185	1.50428e-64		-13.5	1.21739	0.000331372
	-14.1	5.83275	5.58088e-65		-13.5	1.23913	0.000261727
	-14.1	5.85366	2.06347e-65		-13.5	1.26087	0.000205121
	-14.1	5.87456	7.60353e-66		-13.5	1.28261	0.000159555
	-14.1	5.89547	2.79224e-66		-13.5	1.30435	0.000123216
	-14.1	5.91638	1.0219e-66		-13.5	1.32609	9.44906e-05
	-14.1	5.93728	3.72725e-67		-13.5	1.34783	7.19758e-05
	-14.1	5.95819	1.35483e-67		-13.5	1.36957	5.44712e-05
	-14.1	5.97909	4.90798e-68		-13.5	1.3913	4.09671e-05
	-14.1	6	1.7719e-68		-13.5	1.41304	3.06261e-05
	-14.05	0	0.00131		-13.5	1.43478	2.27634e-05
	-14.05	0.02091	0.00276		-13.5	1.45652	1.68255e-05
	-14.05	0.04181	0.00419		-13.5	1.47826	1.23704e-05
	-14.05	0.06272	0.00552		-13.5	1.5	9.0485e-06
	-14.05	0.08362	0.00669		-13.5	1.52174	6.58639e-06
	-14.05	0.10453	0.00751		-13.5	1.54348	4.77195e-06
	-14.05	0.12544	0.00782		-13.5	1.56522	3.44211e-06
	-14.05	0.14634	0.00751		-13.5	1.58696	2.47251e-06
	-14.05	0.16725	0.00656		-13.5	1.6087	1.7691e-06
	-14.05	0.18815	0.00505		-13.5	1.63044	1.26118e-06
	-14.05	0.20906	0.00313		-13.5	1.65217	8.96065e-07
	-14.05	0.22997	0.00105		-13.5	1.67391	6.34691e-07
	-14.05	0.25087	0.00118		-13.5	1.69565	4.48306e-07
	-14.05	0.27178	0.00295		-13.5	1.71739	3.15868e-07
	-14.05	0.29268	0.00432		-13.5	1.73913	2.22066e-07
	-14.05	0.31359	0.00519		-13.5	1.76087	1.55821e-07
	-14.05	0.3345	0.00556		-13.5	1.78261	1.09156e-07
	-14.05	0.3554	0.00556		-13.5	1.80435	7.63575e-08
	-14.05	0.37631	0.00535		-13.5	1.82609	5.33473e-08
	-14.05	0.39721	0.0051		-13.5	1.84783	3.72298e-08
	-14.05	0.41812	0.0049		-13.5	1.86957	2.5955e-08
	-14.05	0.43902	0.0047		-13.5	1.8913	1.80765e-08
	-14.05	0.45993	0.00438		-13.5	1.91304	1.25763e-08
	-14.05	0.48084	0.00384		-13.5	1.93478	8.7398e-09
	-14.05	0.50174	0.00304		-13.5	1.95652	6.06593e-09
	-14.05	0.52265	0.00202		-13.5	1.97826	4.20402e-09
	-14.05	0.54355	0.00109		-13.5	2	2.90882e-09
	-14.05	0.56446	0.00137		-13.5	2.02174	2.00889e-09
	-14.05	0.58537	0.00256		-13.5	2.04348	1.38448e-09
	-14.05	0.60627	0.0038		-13.5	2.06522	9.51937e-10
	-14.05	0.62718	0.00492		-13.5	2.08696	6.52869e-10
	-14.05	0.64808	0.00584		-13.5	2.1087	4.46531e-10
	-14.05	0.66899	0.00652		-13.5	2.13044	3.04512e-10
	-14.05	0.6899	0.00698		-13.5	2.15217	2.0702e-10
	-14.05	0.7108	0.00722		-13.5	2.17391	1.40285e-10
	-14.05	0.73171	0.00727		-13.5	2.19565	9.47433e-11
	-14.05	0.75261	0.00715		-13.5	2.21739	6.37644e-11
	-14.05	0.77352	0.00692		-13.5	2.23913	4.27626e-11
	-14.05	0.79443	0.00658		-13.5	2.26087	2.85743e-11
	-14.05	0.81533	0.00616		-13.5	2.28261	1.90237e-11
	-14.05	0.83624	0.0057		-13.5	2.30435	1.26183e-11
	-14.05	0.85714	0.00521		-13.5	2.32609	8.33854e-12
	-14.05	0.87805	0.0047		-13.5	2.34783	5.48976e-12
	-14.05	0.89896	0.0042		-13.5	2.36957	3.60075e-12
	-14.05	0.91986	0.00371		-13.5	2.3913	2.35295e-12
	-14.05	0.94077	0.00324		-13.5	2.41304	1.53185e-12
	-14.05	0.96167	0.0028		-13.5	2.43478	9.93617e-13
	-14.05	0.98258	0.0024		-13.5	2.45652	6.42139e-13
	-14.05	1.00348	0.00203		-13.5	2.47826	4.13487e-13
	-14.05	1.02439	0.00171		-13.5	2.5	2.65297e-13
	-14.05	1.0453	0.00142		-13.5	2.52174	1.69613e-13
	-14.05	1.0662	0.00117		-13.5	2.54348	1.08059e-13
	-14.05	1.08711	0.000957305		-13.5	2.56522	6.86046e-14
	-14.05	1.10801	0.000775465		-13.5	2.58696	4.34069e-14
	-14.05	1.12892	0.000622939		-13.5	2.6087	2.73713e-14
	-14.05	1.14983	0.000496387		-13.5	2.63044	1.72022e-14
	-14.05	1.17073	0.000392473		-13.5	2.65217	1.07757e-14
	-14.05	1.19164	0.000307993		-13.5	2.67391	6.72811e-15
	-14.05	1.21254	0.000239963		-13.5	2.69565	4.18745e-15
	-14.05	1.23345	0.000185674		-13.5	2.71739	2.59796e-15
	-14.05	1.25436	0.000142722		-13.5	2.73913	1.60678e-15
	-14.05	1.27526	0.000109016		-13.5	2.76087	9.90691e-16
	-14.05	1.29617	8.27689e-05		-13.5	2.78261	6.08964e-16
	-14.05	1.31707	6.24801e-05		-13.5	2.80435	3.73189e-16
	-14.05	1.33798	4.69048e-05		-13.5	2.82609	2.28015e-16
	-14.05	1.35889	3.5026e-05		-13.5	2.84783	1.389e-16
	-14.05	1.37979	2.60225e-05		-13.5	2.86957	8.43638e-17
	-14.05	1.4007	1.92383e-05		-13.5	2.8913	5.10894e-17
	-14.05	1.4216	1.4155e-05		-13.5	2.91304	3.08483e-17
	-14.05	1.44251	1.03665e-05		-13.5	2.93478	1.85722e-17
	-14.05	1.46342	7.55743e-06		-13.5	2.95652	1.11488e-17
	-14.05	1.48432	5.48498e-06		-13.5	2.97826	6.67304e-18
	-14.05	1.50523	3.96334e-06		-13.5	3	3.98248e-18
	-14.05	1.52613	2.85139e-06		-13.5	3.02174	2.36982e-18
	-14.05	1.54704	2.04256e-06		-13.5	3.04348	1.40607e-18
	-14.05	1.56794	1.4569e-06		-13.5	3.06522	8.31803e-19
	-14.05	1.58885	1.03474e-06		-13.5	3.08696	4.90632e-19
	-14.05	1.60976	7.318e-07		-13.5	3.1087	2.8854e-19
	-14.05	1.63066	5.15367e-07		-13.5	3.13044	1.69186e-19
	-14.05	1.65157	3.61422e-07		-13.5	3.15217	9.89068e-20
	-14.05	1.67247	2.52403e-07		-13.5	3.17391	5.76478e-20
	-14.05	1.69338	1.75536e-07		-13.5	3.19565	3.34987e-20
	-14.05	1.71429	1.21575e-07		-13.5	3.21739	1.94068e-20
	-14.05	1.73519	8.38569e-08		-13.5	3.23913	1.12087e-20
	-14.05	1.7561	5.76059e-08		-13.5	3.26087	6.45388e-21
	-14.05	1.777	3.94135e-08		-13.5	3.28261	3.70464e-21
	-14.05	1.79791	2.68591e-08		-13.5	3.30435	2.11993e-21
	-14.05	1.81882	1.82317e-08		-13.5	3.32609	1.20933e-21
	-14.05	1.83972	1.23275e-08		-13.5	3.34783	6.87705e-22
	-14.05	1.86063	8.3035e-09		-13.5	3.36957	3.89845e-22
	-14.05	1.88153	5.57197e-09		-13.5	3.3913	2.20296e-22
	-14.05	1.90244	3.72517e-09		-13.5	3.41304	1.24091e-22
	-14.05	1.92335	2.48143e-09		-13.5	3.43478	6.96767e-23
	-14.05	1.94425	1.64706e-09		-13.5	3.45652	3.8998e-23
	-14.05	1.96516	1.08942e-09		-13.5	3.47826	2.17571e-23
	-14.05	1.98606	7.18125e-10		-13.5	3.5	1.20992e-23
	-14.05	2.00697	4.71794e-10		-13.5	3.52174	6.7067e-24
	-14.05	2.02788	3.0895e-10		-13.5	3.54348	3.70553e-24
	-14.05	2.04878	2.01671e-10		-13.5	3.56522	2.04069e-24
	-14.05	2.06969	1.31236e-10		-13.5	3.58696	1.12018e-24
	-14.05	2.09059	8.51436e-11		-13.5	3.6087	6.12886e-25
	-14.05	2.1115	5.5078e-11		-13.5	3.63044	3.34232e-25
	-14.05	2.1324	3.55275e-11		-13.5	3.65217	1.81673e-25
	-14.05	2.15331	2.28531e-11		-13.5	3.67391	9.84253e-26
	-14.05	2.17422	1.46606e-11		-13.5	3.69565	5.31487e-26
	-14.05	2.19512	9.38033e-12		-13.5	3.71739	2.86053e-26
	-14.05	2.21603	5.98645e-12		-13.5	3.73913	1.5345e-26
	-14.05	2.23693	3.81096e-12		-13.5	3.76087	8.20451e-27
	-14.05	2.25784	2.42012e-12		-13.5	3.78261	4.37222e-27
	-14.05	2.27875	1.53321e-12		-13.5	3.80435	2.32227e-27
	-14.05	2.29965	9.6905e-13		-13.5	3.82609	1.22938e-27
	-14.05	2.32056	6.1107e-13		-13.5	3.84783	6.48663e-28
	-14.05	2.34146	3.8446e-13		-13.5	3.86957	3.41123e-28
	-14.05	2.36237	2.41348e-13		-13.5	3.8913	1.78797e-28
	-14.05	2.38328	1.51176e-13		-13.5	3.91304	9.34047e-29
	-14.05	2.40418	9.44887e-14		-13.5	3.93478	4.86332e-29
	-14.05	2.42509	5.89316e-14		-13.5	3.95652	2.52379e-29
	-14.05	2.44599	3.66776e-14		-13.5	3.97826	1.30536e-29
	-14.05	2.4669	2.27797e-14		-13.5	4	6.72916e-30
	-14.05	2.48781	1.4119e-14		-13.5	4.02174	3.45738e-30
	-14.05	2.50871	8.73329e-15		-13.5	4.04348	1.77046e-30
	-14.05	2.52962	5.39117e-15		-13.5	4.06522	9.03606e-31
	-14.05	2.55052	3.32148e-15		-13.5	4.08696	4.59648e-31
	-14.05	2.57143	2.04236e-15		-13.5	4.1087	2.33037e-31
	-14.05	2.59233	1.25341e-15		-13.5	4.13044	1.17754e-31
	-14.05	2.61324	7.67762e-16		-13.5	4.15217	5.93033e-32
	-14.05	2.63415	4.6939e-16		-13.5	4.17391	2.97669e-32
	-14.05	2.65505	2.86431e-16		-13.5	4.19565	1.48915e-32
	-14.05	2.67596	1.74455e-16		-13.5	4.21739	7.425e-33
	-14.05	2.69686	1.06053e-16		-13.5	4.23913	3.68981e-33
	-14.05	2.71777	6.43473e-17		-13.5	4.26087	1.82752e-33
	-14.05	2.73868	3.89668e-17		-13.5	4.28261	9.0213e-34
	-14.05	2.75958	2.35505e-17		-13.5	4.30435	4.4384e-34
	-14.05	2.78049	1.42046e-17		-13.5	4.32609	2.17637e-34
	-14.05	2.80139	8.54984e-18		-13.5	4.34783	1.06362e-34
	-14.05	2.8223	5.13528e-18		-13.5	4.36957	5.18073e-35
	-14.05	2.84321	3.07764e-18		-13.5	4.3913	2.51503e-35
	-14.05	2.86411	1.8403e-18		-13.5	4.41304	1.21686e-35
	-14.05	2.88502	1.09786e-18		-13.5	4.43478	5.86799e-36
	-14.05	2.90592	6.53368e-19		-13.5	4.45652	2.82022e-36
	-14.05	2.92683	3.87873e-19		-13.5	4.47826	1.3509e-36
	-14.05	2.94774	2.29672e-19		-13.5	4.5	6.44929e-37
	-14.05	2.96864	1.35638e-19		-13.5	4.52174	3.06864e-37
	-14.05	2.98955	7.98875e-20		-13.5	4.54348	1.45521e-37
	-14.05	3.01045	4.6921e-20		-13.5	4.56522	6.87781e-38
	-14.05	3.03136	2.74801e-20		-13.5	4.58696	3.23982e-38
	-14.05	3.05227	1.60474e-20		-13.5	4.6087	1.52102e-38
	-14.05	3.07317	9.34336e-21		-13.5	4.63044	7.11696e-39
	-14.05	3.09408	5.42359e-21		-13.5	4.65217	3.31893e-39
	-14.05	3.11498	3.13859e-21		-13.5	4.67391	1.54257e-39
	-14.05	3.13589	1.81062e-21		-13.5	4.69565	7.14557e-40
	-14.05	3.15679	1.04123e-21		-13.5	4.71739	3.29891e-40
	-14.05	3.1777	5.96865e-22		-13.5	4.73913	1.51792e-40
	-14.05	3.19861	3.41037e-22		-13.5	4.76087	6.96093e-41
	-14.05	3.21951	1.94227e-22		-13.5	4.78261	3.18148e-41
	-14.05	3.24042	1.10253e-22		-13.5	4.80435	1.44921e-41
	-14.05	3.26132	6.23777e-23		-13.5	4.82609	6.57927e-42
	-14.05	3.28223	3.51741e-23		-13.5	4.84783	2.9769e-42
	-14.05	3.30314	1.97679e-23		-13.5	4.86957	1.34243e-42
	-14.05	3.32404	1.10723e-23		-13.5	4.8913	6.03336e-43
	-14.05	3.34495	6.18083e-24		-13.5	4.91304	2.70251e-43
	-14.05	3.36585	3.43862e-24		-13.5	4.93478	1.20647e-43
	-14.05	3.38676	1.90654e-24		-13.5	4.95652	5.3679e-44
	-14.05	3.40767	1.05348e-24		-13.5	4.97826	2.3803e-44
	-14.05	3.42857	5.80132e-25		-13.5	5	1.05196e-44
	-14.05	3.44948	3.18377e-25		-13.5	5.02174	4.63346e-45
	-14.05	3.47038	1.74129e-25		-13.5	5.04348	2.034e-45
	-14.05	3.49129	9.49104e-26		-13.5	5.06522	8.89883e-46
	-14.05	3.5122	5.15547e-26		-13.5	5.08696	3.8802e-46
	-14.05	3.5331	2.79083e-26		-13.5	5.1087	1.68622e-46
	-14.05	3.55401	1.5056e-26		-13.5	5.13044	7.30314e-47
	-14.05	3.57491	8.09461e-27		-13.5	5.15217	3.15242e-47
	-14.05	3.59582	4.33705e-27		-13.5	5.17391	1.35617e-47
	-14.05	3.61673	2.31581e-27		-13.5	5.19565	5.81464e-48
	-14.05	3.63763	1.23232e-27		-13.5	5.21739	2.48467e-48
	-14.05	3.65854	6.53517e-28		-13.5	5.23913	1.05815e-48
	-14.05	3.67944	3.45385e-28		-13.5	5.26087	4.49124e-49
	-14.05	3.70035	1.81913e-28		-13.5	5.28261	1.89985e-49
	-14.05	3.72125	9.54855e-29		-13.5	5.30435	8.00956e-50
	-14.05	3.74216	4.99491e-29		-13.5	5.32609	3.36537e-50
	-14.05	3.76307	2.60396e-29		-13.5	5.34783	1.40927e-50
	-14.05	3.78397	1.35288e-29		-13.5	5.36957	5.8815e-51
	-14.05	3.80488	7.0049e-30		-13.5	5.3913	2.44635e-51
	-14.05	3.82578	3.61464e-30		-13.5	5.41304	1.0141e-51
	-14.05	3.84669	1.85887e-30		-13.5	5.43478	4.18968e-52
	-14.05	3.8676	9.52697e-31		-13.5	5.45652	1.7251e-52
	-14.05	3.8885	4.86613e-31		-13.5	5.47826	7.07916e-53
	-14.05	3.90941	2.47707e-31		-13.5	5.5	2.89523e-53
	-14.05	3.93031	1.25666e-31		-13.5	5.52174	1.1801e-53
	-14.05	3.95122	6.35362e-32		-13.5	5.54348	4.79388e-54
	-14.05	3.97213	3.2015e-32		-13.5	5.56522	1.94084e-54
	-14.05	3.99303	1.60774e-32		-13.5	5.58696	7.83112e-55
	-14.05	4.01394	8.04649e-33		-13.5	5.6087	3.14914e-55
	-14.05	4.03484	4.01354e-33		-13.5	5.63044	1.2621e-55
	-14.05	4.05575	1.99518e-33		-13.5	5.65217	5.04112e-56
	-14.05	4.07666	9.88479e-34		-13.5	5.67391	2.00675e-56
	-14.05	4.09756	4.88075e-34		-13.5	5.69565	7.96145e-57
	-14.05	4.11847	2.40182e-34		-13.5	5.71739	3.14791e-57
	-14.05	4.13937	1.17796e-34		-13.5	5.73913	1.24047e-57
	-14.05	4.16028	5.75778e-35		-13.5	5.76087	4.8717e-58
	-14.05	4.18119	2.8049e-35		-13.5	5.78261	1.90681e-58
	-14.05	4.20209	1.36181e-35		-13.5	5.80435	7.43816e-59
	-14.05	4.223	6.58956e-36		-13.5	5.82609	2.89171e-59
	-14.05	4.2439	3.17786e-36		-13.5	5.84783	1.12041e-59
	-14.05	4.26481	1.5274e-36		-13.5	5.86957	4.32641e-60
	-14.05	4.28571	7.31661e-37		-13.5	5.8913	1.66499e-60
	-14.05	4.30662	3.49309e-37		-13.5	5.91304	6.38594e-61
	-14.05	4.32753	1.66207e-37		-13.5	5.93478	2.44101e-61
	-14.05	4.34843	7.88193e-38		-13.5	5.95652	9.29919e-62
	-14.05	4.36934	3.72527e-38		-13.5	5.97826	3.53062e-62
	-14.05	4.39024	1.7548e-38		-13.5	6	1.33594e-62
	-14.05	4.41115	8.23832e-39		-13.45	0	0.00756
	-14.05	4.43206	3.85473e-39		-13.45	0.02174	0.01566
	-14.05	4.45296	1.79761e-39		-13.45	0.04348	0.02163
	-14.05	4.47387	8.35485e-40		-13.45	0.06522	0.0254
	-14.05	4.49477	3.87015e-40		-13.45	0.08696	0.02753
	-14.05	4.51568	1.78674e-40		-13.45	0.1087	0.02822
	-14.05	4.53659	8.22132e-41		-13.45	0.13044	0.02767
	-14.05	4.55749	3.77022e-41		-13.45	0.15217	0.0262
	-14.05	4.5784	1.7232e-41		-13.45	0.17391	0.02422
	-14.05	4.5993	7.84968e-42		-13.45	0.19565	0.02222
	-14.05	4.62021	3.5638e-42		-13.45	0.21739	0.02054
	-14.05	4.64112	1.61258e-42		-13.45	0.23913	0.01925
	-14.05	4.66202	7.27233e-43		-13.45	0.26087	0.01814
	-14.05	4.68293	3.26868e-43		-13.45	0.28261	0.01685
	-14.05	4.70383	1.46425e-43		-13.45	0.30435	0.01512
	-14.05	4.72474	6.53742e-44		-13.45	0.32609	0.01286
	-14.05	4.74565	2.90899e-44		-13.45	0.34783	0.0102
	-14.05	4.76655	1.2901e-44		-13.45	0.36957	0.00738
	-14.05	4.78746	5.7023e-45		-13.45	0.3913	0.00476
	-14.05	4.80836	2.51201e-45		-13.45	0.41304	0.00288
	-14.05	4.82927	1.10291e-45		-13.45	0.43478	0.00239
	-14.05	4.85017	4.82615e-46		-13.45	0.45652	0.00284
	-14.05	4.87108	2.10479e-46		-13.45	0.47826	0.00317
	-14.05	4.89199	9.1487e-47		-13.45	0.5	0.00307
	-14.05	4.91289	3.96328e-47		-13.45	0.52174	0.00259
	-14.05	4.9338	1.71118e-47		-13.45	0.54348	0.00196
	-14.05	4.9547	7.36341e-48		-13.45	0.56522	0.00163
	-14.05	4.97561	3.15796e-48		-13.45	0.58696	0.00198
	-14.05	4.99652	1.34982e-48		-13.45	0.6087	0.0027
	-14.05	5.01742	5.7503e-49		-13.45	0.63044	0.00345
	-14.05	5.03833	2.44145e-49		-13.45	0.65217	0.00407
	-14.05	5.05923	1.03311e-49		-13.45	0.67391	0.00454
	-14.05	5.08014	4.35701e-50		-13.45	0.69565	0.00486
	-14.05	5.10105	1.83135e-50		-13.45	0.71739	0.00504
	-14.05	5.12195	7.67179e-51		-13.45	0.73913	0.00511
	-14.05	5.14286	3.20304e-51		-13.45	0.76087	0.0051
	-14.05	5.16376	1.33282e-51		-13.45	0.78261	0.00502
	-14.05	5.18467	5.52737e-52		-13.45	0.80435	0.00488
	-14.05	5.20558	2.28458e-52		-13.45	0.82609	0.00469
	-14.05	5.22648	9.41099e-53		-13.45	0.84783	0.00445
	-14.05	5.24739	3.8637e-53		-13.45	0.86957	0.00418
	-14.05	5.26829	1.58093e-53		-13.45	0.8913	0.00387
	-14.05	5.2892	6.44701e-54		-13.45	0.91304	0.00355
	-14.05	5.31011	2.62026e-54		-13.45	0.93478	0.00321
	-14.05	5.33101	1.06137e-54		-13.45	0.95652	0.00288
	-14.05	5.35192	4.28479e-55		-13.45	0.97826	0.00255
	-14.05	5.37282	1.72397e-55		-13.45	1	0.00223
	-14.05	5.39373	6.91301e-56		-13.45	1.02174	0.00194
	-14.05	5.41463	2.76275e-56		-13.45	1.04348	0.00166
	-14.05	5.43554	1.10041e-56		-13.45	1.06522	0.00141
	-14.05	5.45645	4.36819e-57		-13.45	1.08696	0.00119
	-14.05	5.47735	1.72817e-57		-13.45	1.1087	0.000988369
	-14.05	5.49826	6.81407e-58		-13.45	1.13044	0.000815933
	-14.05	5.51916	2.6777e-58		-13.45	1.15217	0.000667534
	-14.05	5.54007	1.04871e-58		-13.45	1.17391	0.000541355
	-14.05	5.56098	4.09337e-59		-13.45	1.19565	0.0004353
	-14.05	5.58188	1.59236e-59		-13.45	1.21739	0.00034714
	-14.05	5.60279	6.17359e-60		-13.45	1.23913	0.000274626
	-14.05	5.62369	2.38544e-60		-13.45	1.26087	0.000215582
	-14.05	5.6446	9.18613e-61		-13.45	1.28261	0.00016797
[truncated: 246,257+ more rows]

## Sheet: Fig.2h
CoPc/GDE		ppy/GDE		CoPc/CNT-GDE		CoPc/ppy/GDE
-0.3	-0.634	-0.30021	-0.40899	-0.3	-0.75524	-0.30315	-0.91197
-0.301	-0.631	-0.30071	-0.41659	-0.301	-0.76292	-0.30363	-0.91581
-0.302	-0.604	-0.30121	-0.42879	-0.302	-0.76489	-0.30411	-0.91997
-0.303	-0.635	-0.30171	-0.43406	-0.303	-0.7772	-0.30458	-0.92485
-0.304	-0.626	-0.30221	-0.43273	-0.304	-0.77876	-0.30505	-0.92876
-0.305	-0.614	-0.30271	-0.42897	-0.305	-0.78237	-0.30553	-0.93245
-0.306	-0.585	-0.30321	-0.42297	-0.306	-0.79036	-0.306	-0.93697
-0.307	-0.615	-0.30371	-0.42087	-0.307	-0.79467	-0.30648	-0.94086
-0.308	-0.63	-0.30421	-0.42122	-0.308	-0.80652	-0.30696	-0.94415
-0.309	-0.617	-0.30471	-0.42432	-0.309	-0.81913	-0.30744	-0.94804
-0.31	-0.621	-0.30521	-0.42749	-0.31	-0.82598	-0.30791	-0.95162
-0.311	-0.627	-0.30571	-0.42725	-0.311	-0.82506	-0.30839	-0.9552
-0.312	-0.609	-0.30621	-0.42734	-0.312	-0.81096	-0.30886	-0.96038
-0.313	-0.637	-0.30671	-0.44232	-0.313	-0.81464	-0.30932	-0.96648
-0.314	-0.625	-0.30721	-0.46435	-0.314	-0.82305	-0.30979	-0.97141
-0.315	-0.63	-0.30771	-0.46771	-0.315	-0.83548	-0.31027	-0.97514
-0.316	-0.638	-0.30821	-0.46416	-0.316	-0.83499	-0.31075	-0.97917
-0.317	-0.642	-0.30871	-0.45928	-0.317	-0.83622	-0.31122	-0.9837
-0.318	-0.651	-0.30921	-0.45696	-0.318	-0.84417	-0.31169	-0.98799
-0.319	-0.642	-0.30971	-0.45818	-0.319	-0.84267	-0.31217	-0.99211
-0.32	-0.628	-0.31021	-0.45782	-0.32	-0.85142	-0.31264	-0.99697
-0.321	-0.63	-0.31071	-0.45572	-0.321	-0.86746	-0.31311	-1.00187
-0.322	-0.648	-0.31121	-0.45491	-0.322	-0.88018	-0.31358	-1.0063
-0.323	-0.648	-0.31171	-0.46777	-0.323	-0.88679	-0.31406	-1.01086
-0.324	-0.647	-0.31221	-0.48885	-0.324	-0.89347	-0.31453	-1.01516
-0.325	-0.672	-0.31271	-0.49588	-0.325	-0.89312	-0.315	-1.01988
-0.326	-0.676	-0.31321	-0.49247	-0.326	-0.8926	-0.31546	-1.02504
-0.327	-0.684	-0.31371	-0.48634	-0.327	-0.8953	-0.31593	-1.02955
-0.328	-0.659	-0.31421	-0.48081	-0.328	-0.90657	-0.31641	-1.03354
-0.329	-0.652	-0.31471	-0.48313	-0.329	-0.91169	-0.31688	-1.03765
-0.33	-0.663	-0.31521	-0.4892	-0.33	-0.91041	-0.31736	-1.04221
-0.331	-0.64	-0.31571	-0.49152	-0.331	-0.90854	-0.31783	-1.04692
-0.332	-0.651	-0.3162	-0.48635	-0.332	-0.91984	-0.3183	-1.05167
-0.333	-0.656	-0.3167	-0.48541	-0.333	-0.92442	-0.31877	-1.05634
-0.334	-0.671	-0.3172	-0.49103	-0.334	-0.93229	-0.31924	-1.06068
-0.335	-0.703	-0.3177	-0.50029	-0.335	-0.94037	-0.31972	-1.06462
-0.336	-0.705	-0.3182	-0.51015	-0.336	-0.94705	-0.32019	-1.06912
-0.337	-0.706	-0.3187	-0.51264	-0.337	-0.9556	-0.32066	-1.0742
-0.338	-0.663	-0.3192	-0.51401	-0.338	-0.9568	-0.32113	-1.07938
-0.339	-0.668	-0.3197	-0.51162	-0.339	-0.96238	-0.3216	-1.08459
-0.34	-0.682	-0.3202	-0.50735	-0.34	-0.97178	-0.32207	-1.08911
-0.341	-0.668	-0.3207	-0.50707	-0.341	-0.98478	-0.32255	-1.09341
-0.342	-0.701	-0.3212	-0.51789	-0.342	-0.99078	-0.32302	-1.09842
-0.343	-0.691	-0.3217	-0.53224	-0.343	-0.99384	-0.32348	-1.10377
-0.344	-0.739	-0.3222	-0.53413	-0.344	-1.00678	-0.32395	-1.10884
-0.345	-0.665	-0.3227	-0.53242	-0.345	-1.01399	-0.32442	-1.11362
-0.346	-0.68	-0.3232	-0.52942	-0.346	-1.02653	-0.3249	-1.1179
-0.347	-0.668	-0.3237	-0.52652	-0.347	-1.03815	-0.32537	-1.12251
-0.348	-0.725	-0.3242	-0.52486	-0.348	-1.03958	-0.32584	-1.12773
-0.349	-0.701	-0.3247	-0.52391	-0.349	-1.04057	-0.32631	-1.13305
-0.35	-0.668	-0.3252	-0.52347	-0.35	-1.04206	-0.32678	-1.13801
-0.351	-0.699	-0.3257	-0.5258	-0.351	-1.05378	-0.32725	-1.14245
-0.352	-0.698	-0.3262	-0.52642	-0.352	-1.06705	-0.32772	-1.14742
-0.353	-0.732	-0.3267	-0.52741	-0.353	-1.0704	-0.32819	-1.15236
-0.354	-0.703	-0.3272	-0.53153	-0.354	-1.08496	-0.32866	-1.15769
-0.355	-0.708	-0.3277	-0.53808	-0.355	-1.08766	-0.32912	-1.16335
-0.356	-0.705	-0.3282	-0.53719	-0.356	-1.09277	-0.3296	-1.16802
-0.357	-0.721	-0.3287	-0.53907	-0.357	-1.10595	-0.33006	-1.17356
-0.358	-0.719	-0.3292	-0.5401	-0.358	-1.10249	-0.33053	-1.17939
-0.359	-0.671	-0.3297	-0.54362	-0.359	-1.11359	-0.331	-1.18422
-0.36	-0.738	-0.3302	-0.5448	-0.36	-1.11836	-0.33147	-1.18901
-0.361	-0.721	-0.3307	-0.55474	-0.361	-1.11431	-0.33194	-1.19449
-0.362	-0.758	-0.3312	-0.56752	-0.362	-1.11982	-0.3324	-1.2003
-0.363	-0.699	-0.33169	-0.56578	-0.363	-1.1189	-0.33287	-1.20552
-0.364	-0.706	-0.33219	-0.56399	-0.364	-1.12875	-0.33333	-1.21114
-0.365	-0.694	-0.33269	-0.56282	-0.365	-1.13632	-0.33379	-1.2173
-0.366	-0.739	-0.33319	-0.57367	-0.366	-1.14087	-0.33426	-1.22253
-0.367	-0.722	-0.33369	-0.58268	-0.367	-1.15125	-0.33473	-1.22677
-0.368	-0.719	-0.33419	-0.58141	-0.368	-1.14817	-0.3352	-1.23146
-0.369	-0.736	-0.33469	-0.58182	-0.369	-1.15039	-0.33567	-1.23691
-0.37	-0.705	-0.33519	-0.58273	-0.37	-1.15449	-0.33613	-1.24271
-0.371	-0.758	-0.33569	-0.5861	-0.371	-1.156	-0.3366	-1.24902
-0.372	-0.746	-0.33619	-0.58961	-0.372	-1.16809	-0.33706	-1.2554
-0.373	-0.729	-0.33669	-0.58928	-0.373	-1.169	-0.33752	-1.26112
-0.374	-0.725	-0.33719	-0.58635	-0.374	-1.1737	-0.33799	-1.26591
-0.375	-0.752	-0.33769	-0.58527	-0.375	-1.17731	-0.33846	-1.27069
-0.376	-0.78	-0.33819	-0.59866	-0.376	-1.18044	-0.33893	-1.27656
-0.377	-0.708	-0.33869	-0.61331	-0.377	-1.19193	-0.33939	-1.283
-0.378	-0.729	-0.33919	-0.61013	-0.378	-1.18716	-0.33986	-1.28873
-0.379	-0.742	-0.33969	-0.61345	-0.379	-1.1898	-0.34032	-1.29382
-0.38	-0.741	-0.34019	-0.61001	-0.38	-1.19563	-0.34079	-1.2995
-0.381	-0.748	-0.34069	-0.60997	-0.381	-1.19876	-0.34125	-1.30617
-0.382	-0.746	-0.34119	-0.59956	-0.382	-1.20915	-0.34171	-1.31318
-0.383	-0.774	-0.34169	-0.59726	-0.383	-1.21799	-0.34217	-1.31979
-0.384	-0.808	-0.34219	-0.60418	-0.384	-1.21824	-0.34263	-1.32637
-0.385	-0.739	-0.34269	-0.61346	-0.385	-1.22104	-0.34309	-1.33335
-0.386	-0.766	-0.34319	-0.61854	-0.386	-1.21715	-0.34354	-1.34005
-0.387	-0.732	-0.34369	-0.62023	-0.387	-1.22253	-0.34401	-1.34557
-0.388	-0.769	-0.34419	-0.62015	-0.388	-1.22298	-0.34448	-1.35109
-0.389	-0.758	-0.34469	-0.62069	-0.389	-1.22783	-0.34494	-1.35761
-0.39	-0.764	-0.34519	-0.62442	-0.39	-1.23809	-0.3454	-1.36367
-0.391	-0.76	-0.34569	-0.63703	-0.391	-1.24221	-0.34587	-1.36937
-0.392	-0.793	-0.34619	-0.64889	-0.392	-1.23706	-0.34633	-1.37605
-0.393	-0.806	-0.34669	-0.64672	-0.393	-1.22784	-0.34679	-1.38255
-0.394	-0.798	-0.34719	-0.64358	-0.394	-1.23843	-0.34725	-1.38801
-0.395	-0.807	-0.34769	-0.63744	-0.395	-1.25311	-0.34771	-1.3939
-0.396	-0.804	-0.34819	-0.63649	-0.396	-1.26052	-0.34817	-1.40065
-0.397	-0.799	-0.34869	-0.63744	-0.397	-1.25664	-0.34862	-1.40807
-0.398	-0.795	-0.34919	-0.64804	-0.398	-1.25134	-0.34908	-1.41562
-0.399	-0.751	-0.34969	-0.65634	-0.399	-1.25698	-0.34954	-1.42202
-0.4	-0.764	-0.35019	-0.65237	-0.4	-1.25805	-0.35	-1.42814
-0.401	-0.777	-0.35069	-0.65032	-0.401	-1.26541	-0.35046	-1.43465
-0.402	-0.792	-0.35119	-0.64952	-0.402	-1.27312	-0.35092	-1.44131
-0.403	-0.79	-0.35169	-0.66121	-0.403	-1.27609	-0.35138	-1.4479
-0.404	-0.769	-0.35219	-0.68025	-0.404	-1.28088	-0.35184	-1.45478
-0.405	-0.778	-0.35269	-0.68938	-0.405	-1.27831	-0.3523	-1.46225
-0.406	-0.795	-0.35319	-0.68726	-0.406	-1.28536	-0.35275	-1.46912
-0.407	-0.78	-0.35369	-0.68532	-0.407	-1.28796	-0.35322	-1.47539
-0.408	-0.804	-0.35418	-0.68161	-0.408	-1.29451	-0.35368	-1.48196
-0.409	-0.807	-0.35468	-0.68117	-0.409	-1.3032	-0.35413	-1.48923
-0.41	-0.843	-0.35518	-0.681	-0.41	-1.3118	-0.35459	-1.49633
-0.411	-0.82	-0.35568	-0.6785	-0.411	-1.32906	-0.35505	-1.50317
-0.412	-0.821	-0.35618	-0.67761	-0.412	-1.33465	-0.3555	-1.51033
-0.413	-0.765	-0.35668	-0.69311	-0.413	-1.34455	-0.35596	-1.51779
-0.414	-0.788	-0.35718	-0.71327	-0.414	-1.3562	-0.35641	-1.52546
-0.415	-0.793	-0.35768	-0.71412	-0.415	-1.36103	-0.35687	-1.53289
-0.416	-0.796	-0.35818	-0.711	-0.416	-1.37676	-0.35732	-1.54044
-0.417	-0.792	-0.35868	-0.7049	-0.417	-1.38455	-0.35778	-1.54774
-0.418	-0.843	-0.35918	-0.69809	-0.418	-1.39456	-0.35823	-1.55495
-0.419	-0.851	-0.35968	-0.69808	-0.419	-1.40727	-0.35869	-1.56293
-0.42	-0.847	-0.36018	-0.70965	-0.42	-1.41262	-0.35914	-1.57116
-0.421	-0.84	-0.36068	-0.73033	-0.421	-1.42462	-0.35959	-1.57938
-0.422	-0.838	-0.36118	-0.73852	-0.422	-1.43897	-0.36004	-1.587
-0.423	-0.79	-0.36168	-0.73767	-0.423	-1.45828	-0.3605	-1.59391
-0.424	-0.797	-0.36218	-0.73801	-0.424	-1.46935	-0.36095	-1.6014
-0.425	-0.795	-0.36268	-0.74427	-0.425	-1.47743	-0.36141	-1.60946
-0.426	-0.812	-0.36318	-0.74641	-0.426	-1.49056	-0.36186	-1.61763
-0.427	-0.839	-0.36368	-0.74194	-0.427	-1.48812	-0.36231	-1.62523
-0.428	-0.863	-0.36418	-0.73901	-0.428	-1.49731	-0.36276	-1.63304
-0.429	-0.856	-0.36468	-0.74029	-0.429	-1.49857	-0.36321	-1.64151
-0.43	-0.794	-0.36517	-0.7512	-0.43	-1.50206	-0.36366	-1.64951
-0.431	-0.836	-0.36567	-0.76519	-0.431	-1.5193	-0.36412	-1.65706
-0.432	-0.824	-0.36617	-0.76246	-0.432	-1.53388	-0.36457	-1.66465
-0.433	-0.86	-0.36667	-0.75675	-0.433	-1.55028	-0.36502	-1.67265
-0.434	-0.84	-0.36717	-0.75394	-0.434	-1.54386	-0.36546	-1.68139
-0.435	-0.857	-0.36768	-0.76106	-0.435	-1.53456	-0.3659	-1.69068
-0.436	-0.887	-0.36818	-0.77056	-0.436	-1.55309	-0.36635	-1.69895
-0.437	-0.89	-0.36867	-0.76993	-0.437	-1.56077	-0.36681	-1.70648
-0.438	-0.882	-0.36917	-0.76691	-0.438	-1.56986	-0.36726	-1.71417
-0.439	-0.823	-0.36967	-0.76569	-0.439	-1.56905	-0.36771	-1.72191
-0.44	-0.87	-0.37017	-0.77951	-0.44	-1.57315	-0.36817	-1.72966
-0.441	-0.854	-0.37067	-0.79553	-0.441	-1.58	-0.36862	-1.73822
-0.442	-0.867	-0.37117	-0.794	-0.442	-1.58129	-0.36906	-1.74734
-0.443	-0.831	-0.37167	-0.79161	-0.443	-1.58636	-0.36951	-1.75566
-0.444	-0.875	-0.37217	-0.78463	-0.444	-1.5963	-0.36996	-1.76411
-0.445	-0.883	-0.37267	-0.77872	-0.445	-1.60819	-0.37041	-1.7728
-0.446	-0.915	-0.37317	-0.77931	-0.446	-1.61071	-0.37085	-1.78156
-0.447	-0.885	-0.37367	-0.78759	-0.447	-1.61065	-0.3713	-1.79016
-0.448	-0.853	-0.37417	-0.80807	-0.448	-1.61258	-0.37175	-1.7983
-0.449	-0.877	-0.37467	-0.82008	-0.449	-1.61914	-0.3722	-1.80689
-0.45	-0.847	-0.37517	-0.81614	-0.45	-1.62535	-0.37264	-1.81612
-0.451	-0.864	-0.37567	-0.81514	-0.451	-1.63077	-0.37309	-1.82517
-0.452	-0.843	-0.37617	-0.8135	-0.452	-1.63693	-0.37353	-1.83456
-0.453	-0.883	-0.37667	-0.82546	-0.453	-1.64108	-0.37398	-1.84416
-0.454	-0.922	-0.37717	-0.8407	-0.454	-1.64482	-0.37442	-1.85323
-0.455	-0.897	-0.37767	-0.8429	-0.455	-1.64878	-0.37487	-1.86213
-0.456	-0.883	-0.37817	-0.84089	-0.456	-1.66521	-0.37531	-1.87106
-0.457	-0.901	-0.37867	-0.83888	-0.457	-1.679	-0.37576	-1.88051
-0.458	-0.916	-0.37917	-0.83433	-0.458	-1.68622	-0.3762	-1.88973
-0.459	-0.927	-0.37967	-0.83211	-0.459	-1.68802	-0.37665	-1.89828
-0.46	-0.917	-0.38017	-0.83368	-0.46	-1.68687	-0.3771	-1.90701
-0.461	-0.926	-0.38067	-0.83419	-0.461	-1.6951	-0.37754	-1.91678
-0.462	-0.895	-0.38117	-0.83405	-0.462	-1.70668	-0.37797	-1.92691
-0.463	-0.919	-0.38167	-0.83418	-0.463	-1.72217	-0.37841	-1.93626
-0.464	-0.902	-0.38217	-0.84224	-0.464	-1.73747	-0.37885	-1.94534
-0.465	-0.906	-0.38267	-0.85864	-0.465	-1.73075	-0.3793	-1.95464
-0.466	-0.888	-0.38317	-0.87078	-0.466	-1.72611	-0.37974	-1.96411
-0.467	-0.923	-0.38367	-0.87004	-0.467	-1.73699	-0.38018	-1.97414
-0.468	-0.947	-0.38417	-0.86832	-0.468	-1.74103	-0.38062	-1.98465
-0.469	-0.937	-0.38467	-0.86751	-0.469	-1.75389	-0.38105	-1.99522
-0.47	-0.939	-0.38517	-0.87662	-0.47	-1.75738	-0.38149	-2.00541
-0.471	-0.939	-0.38567	-0.88025	-0.471	-1.76014	-0.38193	-2.01478
-0.472	-0.94	-0.38617	-0.87566	-0.472	-1.76416	-0.38238	-2.02388
-0.473	-0.879	-0.38667	-0.87535	-0.473	-1.76314	-0.38282	-2.03407
-0.474	-0.927	-0.38717	-0.88168	-0.474	-1.76217	-0.38325	-2.04464
-0.475	-0.909	-0.38767	-0.89996	-0.475	-1.76418	-0.38369	-2.05423
-0.476	-0.951	-0.38817	-0.916	-0.476	-1.76843	-0.38414	-2.0638
-0.477	-0.919	-0.38866	-0.91538	-0.477	-1.76988	-0.38458	-2.07376
-0.478	-0.927	-0.38916	-0.91255	-0.478	-1.77511	-0.38501	-2.08425
-0.479	-0.945	-0.38966	-0.90119	-0.479	-1.78261	-0.38545	-2.09481
-0.48	-0.938	-0.39016	-0.8995	-0.48	-1.79323	-0.38589	-2.1044
-0.481	-0.949	-0.39066	-0.90938	-0.481	-1.80205	-0.38634	-2.11367
-0.482	-0.946	-0.39116	-0.91476	-0.482	-1.8168	-0.38676	-2.12383
-0.483	-0.949	-0.39166	-0.91292	-0.483	-1.82609	-0.3872	-2.13508
-0.484	-0.962	-0.39216	-0.91276	-0.484	-1.83451	-0.38762	-2.14689
-0.485	-0.991	-0.39266	-0.91214	-0.485	-1.84722	-0.38807	-2.15809
-0.486	-0.932	-0.39316	-0.9113	-0.486	-1.85929	-0.3885	-2.1685
-0.487	-0.943	-0.39366	-0.91149	-0.487	-1.86678	-0.38894	-2.17903
-0.488	-0.954	-0.39416	-0.91207	-0.488	-1.87456	-0.38937	-2.19011
-0.489	-0.979	-0.39466	-0.92532	-0.489	-1.89152	-0.3898	-2.20147
-0.49	-0.956	-0.39516	-0.9356	-0.49	-1.90642	-0.39024	-2.21212
-0.491	-0.985	-0.39566	-0.93376	-0.491	-1.91728	-0.39068	-2.22234
-0.492	-0.926	-0.39616	-0.93466	-0.492	-1.92924	-0.39111	-2.23291
-0.493	-0.968	-0.39666	-0.93663	-0.493	-1.93976	-0.39155	-2.2437
-0.494	-0.972	-0.39716	-0.95082	-0.494	-1.94795	-0.39198	-2.25437
-0.495	-0.989	-0.39766	-0.96272	-0.495	-1.97016	-0.39242	-2.26539
-0.496	-0.983	-0.39816	-0.95855	-0.496	-1.98366	-0.39285	-2.27633
-0.497	-1.012	-0.39866	-0.96022	-0.497	-1.99908	-0.39329	-2.28714
-0.498	-1.017	-0.39916	-0.95959	-0.498	-2.00869	-0.39372	-2.29791
-0.499	-1.001	-0.39966	-0.97242	-0.499	-2.02251	-0.39415	-2.30877
-0.5	-0.982	-0.40015	-0.98913	-0.5	-2.03367	-0.39458	-2.32035
-0.501	-0.956	-0.40065	-0.98674	-0.501	-2.04464	-0.395	-2.33247
-0.502	-1.023	-0.40115	-0.9833	-0.502	-2.05735	-0.39543	-2.34368
-0.503	-1.023	-0.40165	-0.97882	-0.503	-2.06771	-0.39587	-2.35428
-0.504	-0.981	-0.40215	-0.98042	-0.504	-2.07969	-0.3963	-2.36578
-0.505	-1	-0.40265	-0.98314	-0.505	-2.08573	-0.39673	-2.37718
-0.506	-1.037	-0.40315	-0.98554	-0.506	-2.09439	-0.39716	-2.38814
-0.507	-1.041	-0.40365	-0.98409	-0.507	-2.10904	-0.3976	-2.39966
-0.508	-1.011	-0.40415	-0.98441	-0.508	-2.11467	-0.39802	-2.41177
-0.509	-1.025	-0.40465	-0.99926	-0.509	-2.12049	-0.39845	-2.42346
-0.51	-1.009	-0.40515	-1.02286	-0.51	-2.13474	-0.39888	-2.43463
-0.511	-1.071	-0.40565	-1.02944	-0.511	-2.14662	-0.39931	-2.44661
-0.512	-1.051	-0.40615	-1.0259	-0.512	-2.16202	-0.39973	-2.45966
-0.513	-1.054	-0.40665	-1.02199	-0.513	-2.16776	-0.40015	-2.47248
-0.514	-1.01	-0.40715	-1.01879	-0.514	-2.16457	-0.40058	-2.48511
-0.515	-1.024	-0.40765	-1.02017	-0.515	-2.1695	-0.401	-2.49758
-0.516	-1	-0.40815	-1.03501	-0.516	-2.18094	-0.40143	-2.5098
-0.517	-1.032	-0.40865	-1.05469	-0.517	-2.20639	-0.40185	-2.52223
-0.518	-0.995	-0.40915	-1.05607	-0.518	-2.23464	-0.40228	-2.53464
-0.519	-1.031	-0.40965	-1.05345	-0.519	-2.24724	-0.40271	-2.54634
-0.52	-1.044	-0.41015	-1.0469	-0.52	-2.25005	-0.40314	-2.55821
-0.521	-1.068	-0.41065	-1.04222	-0.521	-2.25876	-0.40356	-2.57052
-0.522	-1.055	-0.41115	-1.04067	-0.522	-2.27361	-0.40399	-2.58219
-0.523	-1.06	-0.41165	-1.04167	-0.523	-2.28211	-0.40441	-2.59335
-0.524	-1.066	-0.41215	-1.04637	-0.524	-2.29772	-0.40484	-2.60513
-0.525	-1.056	-0.41265	-1.06484	-0.525	-2.305	-0.40526	-2.61851
-0.526	-1.038	-0.41314	-1.08205	-0.526	-2.3245	-0.40568	-2.63213
-0.527	-1.035	-0.41364	-1.08689	-0.527	-2.33814	-0.4061	-2.64503
-0.528	-1.063	-0.41415	-1.0881	-0.528	-2.33941	-0.40652	-2.65809
-0.529	-1.097	-0.41465	-1.0879	-0.529	-2.35436	-0.40695	-2.6713
-0.53	-1.09	-0.41515	-1.08585	-0.53	-2.36434	-0.40737	-2.68437
-0.531	-1.1	-0.41565	-1.08149	-0.531	-2.38286	-0.4078	-2.69708
-0.532	-1.102	-0.41615	-1.08147	-0.532	-2.39937	-0.40822	-2.70968
-0.533	-1.102	-0.41665	-1.09593	-0.533	-2.41271	-0.40864	-2.72254
-0.534	-1.1	-0.41715	-1.11361	-0.534	-2.43546	-0.40907	-2.73489
-0.535	-1.112	-0.41765	-1.11304	-0.535	-2.44788	-0.4095	-2.74667
-0.536	-1.103	-0.41815	-1.1107	-0.536	-2.46353	-0.40991	-2.75926
-0.537	-1.17	-0.41865	-1.1044	-0.537	-2.47732	-0.41033	-2.77261
-0.538	-1.167	-0.41915	-1.09832	-0.538	-2.48728	-0.41075	-2.78622
-0.539	-1.082	-0.41965	-1.09874	-0.539	-2.49781	-0.41116	-2.80031
-0.54	-1.086	-0.42015	-1.11158	-0.54	-2.5109	-0.41158	-2.81417
-0.541	-1.101	-0.42065	-1.13615	-0.541	-2.53031	-0.412	-2.82705
-0.542	-1.111	-0.42115	-1.14762	-0.542	-2.53556	-0.41242	-2.8401
-0.543	-1.101	-0.42165	-1.14428	-0.543	-2.53288	-0.41284	-2.85361
-0.544	-1.119	-0.42214	-1.14317	-0.544	-2.55368	-0.41326	-2.86657
-0.545	-1.148	-0.42264	-1.13951	-0.545	-2.56777	-0.41368	-2.87925
-0.546	-1.177	-0.42314	-1.1376	-0.546	-2.57369	-0.41411	-2.89224
-0.547	-1.153	-0.42364	-1.13696	-0.547	-2.57361	-0.41452	-2.90583
-0.548	-1.087	-0.42414	-1.13672	-0.548	-2.59472	-0.41494	-2.91941
-0.549	-1.133	-0.42464	-1.15106	-0.549	-2.60478	-0.41536	-2.9326
-0.55	-1.127	-0.42514	-1.17439	-0.55	-2.61426	-0.41578	-2.94576
-0.551	-1.139	-0.42564	-1.18137	-0.551	-2.62332	-0.4162	-2.9597
-0.552	-1.128	-0.42615	-1.17762	-0.552	-2.62052	-0.41661	-2.9739
-0.553	-1.152	-0.42665	-1.17369	-0.553	-2.62947	-0.41703	-2.98739
-0.554	-1.174	-0.42714	-1.17256	-0.554	-2.64155	-0.41745	-3.00105
-0.555	-1.214	-0.42764	-1.17495	-0.555	-2.65152	-0.41786	-3.01526
-0.556	-1.227	-0.42814	-1.18962	-0.556	-2.65608	-0.41827	-3.02965
-0.557	-1.203	-0.42864	-1.20954	-0.557	-2.6669	-0.41869	-3.0439
-0.558	-1.211	-0.42914	-1.2122	-0.558	-2.68382	-0.4191	-3.05811
-0.559	-1.22	-0.42964	-1.21116	-0.559	-2.69784	-0.41952	-3.0721
-0.56	-1.138	-0.43014	-1.20647	-0.56	-2.71292	-0.41993	-3.08562
-0.561	-1.134	-0.43064	-1.20371	-0.561	-2.72448	-0.42034	-3.09969
-0.562	-1.143	-0.43114	-1.20611	-0.562	-2.73008	-0.42075	-3.11423
-0.563	-1.206	-0.43164	-1.21793	-0.563	-2.74575	-0.42117	-3.12863
-0.564	-1.189	-0.43214	-1.23301	-0.564	-2.75666	-0.42158	-3.14269
-0.565	-1.157	-0.43264	-1.23695	-0.565	-2.76874	-0.422	-3.15643
-0.566	-1.169	-0.43314	-1.23896	-0.566	-2.7813	-0.42241	-3.17127
-0.567	-1.19	-0.43364	-1.23807	-0.567	-2.79041	-0.42282	-3.18587
-0.568	-1.184	-0.43414	-1.23686	-0.568	-2.80442	-0.42324	-3.19919
-0.569	-1.191	-0.43464	-1.23335	-0.569	-2.81398	-0.42365	-3.21319
-0.57	-1.211	-0.43514	-1.23329	-0.57	-2.82622	-0.42406	-3.22821
-0.571	-1.22	-0.43564	-1.24763	-0.571	-2.84518	-0.42447	-3.24347
-0.572	-1.259	-0.43614	-1.25555	-0.572	-2.85357	-0.42488	-3.25851
-0.573	-1.223	-0.43664	-1.24866	-0.573	-2.87459	-0.42529	-3.27268
-0.574	-1.232	-0.43714	-1.249	-0.574	-2.90036	-0.42571	-3.28656
-0.575	-1.224	-0.43763	-1.2521	-0.575	-2.91951	-0.42612	-3.30084
-0.576	-1.165	-0.43813	-1.26959	-0.576	-2.92054	-0.42654	-3.31476
-0.577	-1.211	-0.43864	-1.28457	-0.577	-2.91903	-0.42695	-3.32926
-0.578	-1.195	-0.43914	-1.28009	-0.578	-2.92548	-0.42736	-3.34434
-0.579	-1.237	-0.43964	-1.2804	-0.579	-2.94796	-0.42777	-3.35892
-0.58	-1.242	-0.44014	-1.27901	-0.58	-2.96353	-0.42818	-3.37374
-0.581	-1.261	-0.44063	-1.29328	-0.581	-2.98282	-0.42859	-3.38863
-0.582	-1.2	-0.44113	-1.31019	-0.582	-2.99622	-0.429	-3.40325
-0.583	-1.218	-0.44163	-1.31155	-0.583	-3.00933	-0.42942	-3.41778
-0.584	-1.232	-0.44213	-1.30978	-0.584	-3.03082	-0.42983	-3.43247
-0.585	-1.219	-0.44263	-1.30964	-0.585	-3.04158	-0.43024	-3.44723
-0.586	-1.232	-0.44313	-1.31458	-0.586	-3.05429	-0.43065	-3.4622
-0.587	-1.198	-0.44363	-1.32067	-0.587	-3.06847	-0.43105	-3.47804
-0.588	-1.24	-0.44413	-1.31946	-0.588	-3.08331	-0.43146	-3.49357
-0.589	-1.281	-0.44463	-1.32109	-0.589	-3.09463	-0.43187	-3.5086
-0.59	-1.281	-0.44513	-1.32202	-0.59	-3.11167	-0.43227	-3.52396
-0.591	-1.273	-0.44563	-1.33779	-0.591	-3.13871	-0.43268	-3.53904
-0.592	-1.303	-0.44613	-1.36096	-0.592	-3.16071	-0.43309	-3.55412
-0.593	-1.306	-0.44663	-1.36789	-0.593	-3.16325	-0.4335	-3.5696
-0.594	-1.323	-0.44713	-1.36857	-0.594	-3.18139	-0.4339	-3.5855
-0.595	-1.332	-0.44763	-1.36384	-0.595	-3.20079	-0.43429	-3.60156
-0.596	-1.35	-0.44813	-1.3572	-0.596	-3.23042	-0.4347	-3.61726
-0.597	-1.345	-0.44863	-1.35791	-0.597	-3.2583	-0.43512	-3.63235
-0.598	-1.345	-0.44913	-1.37116	-0.598	-3.27202	-0.43552	-3.64683
-0.599	-1.338	-0.44963	-1.38204	-0.599	-3.28076	-0.43593	-3.66202
-0.6	-1.34	-0.45013	-1.38208	-0.6	-3.29182	-0.43634	-3.67753
-0.601	-1.361	-0.45063	-1.38391	-0.601	-3.30519	-0.43674	-3.69265
-0.602	-1.292	-0.45113	-1.39037	-0.602	-3.32333	-0.43715	-3.70834
-0.603	-1.338	-0.45162	-1.39561	-0.603	-3.34672	-0.43755	-3.72442
-0.604	-1.293	-0.45212	-1.39429	-0.604	-3.35687	-0.43796	-3.73984
-0.605	-1.34	-0.45262	-1.39559	-0.605	-3.36976	-0.43837	-3.75523
-0.606	-1.322	-0.45312	-1.39569	-0.606	-3.38637	-0.43877	-3.77101
-0.607	-1.363	-0.45362	-1.41131	-0.607	-3.40262	-0.43918	-3.78632
-0.608	-1.353	-0.45412	-1.43165	-0.608	-3.42928	-0.43959	-3.80148
-0.609	-1.363	-0.45463	-1.43326	-0.609	-3.4419	-0.43999	-3.81768
-0.61	-1.339	-0.45513	-1.43065	-0.61	-3.45441	-0.44038	-3.83493
-0.611	-1.353	-0.45563	-1.42745	-0.611	-3.48352	-0.44078	-3.85182
-0.612	-1.326	-0.45613	-1.42598	-0.612	-3.49849	-0.44118	-3.86791
-0.613	-1.349	-0.45663	-1.42549	-0.613	-3.51867	-0.44159	-3.88352
-0.614	-1.309	-0.45713	-1.42577	-0.614	-3.53285	-0.44199	-3.89977
-0.615	-1.389	-0.45763	-1.43675	-0.615	-3.55604	-0.44239	-3.91684
-0.616	-1.42	-0.45813	-1.46084	-0.616	-3.56609	-0.44279	-3.93298
-0.617	-1.35	-0.45863	-1.47404	-0.617	-3.58454	-0.4432	-3.94831
-0.618	-1.367	-0.45913	-1.4698	-0.618	-3.61217	-0.44359	-3.96417
-0.619	-1.342	-0.45963	-1.46094	-0.619	-3.63387	-0.44399	-3.98021
-0.62	-1.365	-0.46013	-1.44431	-0.62	-3.64848	-0.4444	-3.9966
-0.621	-1.396	-0.46063	-1.44066	-0.621	-3.67386	-0.44479	-4.01361
-0.622	-1.357	-0.46113	-1.44321	-0.622	-3.68421	-0.44519	-4.02974
-0.623	-1.36	-0.46162	-1.46578	-0.623	-3.69131	-0.4456	-4.04546
-0.624	-1.398	-0.46212	-1.49042	-0.624	-3.69648	-0.446	-4.06215
-0.625	-1.417	-0.46262	-1.49057	-0.625	-3.71888	-0.4464	-4.07876
-0.626	-1.386	-0.46312	-1.49234	-0.626	-3.75757	-0.4468	-4.09515
-0.627	-1.397	-0.46362	-1.50213	-0.627	-3.76922	-0.4472	-4.11186
-0.628	-1.396	-0.46412	-1.51956	-0.628	-3.78814	-0.4476	-4.12858
-0.629	-1.357	-0.46462	-1.52497	-0.629	-3.80173	-0.448	-4.1452
-0.63	-1.411	-0.46512	-1.52228	-0.63	-3.81929	-0.4484	-4.16149
-0.631	-1.444	-0.46562	-1.52269	-0.631	-3.83707	-0.44879	-4.17857
-0.632	-1.467	-0.46612	-1.52282	-0.632	-3.85417	-0.44919	-4.19541
-0.633	-1.429	-0.46662	-1.54119	-0.633	-3.86436	-0.4496	-4.21137
-0.634	-1.436	-0.46712	-1.56443	-0.634	-3.8804	-0.45	-4.22744
-0.635	-1.436	-0.46762	-1.5666	-0.635	-3.90259	-0.4504	-4.24355
-0.636	-1.429	-0.46812	-1.56385	-0.636	-3.92661	-0.4508	-4.26076
-0.637	-1.441	-0.46862	-1.56084	-0.637	-3.94835	-0.45119	-4.27875
-0.638	-1.446	-0.46912	-1.55834	-0.638	-3.97508	-0.45159	-4.29589
-0.639	-1.398	-0.46962	-1.55551	-0.639	-3.99992	-0.45197	-4.31245
-0.64	-1.475	-0.47012	-1.55464	-0.64	-4.01614	-0.45237	-4.32952
-0.641	-1.438	-0.47062	-1.57013	-0.641	-4.03109	-0.45277	-4.34666
-0.642	-1.453	-0.47112	-1.59777	-0.642	-4.05109	-0.45317	-4.36401
-0.643	-1.419	-0.47162	-1.61006	-0.643	-4.06553	-0.45357	-4.38135
-0.644	-1.468	-0.47212	-1.60578	-0.644	-4.09751	-0.45396	-4.39827
-0.645	-1.402	-0.47262	-1.60427	-0.645	-4.1291	-0.45436	-4.41546
-0.646	-1.458	-0.47312	-1.60253	-0.646	-4.13817	-0.45476	-4.43234
-0.647	-1.405	-0.47362	-1.60235	-0.647	-4.15248	-0.45516	-4.44921
-0.648	-1.47	-0.47412	-1.6036	-0.648	-4.16324	-0.45555	-4.46718
-0.649	-1.496	-0.47461	-1.60525	-0.649	-4.18466	-0.45593	-4.48541
-0.65	-1.524	-0.47512	-1.6242	-0.65	-4.21633	-0.45633	-4.50224
-0.651	-1.492	-0.47561	-1.64794	-0.651	-4.24016	-0.45674	-4.5187
-0.652	-1.504	-0.47611	-1.65267	-0.652	-4.26129	-0.45713	-4.53643
-0.653	-1.48	-0.47661	-1.65104	-0.653	-4.28218	-0.45751	-4.55428
-0.654	-1.484	-0.47711	-1.64972	-0.654	-4.30629	-0.45791	-4.57138
-0.655	-1.468	-0.47761	-1.64879	-0.655	-4.33351	-0.45831	-4.58823
-0.656	-1.504	-0.47811	-1.65153	-0.656	-4.35279	-0.4587	-4.60509
-0.657	-1.489	-0.47861	-1.65705	-0.657	-4.36333	-0.4591	-4.62256
-0.658	-1.552	-0.47911	-1.67601	-0.658	-4.3788	-0.45949	-4.64112
-0.659	-1.513	-0.47961	-1.69985	-0.659	-4.41462	-0.45987	-4.65975
-0.66	-1.501	-0.48011	-1.70421	-0.66	-4.4545	-0.46026	-4.67791
-0.661	-1.526	-0.48061	-1.70025	-0.661	-4.47945	-0.46066	-4.6955
-0.662	-1.523	-0.48111	-1.70038	-0.662	-4.50556	-0.46105	-4.71292
-0.663	-1.517	-0.48161	-1.70827	-0.663	-4.53178	-0.46145	-4.73067
-0.664	-1.504	-0.48211	-1.71488	-0.664	-4.55086	-0.46183	-4.74892
-0.665	-1.508	-0.48261	-1.71179	-0.665	-4.56946	-0.46222	-4.76765
-0.666	-1.524	-0.48311	-1.70849	-0.666	-4.59699	-0.46261	-4.78584
-0.667	-1.592	-0.48361	-1.70725	-0.667	-4.62129	-0.463	-4.80385
-0.668	-1.534	-0.48411	-1.72525	-0.668	-4.64884	-0.46339	-4.82179
-0.669	-1.542	-0.48461	-1.74642	-0.669	-4.67569	-0.46379	-4.83942
-0.67	-1.524	-0.48511	-1.75	-0.67	-4.70883	-0.46418	-4.85724
-0.671	-1.58	-0.48561	-1.7497	-0.671	-4.73354	-0.46457	-4.87513
-0.672	-1.551	-0.48611	-1.74959	-0.672	-4.76426	-0.46496	-4.89333
-0.673	-1.57	-0.48661	-1.74916	-0.673	-4.78633	-0.46535	-4.91164
-0.674	-1.573	-0.48711	-1.74733	-0.674	-4.79888	-0.46574	-4.92979
-0.675	-1.618	-0.48761	-1.74699	-0.675	-4.81434	-0.46613	-4.94818
-0.676	-1.637	-0.48811	-1.75193	-0.676	-4.8528	-0.46652	-4.96666
-0.677	-1.621	-0.48861	-1.77294	-0.677	-4.87674	-0.46691	-4.98446
-0.678	-1.629	-0.4891	-1.79507	-0.678	-4.90447	-0.46729	-5.00184
-0.679	-1.62	-0.4896	-1.79209	-0.679	-4.93178	-0.46769	-5.01998
-0.68	-1.634	-0.4901	-1.78766	-0.68	-4.96145	-0.46807	-5.03847
-0.681	-1.626	-0.4906	-1.77887	-0.681	-4.97921	-0.46846	-5.05687
-0.682	-1.645	-0.4911	-1.77989	-0.682	-5.01498	-0.46885	-5.07565
-0.683	-1.62	-0.4916	-1.79731	-0.683	-5.03947	-0.46924	-5.09435
-0.684	-1.603	-0.4921	-1.82399	-0.684	-5.05889	-0.46962	-5.11293
-0.685	-1.634	-0.4926	-1.83478	-0.685	-5.07998	-0.47001	-5.13136
-0.686	-1.628	-0.4931	-1.83718	-0.686	-5.09438	-0.4704	-5.15025
-0.687	-1.657	-0.4936	-1.83663	-0.687	-5.12307	-0.47078	-5.16928
-0.688	-1.653	-0.4941	-1.83118	-0.688	-5.15508	-0.47117	-5.18717
-0.689	-1.69	-0.4946	-1.82244	-0.689	-5.17882	-0.47156	-5.20548
-0.69	-1.686	-0.4951	-1.82335	-0.69	-5.21062	-0.47195	-5.22472
-0.691	-1.685	-0.4956	-1.82821	-0.691	-5.22879	-0.47233	-5.24318
-0.692	-1.648	-0.4961	-1.83967	-0.692	-5.26011	-0.47273	-5.26098
-0.693	-1.728	-0.4966	-1.84638	-0.693	-5.28971	-0.47312	-5.27925
-0.694	-1.692	-0.4971	-1.84861	-0.694	-5.3051	-0.4735	-5.29849
-0.695	-1.688	-0.4976	-1.86578	-0.695	-5.33494	-0.47388	-5.31833
-0.696	-1.681	-0.4981	-1.893	-0.696	-5.3656	-0.47427	-5.33719
-0.697	-1.724	-0.4986	-1.90317	-0.697	-5.39802	-0.47466	-5.35473
-0.698	-1.709	-0.4991	-1.90089	-0.698	-5.41434	-0.47505	-5.37301
-0.699	-1.673	-0.4996	-1.90087	-0.699	-5.43992	-0.47543	-5.39225
-0.7	-1.693	-0.5001	-1.9001	-0.7	-5.46107	-0.47582	-5.4114
-0.701	-1.722	-0.5006	-1.89984	-0.701	-5.48357	-0.4762	-5.43082
-0.702	-1.786	-0.5011	-1.90159	-0.702	-5.51698	-0.47658	-5.45034
-0.703	-1.746	-0.5016	-1.90447	-0.703	-5.55006	-0.47695	-5.46998
-0.704	-1.783	-0.5021	-1.9273	-0.704	-5.57135	-0.47734	-5.48967
-0.705	-1.758	-0.5026	-1.95442	-0.705	-5.60457	-0.47773	-5.50857
-0.706	-1.724	-0.5031	-1.96028	-0.706	-5.6401	-0.47812	-5.52722
-0.707	-1.728	-0.5036	-1.95855	-0.707	-5.67646	-0.47849	-5.54627
-0.708	-1.827	-0.5041	-1.95396	-0.708	-5.72259	-0.47888	-5.56547
-0.709	-1.851	-0.5046	-1.95185	-0.709	-5.75983	-0.47926	-5.5849
-0.71	-1.827	-0.5051	-1.96664	-0.71	-5.78786	-0.47964	-5.60452
-0.711	-1.826	-0.50559	-1.98973	-0.711	-5.80271	-0.48003	-5.6234
-0.712	-1.828	-0.50609	-2.00141	-0.712	-5.83981	-0.48041	-5.64194
-0.713	-1.835	-0.5066	-2.00411	-0.713	-5.86986	-0.4808	-5.66126
-0.714	-1.707	-0.5071	-2.00501	-0.714	-5.89327	-0.48118	-5.68084
-0.715	-1.816	-0.5076	-2.00979	-0.715	-5.92777	-0.48156	-5.7005
-0.716	-1.848	-0.5081	-2.01143	-0.716	-5.96351	-0.48194	-5.7202
-0.717	-1.855	-0.5086	-2.00561	-0.717	-6.00284	-0.48233	-5.73871
-0.718	-1.871	-0.5091	-2.00421	-0.718	-6.03908	-0.48272	-5.75692
-0.719	-1.902	-0.5096	-2.01534	-0.719	-6.07387	-0.4831	-5.77653
-0.72	-1.886	-0.51009	-2.03284	-0.72	-6.10685	-0.48347	-5.79779
-0.721	-1.896	-0.51059	-2.04494	-0.721	-6.14001	-0.48384	-5.81852
-0.722	-1.901	-0.51109	-2.04549	-0.722	-6.1753	-0.48423	-5.83807
-0.723	-1.855	-0.51159	-2.045	-0.723	-6.20982	-0.48461	-5.85763
-0.724	-1.938	-0.51209	-2.04263	-0.724	-6.24183	-0.48499	-5.87728
-0.725	-1.889	-0.51259	-2.04198	-0.725	-6.27346	-0.48537	-5.89698
-0.726	-1.95	-0.51309	-2.04983	-0.726	-6.30758	-0.48575	-5.91638
-0.727	-1.936	-0.51359	-2.06026	-0.727	-6.33254	-0.48613	-5.93609
-0.728	-1.98	-0.51409	-2.06175	-0.728	-6.35577	-0.48651	-5.95619
-0.729	-1.951	-0.51459	-2.0627	-0.729	-6.39343	-0.48689	-5.97643
-0.73	-1.842	-0.51509	-2.07416	-0.73	-6.43781	-0.48727	-5.99632
-0.731	-1.954	-0.51559	-2.09724	-0.731	-6.47743	-0.48765	-6.01559
-0.732	-1.931	-0.51609	-2.11409	-0.732	-6.51251	-0.48804	-6.03505
-0.733	-2.027	-0.51659	-2.11811	-0.733	-6.53846	-0.48841	-6.05508
-0.734	-2.027	-0.51709	-2.11764	-0.734	-6.5783	-0.48879	-6.07539
-0.735	-1.936	-0.51759	-2.11763	-0.735	-6.62513	-0.48917	-6.0954
-0.736	-1.998	-0.51809	-2.11747	-0.736	-6.67296	-0.48954	-6.11511
-0.737	-2.006	-0.51859	-2.13254	-0.737	-6.71069	-0.48992	-6.13561
-0.738	-2.031	-0.51909	-2.15383	-0.738	-6.74316	-0.49029	-6.15608
-0.739	-1.932	-0.51959	-2.15186	-0.739	-6.77796	-0.49067	-6.17565
-0.74	-2.001	-0.52009	-2.1497	-0.74	-6.82365	-0.49106	-6.19521
-0.741	-2.029	-0.52058	-2.14282	-0.741	-6.86405	-0.49143	-6.21556
-0.742	-2.123	-0.52108	-2.13814	-0.742	-6.91684	-0.49181	-6.23628
-0.743	-2.081	-0.52158	-2.13638	-0.743	-6.95649	-0.49218	-6.25713
-0.744	-2.13	-0.52208	-2.16281	-0.744	-6.99875	-0.49256	-6.27761
-0.745	-2.034	-0.52258	-2.19776	-0.745	-7.03379	-0.49294	-6.29728
-0.746	-2.102	-0.52308	-2.21657	-0.746	-7.06733	-0.49332	-6.31737
-0.747	-2.015	-0.52358	-2.22683	-0.747	-7.11365	-0.49369	-6.33791
-0.748	-2.087	-0.52408	-2.22826	-0.748	-7.15474	-0.49407	-6.35839
-0.749	-2.078	-0.52458	-2.22787	-0.749	-7.20085	-0.49445	-6.37875
-0.75	-2.131	-0.52508	-2.22652	-0.75	-7.24435	-0.49483	-6.39858
-0.751	-2.248	-0.52558	-2.22595	-0.751	-7.28491	-0.49521	-6.41803
-0.752	-2.19	-0.52608	-2.23048	-0.752	-7.32931	-0.49559	-6.43805
-0.753	-2.209	-0.52658	-2.2318	-0.753	-7.36149	-0.49596	-6.45896
-0.754	-2.17	-0.52708	-2.23375	-0.754	-7.39974	-0.49633	-6.47996
-0.755	-2.067	-0.52758	-2.23484	-0.755	-7.43374	-0.49671	-6.5005
-0.756	-2.166	-0.52808	-2.25273	-0.756	-7.47242	-0.49708	-6.52088
-0.757	-2.136	-0.52858	-2.26227	-0.757	-7.52381	-0.49745	-6.54161
-0.758	-2.183	-0.52908	-2.25491	-0.758	-7.56898	-0.49783	-6.56206
-0.759	-2.214	-0.52958	-2.25026	-0.759	-7.62748	-0.4982	-6.58241
-0.76	-2.257	-0.53008	-2.25043	-0.76	-7.6809	-0.49858	-6.60343
-0.761	-2.224	-0.53058	-2.26766	-0.761	-7.71305	-0.49895	-6.62477
-0.762	-2.217	-0.53108	-2.29323	-0.762	-7.73923	-0.49932	-6.64512
-0.763	-2.224	-0.53158	-2.30175	-0.763	-7.77798	-0.4997	-6.66505
-0.764	-2.226	-0.53208	-2.3026	-0.764	-7.82743	-0.50008	-6.68632
-0.765	-2.237	-0.53258	-2.30278	-0.765	-7.85305	-0.50045	-6.70744
-0.766	-2.182	-0.53308	-2.30295	-0.766	-7.89908	-0.50082	-6.72812
-0.767	-2.241	-0.53358	-2.30307	-0.767	-7.94632	-0.5012	-6.74885
-0.768	-2.309	-0.53408	-2.31392	-0.768	-7.98712	-0.50157	-6.7692
-0.769	-2.334	-0.53458	-2.34249	-0.769	-8.03386	-0.50195	-6.78992
-0.77	-2.296	-0.53508	-2.36316	-0.77	-8.08677	-0.50232	-6.81116
-0.771	-2.239	-0.53558	-2.36159	-0.771	-8.1276	-0.50269	-6.83227
-0.772	-2.236	-0.53608	-2.35907	-0.772	-8.18053	-0.50307	-6.85295
-0.773	-2.216	-0.53658	-2.3577	-0.773	-8.22348	-0.50344	-6.87367
-0.774	-2.256	-0.53708	-2.36158	-0.774	-8.27009	-0.50382	-6.89412
-0.775	-2.278	-0.53758	-2.36594	-0.775	-8.30299	-0.5042	-6.91447
-0.776	-2.252	-0.53808	-2.3662	-0.776	-8.34681	-0.50457	-6.93509
-0.777	-2.371	-0.53858	-2.36681	-0.777	-8.40526	-0.50494	-6.9556
-0.778	-2.342	-0.53908	-2.38382	-0.778	-8.45613	-0.50532	-6.97647
-0.779	-2.351	-0.53958	-2.41596	-0.779	-8.50199	-0.50569	-6.99737
-0.78	-2.359	-0.54007	-2.4194	-0.78	-8.55067	-0.50606	-7.01817
-0.781	-2.376	-0.54057	-2.41833	-0.781	-8.60677	-0.50643	-7.03864
-0.782	-2.264	-0.54107	-2.41912	-0.782	-8.6609	-0.50681	-7.0591
-0.783	-2.44	-0.54157	-2.42574	-0.783	-8.71294	-0.5072	-7.07945
-0.784	-2.366	-0.54207	-2.4367	-0.784	-8.77066	-0.50756	-7.09978
-0.785	-2.489	-0.54257	-2.4527	-0.785	-8.81763	-0.50794	-7.12079
-0.786	-2.479	-0.54307	-2.47286	-0.786	-8.86935	-0.50831	-7.14162
-0.787	-2.374	-0.54357	-2.47709	-0.787	-8.91971	-0.50868	-7.1629
-0.788	-2.399	-0.54407	-2.47514	-0.788	-8.97182	-0.50905	-7.18433
-0.789	-2.52	-0.54457	-2.47098	-0.789	-9.02476	-0.50943	-7.20471
-0.79	-2.387	-0.54507	-2.46949	-0.79	-9.07772	-0.5098	-7.22584
-0.791	-2.428	-0.54557	-2.48363	-0.791	-9.11476	-0.51017	-7.24721
-0.792	-2.552	-0.54607	-2.51144	-0.792	-9.15879	-0.51055	-7.26748
-0.793	-2.505	-0.54657	-2.5235	-0.793	-9.21738	-0.51093	-7.28807
-0.794	-2.545	-0.54707	-2.51985	-0.794	-9.27792	-0.5113	-7.30927
-0.795	-2.512	-0.54757	-2.52071	-0.795	-9.32509	-0.51167	-7.33027
-0.796	-2.525	-0.54807	-2.52256	-0.796	-9.3884	-0.51205	-7.3508
-0.797	-2.528	-0.54857	-2.52347	-0.797	-9.44537	-0.51242	-7.37159
-0.798	-2.482	-0.54907	-2.52349	-0.798	-9.51981	-0.51279	-7.39295
-0.799	-2.581	-0.54957	-2.5238	-0.799	-9.58456	-0.51316	-7.4144
-0.8	-2.631	-0.55006	-2.54494	-0.8	-9.63206	-0.51354	-7.43509
	--	-0.55056	-2.57279		--	-0.51391	-7.45562
	--	-0.55106	-2.5758		--	-0.51429	-7.4772
	--	-0.55156	-2.57211		--	-0.51466	-7.49902
	--	-0.55206	-2.56124		--	-0.51503	-7.52023
	--	-0.55257	-2.55085		--	-0.5154	-7.54014
	--	-0.55307	-2.55318		--	-0.51578	-7.55992
	--	-0.55357	-2.55716		--	-0.51616	-7.58154
	--	-0.55407	-2.57477		--	-0.51653	-7.60348
	--	-0.55457	-2.5898		--	-0.5169	-7.62443
	--	-0.55507	-2.5965		--	-0.51727	-7.64525
		-0.55557	-2.60102		--	-0.51764	-7.66642
		-0.55607	-2.6301		--	-0.51802	-7.68751
		-0.55656	-2.661		--	-0.51838	-7.70818
		-0.55706	-2.66333		--	-0.51876	-7.72811
		-0.55756	-2.65936		--	-0.51914	-7.74829
		-0.55806	-2.65751		--	-0.51951	-7.7698
		-0.55856	-2.65717		--	-0.51988	-7.7913
		-0.55906	-2.65694		--	-0.52026	-7.8118
		-0.55956	-2.65675		--	-0.52063	-7.8327
		-0.56006	-2.67562		--	-0.521	-7.8537
		-0.56056	-2.70872		--	-0.52137	-7.8754
		-0.56106	-2.71865		--	-0.52174	-7.8976
		-0.56156	-2.71242		--	-0.52211	-7.9186
		-0.56206	-2.70078		--	-0.52249	-7.9388
		-0.56256	-2.68565		--	-0.52287	-7.9592
		-0.56306	-2.68752		--	-0.52324	-7.9802
		-0.56356	-2.70421		--	-0.52361	-8.001
		-0.56406	-2.73975		--	-0.52399	-8.0219
		-0.56456	-2.75289		--	-0.52436	-8.0433
		-0.56506	-2.74851		--	-0.52473	-8.0644
		-0.56556	-2.75023		--	-0.5251	-8.0852
		-0.56606	-2.77191		--	-0.52548	-8.1054
		-0.56656	-2.80452		--	-0.52586	-8.1257
		-0.56705	-2.81051		--	-0.52623	-8.1472
		-0.56756	-2.80553		--	-0.5266	-8.1692
		-0.56806	-2.7998		--	-0.52696	-8.1903
		-0.56855	-2.79921		--	-0.52734	-8.2108
		-0.56905	-2.80576		--	-0.52772	-8.2317
		-0.56955	-2.82964		--	-0.52809	-8.2527
		-0.57006	-2.85352		--	-0.52845	-8.2736
		-0.57056	-2.85511		--	-0.52883	-8.2944
		-0.57106	-2.85823		--	-0.52922	-8.3148
		-0.57156	-2.86378		--	-0.52959	-8.3355
		-0.57206	-2.86769		--	-0.52995	-8.3564
		-0.57256	-2.86425		--	-0.53033	-8.3769
		-0.57306	-2.86441		--	-0.5307	-8.398
		-0.57356	-2.87208		--	-0.53107	-8.4195
		-0.57406	-2.89713		--	-0.53145	-8.4403
		-0.57456	-2.91912		--	-0.53182	-8.4612
		-0.57506	-2.91809		--	-0.53219	-8.4825
		-0.57556	-2.91463		--	-0.53256	-8.5035
		-0.57606	-2.90863		--	-0.53294	-8.5245
		-0.57656	-2.90424		--	-0.53331	-8.5453
		-0.57706	-2.90413		--	-0.53369	-8.5652
		-0.57756	-2.91029		--	-0.53407	-8.5854
		-0.57806	-2.92868		--	-0.53444	-8.6062
		-0.57856	-2.95701		--	-0.53482	-8.6267
		-0.57906	-2.98089		--	-0.5352	-8.6466
		-0.57956	-2.98556		--	-0.53558	-8.6669
		-0.58006	-2.98438		--	-0.53595	-8.6883
		-0.58056	-2.98197		--	-0.53631	-8.7105
		-0.58105	-2.9676		--	-0.53668	-8.7315
		-0.58155	-2.96361		--	-0.53706	-8.7514
		-0.58206	-2.96985		--	-0.53743	-8.7715
		-0.58256	-2.98427		--	-0.53781	-8.7918
		-0.58306	-2.99873		--	-0.53819	-8.8124
		-0.58356	-3.00624		--	-0.53855	-8.8341
		-0.58406	-3.03512		--	-0.53893	-8.8548
		-0.58456	-3.07182		--	-0.53931	-8.8748
		-0.58506	-3.08525		--	-0.53968	-8.8954
		-0.58556	-3.08147		--	-0.54006	-8.9162
		-0.58606	-3.07224		--	-0.54043	-8.937
		-0.58655	-3.06791		--	-0.54081	-8.9572
		-0.58705	-3.07941		--	-0.54118	-8.9778
		-0.58756	-3.09345		--	-0.54156	-8.9986
		-0.58805	-3.09933		--	-0.54194	-9.019
		-0.58855	-3.09815		--	-0.54231	-9.0398
		-0.58905	-3.09773		--	-0.54268	-9.0608
		-0.58955	-3.09719		--	-0.54306	-9.0816
		-0.59005	-3.09836		--	-0.54344	-9.1013
		-0.59055	-3.114		--	-0.54382	-9.1203
		-0.59105	-3.13077		--	-0.5442	-9.1404
		-0.59155	-3.13347		--	-0.54457	-9.1622
		-0.59205	-3.13437		--	-0.54494	-9.1834
		-0.59255	-3.15497		--	-0.54532	-9.2029
		-0.59305	-3.17667		--	-0.5457	-9.2226
		-0.59355	-3.17032		--	-0.54608	-9.2438
		-0.59405	-3.17424		--	-0.54645	-9.2647
		-0.59455	-3.17343		--	-0.54683	-9.2849
		-0.59505	-3.19912		--	-0.5472	-9.3053
		-0.59555	-3.2321		--	-0.54758	-9.326
		-0.59605	-3.24269		--	-0.54796	-9.3464
		-0.59655	-3.24175		--	-0.54834	-9.3659
		-0.59705	-3.24026		--	-0.54872	-9.3857
		-0.59755	-3.23765		--	-0.5491	-9.4057
		-0.59805	-3.23808		--	-0.54948	-9.4254
		-0.59855	-3.23905		--	-0.54986	-9.4451
		-0.59904	-3.24421		--	-0.55023	-9.4653
		-0.59954	-3.26455		--	-0.55062	-9.4849
		-0.60005	-3.27491		--	-0.551	-9.504
		-0.60055	-3.27891		--	-0.55139	-9.5232
		-0.60104	-3.29006		--	-0.55176	-9.5427
		-0.60155	-3.31089		--	-0.55213	-9.5634
		-0.60205	-3.31186		--	-0.55251	-9.5835
		-0.60255	-3.30866		--	-0.55289	-9.6029
		-0.60305	-3.30792		--	-0.55327	-9.6229
		-0.60354	-3.3289		--	-0.55366	-9.6423
		-0.60404	-3.35638		--	-0.55404	-9.6615
		-0.60454	-3.3518		--	-0.55442	-9.6815
		-0.60504	-3.35944		--	-0.5548	-9.7013
		-0.60554	-3.36095		--	-0.55518	-9.7206
		-0.60604	-3.37284		--	-0.55557	-9.7398
		-0.60654	-3.39233		--	-0.55595	-9.7586
		-0.60704	-3.40759		--	-0.55633	-9.7777
		-0.60754	-3.40511		--	-0.55672	-9.7971
		-0.60804	-3.40542		--	-0.55709	-9.8168
		-0.60854	-3.40209		--	-0.55747	-9.8364
		-0.60904	-3.40268		--	-0.55785	-9.8557
		-0.60954	-3.40238		--	-0.55825	-9.8749
		-0.61004	-3.42527		--	-0.55863	-9.8946
		-0.61054	-3.46107		--	-0.55901	-9.9142
		-0.61104	-3.46932		--	-0.55939	-9.933
		-0.61154	-3.46337		--	-0.55978	-9.9513
		-0.61204	-3.46413		--	-0.56016	-9.9702
		-0.61254	-3.47245		--	-0.56054	-9.9895
		-0.61304	-3.48078		--	-0.56093	-10.0087
		-0.61354	-3.48116		--	-0.56131	-10.0279
		-0.61404	-3.48155		--	-0.5617	-10.0467
		-0.61454	-3.50342		--	-0.56209	-10.0649
		-0.61504	-3.53858		--	-0.56248	-10.0836
		-0.61554	-3.55259		--	-0.56286	-10.1033
		-0.61604	-3.54801		--	-0.56324	-10.1219
		-0.61654	-3.54598		--	-0.56364	-10.1392
		-0.61704	-3.54378		--	-0.56403	-10.1573
		-0.61754	-3.54715		--	-0.56442	-10.1758
		-0.61803	-3.56888		--	-0.5648	-10.1946
		-0.61853	-3.58419		--	-0.56519	-10.2136
		-0.61904	-3.57894		--	-0.56558	-10.2319
		-0.61954	-3.57997		--	-0.56597	-10.2503
		-0.62003	-3.60085		--	-0.56636	-10.2684
		-0.62053	-3.63775		--	-0.56675	-10.2868
		-0.62103	-3.65293		--	-0.56713	-10.3064
		-0.62154	-3.64766		--	-0.56751	-10.3256
		-0.62204	-3.6424		--	-0.5679	-10.3433
		-0.62253	-3.63308		--	-0.5683	-10.3604
		-0.62303	-3.63504		--	-0.56869	-10.3792
		-0.62353	-3.64403		--	-0.56907	-10.3989
		-0.62403	-3.67483		--	-0.56946	-10.4175
		-0.62453	-3.69555		--	-0.56985	-10.4345
		-0.62503	-3.68857		--	-0.57025	-10.451
		-0.62553	-3.69315		--	-0.57065	-10.4688
		-0.62603	-3.69553		--	-0.57102	-10.4874
		-0.62653	-3.70245		--	-0.57142	-10.5051
		-0.62703	-3.71342		--	-0.57181	-10.5234
		-0.62753	-3.72156		--	-0.5722	-10.5414
		-0.62803	-3.73552		--	-0.57259	-10.559
		-0.62853	-3.73579		--	-0.57298	-10.5771
		-0.62903	-3.73415		--	-0.57337	-10.5947
		-0.62953	-3.7337		--	-0.57377	-10.6126
		-0.63002	-3.7545		--	-0.57416	-10.6301
		-0.63052	-3.7895		--	-0.57456	-10.6471
		-0.63103	-3.80514		--	-0.57495	-10.6652
		-0.63153	-3.80074		--	-0.57533	-10.6839
		-0.63203	-3.79603		--	-0.57572	-10.7024
		-0.63253	-3.793		--	-0.57612	-10.7197
		-0.63303	-3.79688		--	-0.57651	-10.7368
		-0.63353	-3.8084		--	-0.57691	-10.754
		-0.63403	-3.82618		--	-0.57731	-10.7708
		-0.63453	-3.8536		--	-0.5777	-10.7882
		-0.63503	-3.87738		--	-0.57809	-10.8065
		-0.63553	-3.88411		--	-0.57849	-10.8238
		-0.63603	-3.88294		--	-0.57888	-10.841
		-0.63653	-3.87523		--	-0.57928	-10.8586
		-0.63702	-3.86866		--	-0.57967	-10.8761
		-0.63752	-3.872		--	-0.58006	-10.8947
		-0.63802	-3.88321		--	-0.58045	-10.9127
		-0.63852	-3.90128		--	-0.58085	-10.9292
		-0.63902	-3.92393		--	-0.58125	-10.9459
		-0.63952	-3.95377		--	-0.58164	-10.9634
		-0.64002	-3.97407		--	-0.58204	-10.9807
		-0.64052	-3.97656		--	-0.58244	-10.9976
		-0.64102	-3.97475		--	-0.58284	-11.0143
		-0.64152	-3.974		--	-0.58324	-11.031
		-0.64202	-3.97206		--	-0.58363	-11.0478
		-0.64252	-3.97323		--	-0.58403	-11.0642
		-0.64302	-3.97406		--	-0.58442	-11.0812
		-0.64352	-4.00064		--	-0.58482	-11.0987
		-0.64402	-4.03747		--	-0.58521	-11.1158
		-0.64452	-4.05214		--	-0.58561	-11.1324
		-0.64501	-4.05733		--	-0.58601	-11.1489
		-0.64551	-4.06553		--	-0.58641	-11.166
		-0.64601	-4.06799		--	-0.58681	-11.1825
		-0.64651	-4.06358		--	-0.58721	-11.1987
		-0.64701	-4.06294		--	-0.58761	-11.2148
		-0.64751	-4.07121		--	-0.58801	-11.2311
		-0.64801	-4.1025		--	-0.58841	-11.2483
		-0.64851	-4.12757		--	-0.5888	-11.2659
		-0.64901	-4.12149		--	-0.58921	-11.2822
		-0.64951	-4.1227		--	-0.58961	-11.298
		-0.65001	-4.12108		--	-0.59001	-11.314
		-0.65051	-4.1309		--	-0.59042	-11.3297
		-0.65101	-4.13942		--	-0.59082	-11.346
		-0.65151	-4.13798		--	-0.59122	-11.3627
		-0.65201	-4.13862		--	-0.59162	-11.3791
		-0.65251	-4.15906		--	-0.59202	-11.3957
		-0.65301	-4.17986		--	-0.59242	-11.4116
		-0.65351	-4.18312		--	-0.59283	-11.4271
		-0.65401	-4.1842		--	-0.59323	-11.4438
		-0.65451	-4.20337		--	-0.59363	-11.4598
		-0.65501	-4.21743		--	-0.59404	-11.4747
		-0.65551	-4.21176		--	-0.59444	-11.4899
		-0.65601	-4.2139		--	-0.59486	-11.5053
		-0.65651	-4.22776		--	-0.59526	-11.5208
		-0.65701	-4.26398		--	-0.59567	-11.5367
		-0.65751	-4.2872		--	-0.59606	-11.5525
		-0.65801	-4.2826		--	-0.59647	-11.5677
		-0.65851	-4.28028		--	-0.59688	-11.5831
		-0.65901	-4.27797		--	-0.59728	-11.5983
		-0.65951	-4.2831		--	-0.59769	-11.6133
		-0.66001	-4.29119		--	-0.5981	-11.6287
		-0.66051	-4.29557		--	-0.59851	-11.6433
		-0.66101	-4.29704		--	-0.59893	-11.6573
		-0.66151	-4.31902		--	-0.59934	-11.6711
		-0.66201	-4.34497		--	-0.59976	-11.6849
		-0.66251	-4.35332		--	-0.60017	-11.6994
		-0.66301	-4.3561		--	-0.60058	-11.7146
		-0.66351	-4.36738		--	-0.60099	-11.7293
		-0.66401	-4.37383		--	-0.60141	-11.7433
		-0.66451	-4.37488		--	-0.60182	-11.7571
		-0.66501	-4.37615		--	-0.60224	-11.7708
		-0.66551	-4.39964		--	-0.60265	-11.785
		-0.666	-4.43445		--	-0.60307	-11.7993
		-0.6665	-4.44715		--	-0.60348	-11.8136
		-0.667	-4.44264		--	-0.60389	-11.828
		-0.6675	-4.43564		--	-0.60431	-11.842
		-0.668	-4.43208		--	-0.60472	-11.8561
		-0.6685	-4.44757		--	-0.60514	-11.8703
		-0.669	-4.477		--	-0.60555	-11.8846
		-0.6695	-4.49876		--	-0.60597	-11.8989
		-0.67	-4.50292		--	-0.60637	-11.9124
		-0.6705	-4.50152		--	-0.6068	-11.9269
		-0.671	-4.50201		--	-0.6072	-11.9421
		-0.6715	-4.51832		--	-0.60762	-11.9563
		-0.672	-4.54289		--	-0.60803	-11.9699
		-0.6725	-4.56024		--	-0.60844	-11.9836
		-0.67301	-4.57309		--	-0.60887	-11.9978
		-0.67351	-4.57074		--	-0.60928	-12.0116
		-0.674	-4.5636		--	-0.6097	-12.0253
		-0.6745	-4.56043		--	-0.61011	-12.039
		-0.675	-4.56526		--	-0.61052	-12.0528
		-0.6755	-4.59188		--	-0.61094	-12.0672
		-0.676	-4.62584		--	-0.61135	-12.0815
		-0.6765	-4.63875		--	-0.61177	-12.0952
		-0.677	-4.64305		--	-0.61218	-12.109
		-0.6775	-4.64608		--	-0.6126	-12.1236
		-0.678	-4.64697		--	-0.61301	-12.138
		-0.67849	-4.64151		--	-0.61343	-12.1511
		-0.67899	-4.63998		--	-0.61385	-12.1642
		-0.67949	-4.65567		--	-0.61427	-12.1777
		-0.67999	-4.68871		--	-0.61469	-12.1913
		-0.68049	-4.71087		--	-0.6151	-12.2054
		-0.68099	-4.70989		--	-0.61552	-12.2193
		-0.68149	-4.70687		--	-0.61592	-12.2348
		-0.68199	-4.70554		--	-0.61629	-12.2567
		-0.68249	-4.70847		--	-0.61665	-12.2803
		-0.68299	-4.729		--	-0.61705	-12.2973
		-0.68349	-4.74172		--	-0.61747	-12.3097
		-0.68399	-4.73391		--	-0.6179	-12.3209
		-0.68449	-4.73541		--	-0.61832	-12.3331
		-0.68499	-4.7577		--	-0.61874	-12.3462
		-0.68549	-4.80066		--	-0.61916	-12.3593
		-0.68599	-4.82453		--	-0.61958	-12.3725
		-0.68649	-4.82174		--	-0.62	-12.3858
		-0.68699	-4.81817		--	-0.62042	-12.3989
		-0.68749	-4.81605		--	-0.62084	-12.4115
		-0.68799	-4.82023		--	-0.62127	-12.4237
		-0.68849	-4.8439		--	-0.62169	-12.4365
		-0.68899	-4.85696		--	-0.62211	-12.4496
		-0.68949	-4.84762		--	-0.62254	-12.4617
		-0.68999	-4.84886		--	-0.62296	-12.4744
		-0.69049	-4.8581		--	-0.62338	-12.4882
		-0.69099	-4.89315		--	-0.6238	-12.5012
		-0.69149	-4.92902		--	-0.62422	-12.5143
		-0.69199	-4.93899		--	-0.62464	-12.5281
		-0.69249	-4.93747		--	-0.62506	-12.5418
		-0.69299	-4.92636		--	-0.62548	-12.5547
		-0.69349	-4.90744		--	-0.6259	-12.567
		-0.69399	-4.90905		--	-0.62633	-12.5795
		-0.69449	-4.92558		--	-0.62675	-12.592
		-0.69499	-4.95496		--	-0.62718	-12.6038
		-0.69549	-4.96913		--	-0.62761	-12.6153
		-0.69598	-4.99247		--	-0.62804	-12.6271
		-0.69648	-4.99716		--	-0.62847	-12.6393
		-0.69698	-4.99235		--	-0.62889	-12.6517
		-0.69748	-4.99231		--	-0.62932	-12.6639
		-0.69798	-5.01737		--	-0.62974	-12.6763
		-0.69848	-5.05643		--	-0.63016	-12.6884
		-0.69898	-5.07144		--	-0.63058	-12.7008
		-0.69948	-5.06917		--	-0.631	-12.7141
		-0.69998	-5.06776		--	-0.63142	-12.7273
		-0.70048	-5.06653		--	-0.63185	-12.7404
		-0.70098	-5.06934		--	-0.63227	-12.7532
		-0.70148	-5.09654		--	-0.63269	-12.7657
		-0.70198	-5.1298		--	-0.63311	-12.7794
		-0.70248	-5.13611		--	-0.63352	-12.7936
		-0.70298	-5.13821		--	-0.63394	-12.8067
		-0.70348	-5.1406		--	-0.63436	-12.8199
		-0.70398	-5.14648		--	-0.63478	-12.8333
		-0.70448	-5.14614		--	-0.6352	-12.8466
		-0.70498	-5.14799		--	-0.63562	-12.8598
		-0.70548	-5.15288		--	-0.63604	-12.8727
		-0.70598	-5.17774		--	-0.63647	-12.8854
		-0.70648	-5.19867		--	-0.63689	-12.898
		-0.70698	-5.1953		--	-0.63731	-12.9109
		-0.70748	-5.19402		--	-0.63773	-12.9252
		-0.70798	-5.19247		--	-0.63814	-12.9395
		-0.70848	-5.2178		--	-0.63856	-12.953
		-0.70898	-5.24706		--	-0.63898	-12.9663
		-0.70948	-5.25811		--	-0.6394	-12.9798
		-0.70998	-5.2609		--	-0.63981	-12.9941
		-0.71047	-5.26262		--	-0.64022	-13.0089
		-0.71097	-5.26079		--	-0.64063	-13.0233
		-0.71147	-5.26076		--	-0.64105	-13.0378
		-0.71198	-5.27646		--	-0.64146	-13.0522
		-0.71247	-5.30653		--	-0.64187	-13.0661
		-0.71297	-5.3273		--	-0.64229	-13.0799
		-0.71347	-5.33094		--	-0.64271	-13.0936
		-0.71397	-5.33375		--	-0.64312	-13.1077
		-0.71447	-5.34169		--	-0.64353	-13.1225
		-0.71497	-5.35684		--	-0.64395	-13.1366
		-0.71547	-5.3595		--	-0.64437	-13.15
		-0.71597	-5.3616		--	-0.64479	-13.1636
		-0.71647	-5.37314		--	-0.6452	-13.1781
		-0.71697	-5.39878		--	-0.64561	-13.193
		-0.71747	-5.41419		--	-0.64602	-13.2075
		-0.71797	-5.41525		--	-0.64643	-13.2218
		-0.71847	-5.41403		--	-0.64685	-13.2361
		-0.71897	-5.41397		--	-0.64726	-13.2508
		-0.71947	-5.42072		--	-0.64767	-13.2653
		-0.71997	-5.43524		--	-0.64809	-13.2793
		-0.72046	-5.46367		--	-0.6485	-13.2935
		-0.72096	-5.49784		--	-0.64891	-13.3079
		-0.72146	-5.52037		--	-0.64932	-13.3227
		-0.72196	-5.53057		--	-0.64973	-13.3383
		-0.72246	-5.54632		--	-0.65014	-13.3533
		-0.72296	-5.54718		--	-0.65055	-13.3675
		-0.72346	-5.54226		--	-0.65096	-13.3814
		-0.72396	-5.54091		--	-0.65138	-13.3948
		-0.72446	-5.54728		--	-0.6518	-13.4081
		-0.72496	-5.57547		--	-0.65221	-13.4216
		-0.72546	-5.60627		--	-0.65263	-13.4353
		-0.72596	-5.60868		--	-0.65305	-13.4491
		-0.72646	-5.60833		--	-0.65346	-13.4631
		-0.72696	-5.60901		--	-0.65388	-13.4777
		-0.72746	-5.62751		--	-0.65429	-13.4922
		-0.72796	-5.63915		--	-0.6547	-13.5066
		-0.72846	-5.63103		--	-0.65511	-13.5223
		-0.72896	-5.63221		--	-0.65551	-13.5387
		-0.72947	-5.6514		--	-0.65591	-13.5541
		-0.72996	-5.69449		--	-0.65632	-13.5696
		-0.73046	-5.71612		--	-0.65672	-13.5859
		-0.73096	-5.70779		--	-0.65713	-13.6017
		-0.73147	-5.70353		--	-0.65753	-13.618
		-0.73197	-5.69365		--	-0.65793	-13.6346
		-0.73247	-5.68678		--	-0.65833	-13.6509
		-0.73297	-5.68658		--	-0.65873	-13.667
		-0.73347	-5.71249		--	-0.65912	-13.6832
		-0.73397	-5.74889		--	-0.65952	-13.6993
		-0.73447	-5.75745		--	-0.65993	-13.7155
		-0.73496	-5.7603		--	-0.66032	-13.7324
		-0.73546	-5.77565		--	-0.66072	-13.7495
		-0.73596	-5.8029		--	-0.66112	-13.766
		-0.73646	-5.81397		--	-0.66152	-13.7827
		-0.73696	-5.81068		--	-0.66193	-13.7999
		-0.73746	-5.81327		--	-0.66232	-13.8175
		-0.73796	-5.81911		--	-0.6627	-13.8353
		-0.73846	-5.84764		--	-0.6631	-13.8526
		-0.73896	-5.86143		--	-0.6635	-13.87
		-0.73946	-5.85177		--	-0.66388	-13.8894
		-0.73996	-5.85314		--	-0.66421	-13.9159
		-0.74046	-5.85685		--	-0.66455	-13.943
		-0.74096	-5.89128		--	-0.66492	-13.964
		-0.74146	-5.91112		--	-0.66532	-13.9812
		-0.74196	-5.89771		--	-0.66572	-13.9969
		-0.74246	-5.89985		--	-0.66612	-14.0138
		-0.74296	-5.90316		--	-0.66652	-14.0314
		-0.74346	-5.94245		--	-0.66691	-14.0488
		-0.74396	-5.99188		--	-0.6673	-14.0669
		-0.74446	-6.00875		--	-0.66768	-14.0864
		-0.74495	-6.01348		--	-0.66806	-14.1064
		-0.74545	-6.01506		--	-0.66845	-14.1253
		-0.74595	-6.02952		--	-0.66884	-14.1437
		-0.74645	-6.03961		--	-0.66922	-14.1622
		-0.74695	-6.0344		--	-0.66961	-14.181
		-0.74745	-6.03602		--	-0.67	-14.1997
		-0.74795	-6.05035		--	-0.67038	-14.2184
		-0.74845	-6.0812		--	-0.67077	-14.2377
		-0.74895	-6.08819		--	-0.67114	-14.2584
		-0.74945	-6.094		--	-0.67152	-14.2792
		-0.74995	-6.10583		--	-0.6719	-14.2984
		-0.75045	-6.13104		--	-0.6723	-14.3157
		-0.75096	-6.15498		--	-0.6727	-14.3318
		-0.75146	-6.17022		--	-0.6731	-14.3479
		-0.75196	-6.16694		--	-0.6735	-14.3652
		-0.75246	-6.16465		--	-0.67387	-14.3844
		-0.75296	-6.15274		--	-0.67425	-14.4041
		-0.75346	-6.14091		--	-0.67463	-14.4239
		-0.75396	-6.14254		--	-0.67501	-14.4443
		-0.75445	-6.14446		--	-0.67538	-14.4657
		-0.75495	-6.16403		--	-0.67575	-14.4873
		-0.75545	-6.19364		--	-0.67612	-14.508
		-0.75595	-6.227		--	-0.6765	-14.5289
		-0.75645	-6.25803		--	-0.67687	-14.5503
		-0.75695	-6.27315		--	-0.67724	-14.5712
		-0.75745	-6.28646		--	-0.67762	-14.5917
		-0.75795	-6.28419		--	-0.67799	-14.6125
		-0.75845	-6.28548		--	-0.67836	-14.6338
		-0.75895	-6.28515		--	-0.67874	-14.6544
		-0.75945	-6.31565		--	-0.67911	-14.6748
		-0.75995	-6.36164		--	-0.67946	-14.7007
		-0.76045	-6.38174		--	-0.67979	-14.7277
		-0.76095	-6.3778		--	-0.68016	-14.7494
		-0.76144	-6.36885		--	-0.68054	-14.7699
		-0.76194	-6.3507		--	-0.68092	-14.7903
		-0.76244	-6.35194		--	-0.68129	-14.8114
		-0.76294	-6.38641		--	-0.68164	-14.8339
		-0.76344	-6.42056		--	-0.68201	-14.8561
		-0.76394	-6.42956		--	-0.68238	-14.8782
		-0.76444	-6.43318		--	-0.68275	-14.9011
		-0.76494	-6.45477		--	-0.68311	-14.924
		-0.76544	-6.48236		--	-0.68347	-14.9474
		-0.76594	-6.49674		--	-0.68382	-14.9712
		-0.76644	-6.49347		--	-0.68418	-14.9947
		-0.76694	-6.49222		--	-0.68454	-15.0176
		-0.76745	-6.47763		--	-0.6849	-15.0399
		-0.76795	-6.45256		--	-0.68525	-15.0636
		-0.76845	-6.43425		--	-0.68561	-15.0879
		-0.76894	-6.43705		--	-0.68596	-15.1117
		-0.76944	-6.4717		--	-0.68632	-15.1354
		-0.76994	-6.53021		--	-0.68668	-15.1588
		-0.77044	-6.5538		--	-0.68704	-15.1817
		-0.77094	-6.56166		--	-0.6874	-15.2045
		-0.77144	-6.57772		--	-0.68775	-15.2286
		-0.77194	-6.61094		--	-0.6881	-15.2536
		-0.77244	-6.62809		--	-0.68845	-15.2787
		-0.77294	-6.63341		--	-0.6888	-15.3035
		-0.77344	-6.63518		--	-0.68915	-15.328
		-0.77394	-6.63846		--	-0.6895	-15.3525
		-0.77444	-6.6494		--	-0.68986	-15.3768
		-0.77494	-6.65753		--	-0.69021	-15.4018
		-0.77544	-6.66154		--	-0.69055	-15.4272
		-0.77594	-6.67789		--	-0.6909	-15.4527
		-0.77644	-6.72356		--	-0.69125	-15.4775
		-0.77694	-6.75671		--	-0.6916	-15.5014
		-0.77744	-6.76367		--	-0.69196	-15.5254
		-0.77794	-6.766		--	-0.69231	-15.5497
		-0.77844	-6.77274		--	-0.69267	-15.5734
		-0.77894	-6.775		--	-0.69303	-15.5959
		-0.77944	-6.77681		--	-0.6934	-15.6173
		-0.77994	-6.77817		--	-0.69376	-15.64
		-0.78044	-6.80955		--	-0.69411	-15.6643
		-0.78094	-6.84031		--	-0.69446	-15.6884
		-0.78144	-6.8445		--	-0.69481	-15.7136
		-0.78194	-6.84589		--	-0.69515	-15.7394
		-0.78244	-6.8588		--	-0.6955	-15.765
		-0.78294	-6.87714		--	-0.69585	-15.7892
		-0.78343	-6.87797		--	-0.69617	-15.8188
		-0.78393	-6.88226		--	-0.69646	-15.8545
		-0.78443	-6.88556		--	-0.69678	-15.8847
		-0.78493	-6.91871		--	-0.69711	-15.9116
		-0.78543	-6.95723		--	-0.69744	-15.94
		-0.78593	-6.96519		--	-0.69777	-15.9688
		-0.78643	-6.96222		--	-0.69809	-15.998
		-0.78693	-6.96388		--	-0.69842	-16.0269
		-0.78743	-6.97858		--	-0.69875	-16.0548
		-0.78793	-6.9953		--	-0.69908	-16.0828
		-0.78843	-6.99052		--	-0.69941	-16.1112
		-0.78893	-6.9945		--	-0.69973	-16.1399
		-0.78943	-6.99623		--	-0.70006	-16.1686
		-0.78993	-7.03383		--	-0.70039	-16.1972
		-0.79043	-7.07633		--	-0.70071	-16.2255
		-0.79093	-7.0894		--	-0.70101	-16.2589
		-0.79143	-7.09256		--	-0.70128	-16.2971
		-0.79193	-7.09223		--	-0.70158	-16.3309
		-0.79243	-7.09198		--	-0.70191	-16.3592
		-0.79293	-7.09179		--	-0.70225	-16.3853
		-0.79342	-7.11981		--	-0.70259	-16.4119
		-0.79392	-7.14201		--	-0.70292	-16.4399
		-0.79442	-7.1308		--	-0.70325	-16.4679
		-0.79492	-7.13446		--	-0.70358	-16.4952
		-0.79542	-7.13981		--	-0.70388	-16.5286
		-0.79592	-7.1649		--	-0.70414	-16.5681
		-0.79642	-7.1889		--	-0.70442	-16.6035
		-0.79692	-7.21133		--	-0.70473	-16.6352
		-0.79742	-7.22478		--	-0.70503	-16.6669
		-0.79792	-7.21835		--	-0.70534	-16.6986
		-0.79842	-7.2108		--	-0.70565	-16.7307
		-0.79892	-7.19026		--	-0.70595	-16.7633
		-0.79942	-7.16629		--	-0.70626	-16.7948
		-0.79992	-7.15353		--	-0.70657	-16.8261
		-0.80042	-7.1568		--	-0.70688	-16.8583
			--		--	-0.70718	-16.8905
			--		--	-0.7075	-16.9208
			--		--	-0.70782	-16.9505
			--		--	-0.70812	-16.981
			--		--	-0.70844	-17.011
						-0.70877	-17.0405
						-0.70909	-17.0704
						-0.70941	-17.101
						-0.70972	-17.1315
						-0.71004	-17.1616
						-0.71036	-17.1923
						-0.71066	-17.2228
						-0.71093	-17.2604
						-0.71119	-17.3013
						-0.71148	-17.335
						-0.71179	-17.3665
						-0.71209	-17.3993
						-0.71239	-17.4332
						-0.71269	-17.4679
						-0.71297	-17.5019
						-0.71327	-17.5351
						-0.71357	-17.568
						-0.71387	-17.6008
						-0.71418	-17.633
						-0.71449	-17.6649
						-0.71479	-17.6974
						-0.71509	-17.73
						-0.71539	-17.7632
						-0.71569	-17.7959
						-0.71597	-17.8323
						-0.7162	-17.877
						-0.71644	-17.92
						-0.71672	-17.9568
						-0.717	-17.9929
						-0.71728	-18.0297
						-0.71755	-18.0666
						-0.71783	-18.1028
						-0.71812	-18.1379
						-0.71841	-18.172
						-0.71871	-18.2057
						-0.719	-18.2403
						-0.71928	-18.2749
						-0.71958	-18.3091
						-0.71987	-18.3433
						-0.72017	-18.3775
						-0.72046	-18.4116
						-0.72074	-18.4487
						-0.72095	-18.496
						-0.72116	-18.5441
						-0.72142	-18.5842
						-0.72168	-18.623
						-0.72194	-18.6625
						-0.72221	-18.7012
						-0.72248	-18.7392
						-0.72276	-18.7762
						-0.72304	-18.8123
						-0.72332	-18.8482
						-0.72361	-18.8836
						-0.72389	-18.9194
						-0.72417	-18.9556
						-0.72445	-18.9915
						-0.72474	-19.027
						-0.725	-19.0663
						-0.7252	-19.1153
						-0.72541	-19.1635
						-0.72567	-19.2031
						-0.72593	-19.2425
						-0.72619	-19.2826
						-0.72646	-19.3207
						-0.72673	-19.3585
						-0.72699	-19.3971
						-0.72723	-19.4402
						-0.72742	-19.4904
						-0.72764	-19.5373
						-0.7279	-19.5773
						-0.72817	-19.6152
						-0.72842	-19.6573
						-0.7286	-19.7095
						-0.72878	-19.7616
						-0.72902	-19.8061
						-0.72926	-19.8484
						-0.72951	-19.8896
						-0.72977	-19.9293
						-0.73003	-19.9683
						-0.7303	-20.0068
						-0.73057	-20.0455
						-0.73083	-20.0855
						-0.73108	-20.1256
						-0.73135	-20.1644
						-0.73156	-20.2119
						-0.73172	-20.2675
						-0.73193	-20.3162
						-0.73217	-20.3589
						-0.73242	-20.4007
						-0.73267	-20.4425
						-0.73292	-20.4831
						-0.73318	-20.5225
						-0.73343	-20.5626
						-0.73368	-20.603
						-0.73394	-20.6428
						-0.73421	-20.6822
						-0.73441	-20.7316
						-0.73456	-20.7884
						-0.73476	-20.838
						-0.735	-20.882
						-0.73524	-20.9241
						-0.73549	-20.9652
						-0.73575	-21.0056
						-0.73601	-21.0449
						-0.73626	-21.0843
						-0.73651	-21.1261
						-0.73677	-21.1678
						-0.73698	-21.2157
						-0.73713	-21.2734
						-0.73731	-21.3269
						-0.73753	-21.3719
						-0.73778	-21.4144
						-0.73802	-21.456
						-0.73827	-21.497
						-0.73852	-21.5381
						-0.73876	-21.5801
						-0.739	-21.6216
						-0.73925	-21.664
						-0.73941	-21.7191
						-0.73955	-21.7785
						-0.73975	-21.8281
						-0.73998	-21.8729
						-0.74022	-21.916
						-0.74046	-21.9588
						-0.74071	-22.001
						-0.74095	-22.0438
						-0.74119	-22.0867
						-0.74143	-22.1292
						-0.74161	-22.1824
						-0.74174	-22.2435
						-0.74192	-22.297
						-0.74213	-22.3439
						-0.74237	-22.3881
						-0.74261	-22.4311
						-0.74284	-22.4746
						-0.74308	-22.5181
						-0.74332	-22.5617
						-0.7435	-22.6141
						-0.74357	-22.6849
						-0.74364	-22.7558
						-0.74382	-22.8092
						-0.74405	-22.854
						-0.74428	-22.898
						-0.74452	-22.9422
						-0.74474	-22.9868
						-0.74498	-23.0315
						-0.74521	-23.0759
						-0.74537	-23.1295
						-0.74549	-23.1934
						-0.74564	-23.2514
						-0.74585	-23.2989
						-0.74608	-23.343
						-0.74632	-23.3864
						-0.74656	-23.4297
						-0.74679	-23.4734
						-0.74703	-23.517
						-0.74721	-23.5699
						-0.74732	-23.6341
						-0.74747	-23.6922
						-0.74768	-23.7402
						-0.74791	-23.7844
						-0.74814	-23.8286
						-0.74837	-23.8741
						-0.74859	-23.9187
						-0.74883	-23.9626
						-0.74901	-24.0162
						-0.74911	-24.0814
						-0.74926	-24.1405
						-0.74946	-24.189
						-0.74969	-24.2346
						-0.74991	-24.28
						-0.75013	-24.3254
						-0.75035	-24.3714
						-0.75058	-24.4164
						-0.75077	-24.4668
						-0.75089	-24.5302
						-0.75102	-24.5919
						-0.75121	-24.642
						-0.75143	-24.689
						-0.75165	-24.7352
						-0.75187	-24.7809
						-0.75209	-24.8284
						-0.75225	-24.8836
						-0.75231	-24.9559
						-0.75236	-25.0313
						-0.75249	-25.0918
						-0.75269	-25.1422
						-0.7529	-25.1901
						-0.75311	-25.2372
						-0.75333	-25.2844
						-0.75354	-25.332
						-0.75373	-25.3831
						-0.75384	-25.4485
						-0.75394	-25.5145
						-0.75411	-25.5676
						-0.75432	-25.6163
						-0.75454	-25.6634
						-0.75476	-25.7094
						-0.75498	-25.755
						-0.75521	-25.8006
						-0.75535	-25.8592
						-0.7554	-25.9314
						-0.75552	-25.9944
						-0.75572	-26.0456
						-0.75594	-26.0932
						-0.75615	-26.1397
						-0.75637	-26.1867
						-0.75659	-26.2323
						-0.75679	-26.2819
						-0.7569	-26.3469
						-0.75699	-26.4127
						-0.75717	-26.4665
						-0.75737	-26.5159
						-0.75758	-26.5642
						-0.75778	-26.6125
						-0.75799	-26.6605
						-0.75817	-26.7144
						-0.75824	-26.7857
						-0.75828	-26.8605
						-0.75842	-26.9208
						-0.75861	-26.9719
						-0.75882	-27.02
						-0.75903	-27.0679
						-0.75924	-27.1157
						-0.75943	-27.1675
						-0.75951	-27.2366
						-0.75957	-27.309
						-0.75973	-27.3662
						-0.75992	-27.4166
						-0.76012	-27.4656
						-0.76032	-27.5146
						-0.76052	-27.5632
						-0.76071	-27.6156
						-0.76078	-27.6861
						-0.7608	-27.7653
						-0.76086	-27.8375
						-0.76095	-27.9059
						-0.76109	-27.9656
						-0.76127	-28.0178
						-0.76146	-28.069
						-0.76161	-28.1274
						-0.76166	-28.2015
						-0.76173	-28.2728
						-0.76189	-28.3288
						-0.76208	-28.3809
						-0.76227	-28.4324
						-0.76246	-28.4823
						-0.76266	-28.5324
						-0.76276	-28.5984
						-0.7628	-28.6749
						-0.76289	-28.7406
						-0.76304	-28.7992
						-0.7632	-28.8553
						-0.76338	-28.9079
						-0.76358	-28.958
						-0.76372	-29.0175
						-0.76375	-29.0938
						-0.76382	-29.1653
						-0.76399	-29.2207
						-0.76418	-29.2715
						-0.76437	-29.3225
						-0.76456	-29.3738
						-0.76473	-29.4284
						-0.7648	-29.4999
						-0.76485	-29.5747
						-0.76499	-29.634
						-0.76516	-29.688
						-0.76531	-29.7457
						-0.76546	-29.8039
						-0.76563	-29.8579
						-0.76572	-29.9269
						-0.76572	-30.0088
						-0.76581	-30.0771
						-0.76596	-30.1333
						-0.76614	-30.1864
						-0.76633	-30.238
						-0.76653	-30.2889
						-0.76664	-30.3524
						-0.76664	-30.4333
						-0.7667	-30.5065
						-0.76683	-30.5676
						-0.76693	-30.6335
						-0.76703	-30.7004
						-0.76715	-30.7622
						-0.76725	-30.8289
						-0.76726	-30.9105
						-0.76729	-30.9874
						-0.76744	-31.0452
						-0.76763	-31.0969
						-0.76782	-31.1487
						-0.768	-31.2009
						-0.76813	-31.2617
						-0.76815	-31.3406
						-0.76819	-31.4178
						-0.76832	-31.4781
						-0.7685	-31.5312
						-0.76869	-31.5832
						-0.76887	-31.6352
						-0.76898	-31.6996
						-0.76896	-31.7856
						-0.76898	-31.8659
						-0.76911	-31.9262
						-0.7693	-31.9778
						-0.76951	-32.0261
						-0.76972	-32.0743
						-0.76985	-32.1346
						-0.76986	-32.2164
						-0.76989	-32.2934
						-0.77001	-32.3553
						-0.77011	-32.4205
						-0.77023	-32.4833
						-0.77039	-32.5392
						-0.77048	-32.6076
						-0.77047	-32.6922
						-0.77049	-32.7714
						-0.7706	-32.836
						-0.77076	-32.8912
						-0.77095	-32.9427
						-0.77113	-32.9969
						-0.77118	-33.0711
						-0.77119	-33.1513
						-0.77132	-33.2127
						-0.77151	-33.2638
						-0.77173	-33.3105
						-0.77196	-33.3557
						-0.77211	-33.4129
						-0.77212	-33.4933
						-0.77214	-33.5723
						-0.77225	-33.6377
						-0.77232	-33.7089
						-0.77239	-33.7799
						-0.77253	-33.8386
						-0.77263	-33.9045
						-0.77262	-33.9885
						-0.77266	-34.0641
						-0.77281	-34.1217
						-0.77299	-34.1744
						-0.77318	-34.2262
						-0.77337	-34.2768
						-0.77347	-34.3428
						-0.77346	-34.4285
						-0.77351	-34.5025
						-0.77368	-34.5566
						-0.77388	-34.6069
						-0.77404	-34.6618
						-0.77418	-34.7223
						-0.77421	-34.8005
						-0.77411	-34.8984
						-0.77408	-34.9852
						-0.77419	-35.0487
						-0.77436	-35.1033
						-0.77454	-35.1569
						-0.77469	-35.2146
						-0.77471	-35.2939
						-0.7747	-35.3778
						-0.77482	-35.4419
						-0.77499	-35.4963
						-0.77517	-35.5484
						-0.77535	-35.6011
						-0.7754	-35.6755
						-0.77533	-35.7705
						-0.77535	-35.8495
						-0.7755	-35.9073
						-0.77569	-35.9584
						-0.7759	-36.008
						-0.77608	-36.062
						-0.7761	-36.1406
						-0.77601	-36.2372
						-0.77599	-36.3231
						-0.77608	-36.3909
						-0.77624	-36.4461
						-0.77643	-36.4975
						-0.77651	-36.5669
						-0.77646	-36.6583
						-0.77645	-36.7418
						-0.77657	-36.8055
						-0.77675	-36.8572
						-0.77697	-36.9045
						-0.77715	-36.9573
						-0.77717	-37.0362
						-0.77714	-37.1234
						-0.77724	-37.189
						-0.77738	-37.2484
						-0.7775	-37.3123
						-0.77764	-37.3723
						-0.77772	-37.4417
						-0.77767	-37.5323
						-0.77763	-37.6202
						-0.77768	-37.6945
						-0.7778	-37.7567
						-0.77799	-37.808
						-0.77815	-37.8654
						-0.77814	-37.9497
						-0.77812	-38.0354
						-0.77824	-38.0984
						-0.77842	-38.1505
						-0.77863	-38.1989
						-0.7788	-38.254
						-0.77876	-38.3424
						-0.77863	-38.4472
						-0.77865	-38.5259
						-0.77878	-38.5878
						-0.77891	-38.6491
						-0.77906	-38.7065
						-0.77914	-38.7763
						-0.77907	-38.8705
						-0.77903	-38.9576
						-0.77916	-39.019
						-0.77938	-39.0656
						-0.77962	-39.1078
						-0.7798	-39.1613
						-0.77977	-39.2493
						-0.77968	-39.3458
						-0.77976	-39.4162
						-0.7799	-39.4749
						-0.78005	-39.5337
						-0.78017	-39.596
						-0.78015	-39.682
						-0.78006	-39.7792
						-0.78011	-39.8534
						-0.78026	-39.9116
						-0.78043	-39.9664
						-0.7806	-40.021
						-0.78064	-40.0972
						-0.78054	-40.1963
						-0.78053	-40.2807
						-0.78064	-40.3435
						-0.7808	-40.3999
						-0.78098	-40.4537
						-0.78104	-40.5261
						-0.78097	-40.6207
						-0.78098	-40.702
						-0.78112	-40.7617
						-0.78131	-40.8127
						-0.78151	-40.8621
						-0.78165	-40.9191
						-0.78163	-41.0065
						-0.78154	-41.1027
						-0.7816	-41.1757
						-0.78172	-41.2387
						-0.78187	-41.2966
						-0.78204	-41.3513
						-0.78205	-41.4321
						-0.78192	-41.5359
						-0.78194	-41.6162
						-0.78211	-41.6685
						-0.78234	-41.7138
						-0.78255	-41.7615
						-0.78267	-41.8228
						-0.78262	-41.9143
						-0.78254	-42.0081
						-0.78262	-42.0752
						-0.78279	-42.1282
						-0.78298	-42.1753
						-0.78316	-42.2229
						-0.78317	-42.312
						-0.78314	-42.4678
						-0.7833	-42.6116
						-0.78352	-42.6804
						-0.78368	-42.7033
						-0.7837	-42.7174
						-0.78361	-42.7269
						-0.78352	-42.7243
						-0.78336	-42.7198
						-0.78339	-42.7017
						-0.78348	-42.6796
						-0.78357	-42.6607
						-0.78361	-42.6438
						-0.78345	-42.637
						-0.7833	-42.6379
						-0.78329	-42.6375
						-0.7833	-42.6355
						-0.78331	-42.6305
						-0.78332	-42.6242
						-0.7832	-42.6241
						-0.78304	-42.6347
						-0.78297	-42.6518
						-0.78294	-42.6595
						-0.78301	-42.6597
						-0.78302	-42.659
						-0.78301	-42.6488
						-0.78283	-42.6288
						-0.78271	-42.6285
						-0.78273	-42.6448
						-0.78272	-42.6895
						-0.78283	-42.7227
						-0.78278	-42.724
						-0.78269	-42.7214
						-0.78255	-42.7126
						-0.78253	-42.6969
						-0.78261	-42.6804
						-0.78271	-42.6679
						-0.78277	-42.6581
						-0.78266	-42.6488
						-0.78238	-42.641
						-0.78224	-42.6345
						-0.78229	-42.6275
						-0.78231	-42.6272
						-0.78242	-42.6328
						-0.78242	-42.6671
						-0.78233	-42.7035
						-0.78233	-42.7101
						-0.78239	-42.7123
						-0.78253	-42.7181
						-0.78266	-42.7679
						-0.78253	-42.8295
						-0.78227	-42.8508
						-0.7822	-42.8509
						-0.78219	-42.8495
						-0.78223	-42.8474
						-0.78227	-42.843
						-0.7823	-42.8354
						-0.78225	-42.8281
						-0.78206	-42.8194
						-0.78195	-42.8098
						-0.78197	-42.8014
						-0.78203	-42.7935
						-0.78208	-42.7837
						-0.78205	-42.774
						-0.78183	-42.7659
						-0.7816	-42.7589
						-0.78157	-42.7516
						-0.7816	-42.7515
						-0.78166	-42.7593
						-0.78176	-42.7953
						-0.78171	-42.8467
						-0.78156	-42.8832
						-0.78153	-42.8966
						-0.78153	-42.8939
						-0.78155	-42.893
						-0.78155	-42.8884
						-0.78149	-42.879
						-0.7813	-42.8652
						-0.7812	-42.8537
						-0.78123	-42.8451
						-0.78129	-42.8375
						-0.78137	-42.8241
						-0.78141	-42.8026
						-0.78121	-42.7823
						-0.78098	-42.7671
						-0.78093	-42.7561
						-0.781	-42.7493
						-0.78103	-42.7419
						-0.78105	-42.7294
						-0.78101	-42.7284
						-0.78086	-42.7583
						-0.78071	-42.7914
						-0.78076	-42.7908
						-0.78081	-42.7882
						-0.78085	-42.7799
						-0.78073	-42.7712
						-0.78046	-42.7643
						-0.78037	-42.7571
						-0.78041	-42.7562
						-0.78046	-42.7584
						-0.78052	-42.7634
						-0.7805	-42.764
						-0.7804	-42.76
						-0.78029	-42.7517
						-0.78031	-42.739
						-0.78039	-42.7252
						-0.78043	-42.7174
						-0.78041	-42.7081
						-0.78019	-42.6832
						-0.77999	-42.67
						-0.78005	-42.6771
						-0.78007	-42.6854
						-0.78018	-42.6997
						-0.78016	-42.708
						-0.78009	-42.7108
						-0.78001	-42.7122
						-0.77998	-42.7124
						-0.78	-42.7097
						-0.78004	-42.7089
						-0.78015	-42.7105
						-0.78021	-42.73
						-0.78016	-42.8374
						-0.78031	-43.1204
						-0.78078	-43.5495
						-0.78135	-43.919
						-0.78179	-44.1039
						-0.78191	-44.1688
						-0.78185	-44.1856
						-0.78185	-44.1869
						-0.78192	-44.1857
						-0.78205	-44.1829
						-0.78223	-44.1787
						-0.78227	-44.1738
						-0.78222	-44.1679
						-0.78216	-44.1631
						-0.78218	-44.1566
						-0.78225	-44.1468
						-0.78234	-44.1381
						-0.78239	-44.1325
						-0.78234	-44.1278
						-0.78218	-44.1213
						-0.78207	-44.1161
						-0.78212	-44.1127
						-0.78213	-44.1116
						-0.78222	-44.1068
						-0.78227	-44.0993
						-0.78218	-44.0928
						-0.78205	-44.0881
						-0.78204	-44.0827
						-0.78209	-44.0757
						-0.78216	-44.069
						-0.78222	-44.0613
						-0.78211	-44.0519
						-0.782	-44.0435
						-0.78205	-44.0402
						-0.78207	-44.0392
						-0.78218	-44.0367
						-0.78221	-44.0309
						-0.78215	-44.0301
						-0.78192	-44.0316
						-0.78177	-44.0319
						-0.78179	-44.029
						-0.78186	-44.0193
						-0.78195	-44.0056
						-0.782	-43.9951
						-0.78189	-43.9885
						-0.78175	-43.9818
						-0.78177	-43.9727
						-0.78186	-43.9625
						-0.7819	-43.9536
						-0.78193	-43.9484
						-0.78176	-43.945
						-0.78155	-43.939
						-0.78155	-43.932
						-0.78162	-43.9275
						-0.78166	-43.9245
						-0.78169	-43.9194
						-0.78158	-43.9114
						-0.7814	-43.9017
						-0.78133	-43.8931
						-0.78135	-43.8846
						-0.78142	-43.8747
						-0.78146	-43.8652
						-0.78146	-43.8563
						-0.78131	-43.8465
						-0.78129	-43.8461
						-0.78131	-43.8607
						-0.7814	-43.8911
						-0.78153	-43.917
						-0.78143	-43.9313
						-0.78133	-43.9334
						-0.7812	-43.9312
						-0.78113	-43.9278
						-0.78116	-43.9222
						-0.78122	-43.9139
						-0.78129	-43.9037
						-0.78123	-43.8923
						-0.7811	-43.8809
						-0.78109	-43.8715
						-0.78116	-43.8645
						-0.7812	-43.86
						-0.7812	-43.8605
						-0.78118	-43.8644
						-0.78107	-43.8774
						-0.78098	-43.8909
						-0.78101	-43.8946
						-0.78113	-43.8928
						-0.78127	-43.8898
						-0.7813	-43.8841
						-0.78119	-43.8785
						-0.78101	-43.8711
						-0.78094	-43.8639
						-0.78099	-43.8584
						-0.78104	-43.852
						-0.78109	-43.8459
						-0.78102	-43.8462
						-0.78094	-43.8553
						-0.78093	-43.8849
						-0.781	-43.9122
						-0.78114	-43.919
						-0.78119	-43.9165
						-0.78117	-43.914
						-0.78104	-43.9056
						-0.7809	-43.8961
						-0.78094	-43.8872
						-0.78101	-43.8795
						-0.78106	-43.8726
						-0.78106	-43.8671
						-0.78095	-43.8676
						-0.78091	-43.8728
						-0.7809	-43.9082
						-0.78102	-43.971
						-0.78121	-44.0095
						-0.78115	-44.0132
						-0.78107	-44.0106
						-0.78095	-44.0068
						-0.78099	-43.9991
						-0.78103	-43.9985
						-0.78115	-44.0037
						-0.78122	-44.0155
						-0.78114	-44.0206
						-0.78113	-44.0177
						-0.78107	-44.0135
						-0.78109	-44.0049
						-0.7811	-43.9967
						-0.7811	-43.9971
						-0.78108	-44.0005
						-0.78095	-44.006
						-0.78088	-44.0047
						-0.78092	-44.0029
						-0.78098	-43.995
						-0.78109	-43.9836
						-0.78116	-43.9713
						-0.78106	-43.9589
						-0.78085	-43.9469
						-0.78081	-43.9345
						-0.7809	-43.9227
						-0.78096	-43.9148
						-0.78105	-43.9157
						-0.78099	-43.9369
						-0.78083	-43.9638
						-0.78081	-43.9685
						-0.78083	-43.9665
						-0.78091	-43.9634
						-0.78095	-43.9588
						-0.7809	-43.9573
						-0.78073	-43.9532
						-0.78064	-43.9454
						-0.7807	-43.9379
						-0.78077	-43.9306
						-0.78084	-43.9203
						-0.7809	-43.9085
						-0.78084	-43.9088
						-0.78079	-43.9142
						-0.78078	-43.922
						-0.78079	-43.9271
						-0.78087	-43.9253
						-0.78087	-43.9246
						-0.7807	-43.9174
						-0.78045	-43.9044
						-0.78045	-43.8893
						-0.78057	-43.8779
						-0.78062	-43.8762
						-0.78067	-43.878
						-0.78062	-43.8833
						-0.7805	-43.8858
						-0.78038	-43.8839
						-0.78042	-43.8796
						-0.78048	-43.8715
						-0.78055	-43.8616
						-0.78057	-43.8499
						-0.78044	-43.8369
						-0.78033	-43.8242
						-0.78037	-43.8145
						-0.78042	-43.806
						-0.78046	-43.7957
						-0.78043	-43.7859
						-0.78032	-43.7863
						-0.78022	-43.8046
						-0.78014	-43.8436
						-0.78021	-43.8717
						-0.78034	-43.8803
						-0.78035	-43.8811
						-0.78027	-43.88
						-0.7802	-43.8799
						-0.78022	-43.8807
						-0.78025	-43.8809
						-0.78032	-43.8782
						-0.78034	-43.8718
						-0.7803	-43.8657
						-0.78016	-43.8612
						-0.78009	-43.8574
						-0.78011	-43.8566
						-0.78012	-43.8575
						-0.78021	-43.8694
						-0.78016	-43.8853
						-0.78009	-43.8862
						-0.77997	-43.8834
						-0.77993	-43.8756
						-0.78002	-43.8638
						-0.7801	-43.8526
						-0.78015	-43.8443
						-0.78007	-43.8343
						-0.77994	-43.823
						-0.77994	-43.8153
						-0.78	-43.8098
						-0.78006	-43.8023
						-0.78013	-43.7907
						-0.78007	-43.7802
						-0.77981	-43.7726
						-0.77964	-43.7633
						-0.77967	-43.7544
						-0.7797	-43.7534
						-0.77981	-43.7553
						-0.77984	-43.7883
						-0.77974	-43.8296
						-0.77974	-43.8394
						-0.7798	-43.8386
						-0.77988	-43.8384
						-0.77995	-43.8347
						-0.77998	-43.8275
						-0.77989	-43.8176
						-0.77972	-43.8047
						-0.7797	-43.7988
						-0.77973	-43.8007
						-0.7798	-43.8014
						-0.77989	-43.8014
						-0.77989	-43.7994
						-0.7798	-43.7941
						-0.77958	-43.7935
						-0.77948	-43.7926
						-0.77951	-43.7949
						-0.77955	-43.7989
						-0.77967	-43.8131
						-0.7798	-43.8263
						-0.77977	-43.8279
						-0.77968	-43.8257
						-0.77958	-43.8213
						-0.77959	-43.8138
						-0.77963	-43.8036
						-0.77969	-43.7928
						-0.77975	-43.7824
						-0.77977	-43.7718
						-0.77961	-43.7632
						-0.77942	-43.7591
						-0.77939	-43.7577
						-0.77942	-43.7565
						-0.77949	-43.7533
						-0.77956	-43.7474
						-0.77958	-43.7398
						-0.77941	-43.7324
						-0.77915	-43.724
						-0.77911	-43.7114
						-0.7792	-43.6976
						-0.77929	-43.6862
						-0.77937	-43.6748
						-0.77943	-43.6623
						-0.77931	-43.651
						-0.77915	-43.6428
						-0.77915	-43.6371
						-0.77918	-43.6318
						-0.77921	-43.6248
						-0.77921	-43.6173
						-0.7792	-43.6104
						-0.779	-43.6014
						-0.77878	-43.5897
						-0.77881	-43.5782
						-0.77889	-43.5692
						-0.77898	-43.5594
						-0.77908	-43.5485
						-0.77912	-43.5406
						-0.77898	-43.5336
						-0.77874	-43.5277
						-0.77867	-43.5233
						-0.77873	-43.5166
						-0.77879	-43.5084
						-0.77889	-43.5021
						-0.77899	-43.5023
						-0.77899	-43.5321
						-0.77884	-43.6302
						-0.77873	-43.7263
						-0.7788	-43.7622
						-0.77891	-43.773
						-0.77901	-43.7766
						-0.7791	-43.7762
						-0.77911	-43.7754
						-0.779	-43.7687
						-0.77881	-43.758
						-0.77877	-43.7488
						-0.77886	-43.739
						-0.77892	-43.7305
						-0.77902	-43.7265
						-0.77905	-43.7224
						-0.77901	-43.7146
						-0.77883	-43.707
						-0.77868	-43.7028
						-0.77865	-43.6974
						-0.7787	-43.6921
						-0.77872	-43.6932
						-0.77884	-43.7137
						-0.77877	-43.7506
						-0.77863	-43.7711
						-0.77864	-43.7748
						-0.7787	-43.7728
						-0.77878	-43.7702
						-0.77883	-43.7694
						-0.7788	-43.7794
						-0.77872	-43.7969
						-0.77864	-43.8116
						-0.77869	-43.8228
						-0.77885	-43.8261
						-0.779	-43.8242
						-0.77901	-43.8206
						-0.77899	-43.8163
						-0.77884	-43.8148
						-0.7787	-43.8123
						-0.7787	-43.8072
						-0.77877	-43.8001
						-0.77881	-43.7913
						-0.77881	-43.7904
						-0.77873	-43.791
						-0.77871	-43.7909
						-0.77876	-43.7879
						-0.77885	-43.7795
						-0.77896	-43.7668
						-0.77903	-43.7542
						-0.77888	-43.7449
						-0.77868	-43.7371
						-0.77869	-43.7312
						-0.77875	-43.7267
						-0.77885	-43.7198
						-0.77891	-43.7104
						-0.77881	-43.7017
						-0.77865	-43.6979
						-0.77865	-43.6966
						-0.77868	-43.6948
						-0.77878	-43.6879
						-0.77884	-43.6793
						-0.77877	-43.6713
						-0.77858	-43.6624
						-0.77849	-43.6542
						-0.77855	-43.6471
						-0.77862	-43.638
						-0.7787	-43.6334
						-0.77871	-43.6318
						-0.7786	-43.6299
						-0.7785	-43.6231
						-0.77852	-43.6141
						-0.77858	-43.6055
						-0.77861	-43.6005
						-0.77859	-43.5964
						-0.77839	-43.5902
						-0.7782	-43.5827
						-0.77823	-43.5711
						-0.7783	-43.5621
						-0.77837	-43.564
						-0.77855	-43.6069
						-0.77852	-43.6726
						-0.7784	-43.6997
						-0.77838	-43.704
						-0.77843	-43.7018
						-0.77848	-43.7014
						-0.77859	-43.7013
						-0.7786	-43.7019
						-0.77853	-43.7021
						-0.77846	-43.6972
						-0.7785	-43.6881
						-0.77855	-43.6822
						-0.77859	-43.679
						-0.77864	-43.6716
						-0.77868	-43.6612
						-0.77851	-43.6524
						-0.77834	-43.6467
						-0.77835	-43.6405
						-0.77843	-43.6289
						-0.77855	-43.6174
						-0.7786	-43.6112
						-0.77862	-43.6016
						-0.77855	-43.5937
						-0.77848	-43.5913
						-0.77849	-43.5905
						-0.77852	-43.5852
						-0.77859	-43.5767
						-0.77864	-43.569
						-0.77853	-43.5652
						-0.77831	-43.5627
						-0.77823	-43.5567
						-0.77831	-43.5484
						-0.77837	-43.5413
						-0.7785	-43.5357
						-0.77853	-43.5312
						-0.77839	-43.5264
						-0.77819	-43.522
						-0.77817	-43.5194
						-0.77821	-43.5173
						-0.77829	-43.5137
						-0.77835	-43.5077
						-0.77837	-43.499
						-0.77829	-43.491
						-0.77821	-43.4855
						-0.77826	-43.4858
						-0.7783	-43.4869
						-0.7784	-43.4878
						-0.77838	-43.4876
						-0.77826	-43.4875
						-0.77804	-43.4861
						-0.77799	-43.4807
						-0.77807	-43.4738
						-0.77814	-43.4656
						-0.77828	-43.458
						-0.77831	-43.4542
						-0.77818	-43.4521
						-0.77794	-43.4438
						-0.77789	-43.4522

## Sheet: Fig. 2i
CoPc/ppy/GDE							CoPc/CNT-GDE
-0.1943	5.70158	0.79741	14.757	0.65986	11.6575		0.79708	2.99457	0.79724	3.66818	0.79716	3.25705
-0.1938	5.70311	0.79788	14.7543	0.66036	11.6717		0.79758	2.99457	0.79772	3.6679	0.79765	3.25698
-0.1933	5.70562	0.79827	14.7305	0.66086	11.6855		0.79802	2.99208	0.79815	3.66245	0.79809	3.25321
-0.1928	5.7078	0.79843	14.6553	0.66136	11.6982		0.79835	2.97857	0.7984	3.64006	0.79838	3.23587
-0.1923	5.70989	0.79838	14.5189	0.66186	11.709		0.79842	2.94611	0.79837	3.59348	0.79841	3.19719
-0.1918	5.71281	0.79829	14.3269	0.66236	11.7189		0.79836	2.89354	0.79832	3.52298	0.79835	3.13648
-0.19131	5.71543	0.79796	14.0999	0.66286	11.728		0.79819	2.82527	0.79808	3.43533	0.79814	3.05927
-0.19081	5.71706	0.79753	13.8599	0.66336	11.737		0.79784	2.74937	0.79768	3.34018	0.79776	2.97446
-0.19031	5.71837	0.79704	13.6233	0.66385	11.7467		0.79738	2.67314	0.79721	3.24539	0.7973	2.88961
-0.18981	5.71964	0.79654	13.3977	0.66435	11.7569		0.79689	2.60103	0.79671	3.15527	0.7968	2.80915
-0.18931	5.72066	0.79604	13.1834	0.66485	11.7677		0.79638	2.53479	0.79621	3.07144	0.7963	2.73481
-0.18881	5.72129	0.79554	12.9791	0.66535	11.7779		0.79588	2.47459	0.7957	2.99406	0.79579	2.66669
-0.18831	5.72163	0.79504	12.7839	0.66585	11.7879		0.79537	2.41983	0.7952	2.92249	0.79529	2.60421
-0.18781	5.72185	0.79454	12.5955	0.66635	11.7976		0.79488	2.36973	0.79471	2.85585	0.7948	2.54651
-0.18731	5.72192	0.79405	12.4121	0.66685	11.8072		0.79439	2.32349	0.79421	2.79334	0.79431	2.49274
-0.18681	5.7225	0.79356	12.2331	0.66735	11.8174		0.79389	2.28041	0.79372	2.73437	0.79381	2.44232
-0.18631	5.72374	0.79306	12.0596	0.66785	11.8282		0.7934	2.23993	0.79322	2.67847	0.79332	2.39479
-0.18581	5.72593	0.79257	11.8921	0.66835	11.8404		0.7929	2.20171	0.79273	2.62522	0.79282	2.34974
-0.18531	5.7289	0.79207	11.7316	0.66885	11.8543		0.79241	2.16542	0.79223	2.57441	0.79233	2.30692
-0.18481	5.73198	0.79157	11.5791	0.66935	11.8685		0.79191	2.13085	0.79174	2.52583	0.79183	2.26612
-0.18431	5.73509	0.79107	11.4345	0.66985	11.8818		0.79142	2.09788	0.79124	2.47931	0.79134	2.22712
-0.18381	5.73781	0.79058	11.2964	0.67034	11.8951		0.79092	2.06644	0.79075	2.43466	0.79084	2.1898
-0.18331	5.74	0.79008	11.1635	0.67085	11.9075		0.79042	2.03634	0.79025	2.3917	0.79034	2.15395
-0.18281	5.74141	0.78959	11.034	0.67135	11.918		0.78993	2.00741	0.78976	2.3503	0.78985	2.11942
-0.18231	5.74119	0.78909	10.9055	0.67185	11.9275		0.78943	1.97955	0.78926	2.31032	0.78935	2.08616
-0.18181	5.74092	0.78859	10.7766	0.67235	11.9367		0.78893	1.9527	0.78876	2.27169	0.78885	2.05408
-0.18132	5.74027	0.7881	10.6472	0.67285	11.9469		0.78843	1.92677	0.78826	2.23434	0.78835	2.02315
-0.18082	5.73995	0.7876	10.5173	0.67335	11.9584		0.78794	1.90166	0.78776	2.19817	0.78785	1.99325
-0.18031	5.74005	0.7871	10.3866	0.67385	11.9705		0.78744	1.8773	0.78727	2.16313	0.78736	1.96427
-0.17981	5.74141	0.7866	10.2567	0.67434	11.9841		0.78694	1.85378	0.78677	2.1292	0.78686	1.93618
-0.17931	5.74503	0.7861	10.1293	0.67484	11.9987		0.78645	1.83101	0.78627	2.09627	0.78636	1.90893
-0.17882	5.7495	0.7856	10.0057	0.67534	12.0125		0.78594	1.80896	0.78577	2.06429	0.78586	1.88244
-0.17832	5.7539	0.78511	9.88726	0.67584	12.0257		0.78545	1.78749	0.78528	2.03318	0.78537	1.85669
-0.17782	5.7575	0.78461	9.77506	0.67634	12.0382		0.78495	1.76656	0.78478	2.00282	0.78487	1.83165
-0.17732	5.7591	0.78411	9.66868	0.67684	12.0496		0.78445	1.7461	0.78428	1.97326	0.78437	1.80725
-0.17682	5.75864	0.78361	9.56672	0.67734	12.0602		0.78395	1.72612	0.78378	1.94451	0.78387	1.78345
-0.17632	5.75825	0.78311	9.46825	0.67784	12.0696		0.78345	1.70664	0.78328	1.9165	0.78337	1.7603
-0.17582	5.75706	0.78261	9.37117	0.67834	12.0783		0.78296	1.68764	0.78278	1.88914	0.78288	1.73771
-0.17532	5.75597	0.78212	9.27271	0.67884	12.0877		0.78246	1.66913	0.78228	1.86242	0.78238	1.71559
-0.17482	5.75524	0.78162	9.17186	0.67934	12.0977		0.78196	1.6511	0.78179	1.83637	0.78188	1.694
-0.17432	5.75541	0.78112	9.06857	0.67984	12.1082		0.78146	1.63353	0.78129	1.81093	0.78138	1.67291
-0.17382	5.75597	0.78062	8.96267	0.68034	12.1196		0.78096	1.61629	0.78079	1.78599	0.78088	1.6523
-0.17333	5.75781	0.78013	8.85567	0.68084	12.1322		0.78046	1.59931	0.78029	1.76159	0.78039	1.63208
-0.17283	5.76049	0.77963	8.74965	0.68134	12.145		0.77996	1.58263	0.77979	1.73769	0.77989	1.61228
-0.17233	5.76338	0.77913	8.64647	0.68184	12.1574		0.77947	1.56626	0.7793	1.71421	0.77939	1.59291
-0.17183	5.76656	0.77863	8.54789	0.68234	12.1689		0.77897	1.55022	0.7788	1.69117	0.77889	1.57384
-0.17133	5.76977	0.77813	8.45436	0.68284	12.1797		0.77847	1.53447	0.7783	1.66859	0.77839	1.55506
-0.17082	5.77171	0.77764	8.36481	0.68334	12.1907		0.77797	1.51902	0.7778	1.64647	0.77789	1.53662
-0.17033	5.77227	0.77714	8.27804	0.68384	12.2018		0.77747	1.50389	0.7773	1.62476	0.77739	1.51853
-0.16983	5.77227	0.77664	8.1926	0.68434	12.214		0.77697	1.48905	0.7768	1.60348	0.77689	1.50079
-0.16933	5.77222	0.77614	8.10633	0.68483	12.2274		0.77647	1.47445	0.7763	1.58263	0.77639	1.48343
-0.16883	5.7722	0.77564	8.01791	0.68533	12.2411		0.77597	1.46004	0.7758	1.56218	0.7759	1.4664
-0.16833	5.77225	0.77514	7.92785	0.68583	12.2549		0.77547	1.44585	0.7753	1.54206	0.7754	1.44965
-0.16783	5.77278	0.77464	7.83677	0.68633	12.2693		0.77497	1.43191	0.7748	1.52229	0.7749	1.43317
-0.16733	5.77412	0.77414	7.74533	0.68683	12.284		0.77448	1.41822	0.7743	1.50288	0.7744	1.41692
-0.16683	5.77594	0.77364	7.65423	0.68733	12.2977		0.77398	1.40479	0.77381	1.48383	0.7739	1.40095
-0.16633	5.77742	0.77315	7.56471	0.68783	12.3109		0.77348	1.3916	0.77331	1.46512	0.7734	1.38528
-0.16583	5.77866	0.77265	7.4793	0.68833	12.323		0.77298	1.37864	0.77281	1.44667	0.7729	1.36988
-0.16533	5.78005	0.77215	7.39784	0.68883	12.333		0.77248	1.36582	0.77231	1.42851	0.7724	1.3547
-0.16483	5.78031	0.77164	7.31938	0.68933	12.3418		0.77198	1.35317	0.77181	1.4107	0.7719	1.33979
-0.16433	5.77997	0.77115	7.24327	0.68983	12.35		0.77148	1.34073	0.77131	1.3932	0.7714	1.32515
-0.16383	5.77961	0.77065	7.16777	0.69033	12.3575		0.77098	1.3285	0.77081	1.37597	0.77091	1.31073
-0.16334	5.77873	0.77015	7.09222	0.69083	12.3654		0.77049	1.31643	0.77032	1.35897	0.77041	1.2965
-0.16284	5.77791	0.76965	7.01592	0.69133	12.3743		0.76999	1.30451	0.76982	1.3422	0.76991	1.28239
-0.16234	5.77808	0.76915	6.93775	0.69183	12.3846		0.76949	1.29275	0.76932	1.3257	0.76941	1.26842
-0.16184	5.77854	0.76865	6.85736	0.69233	12.3972		0.76899	1.2811	0.76882	1.30943	0.76891	1.25471
-0.16134	5.78014	0.76815	6.77528	0.69283	12.4122		0.76849	1.26961	0.76832	1.29338	0.76842	1.24124
-0.16084	5.78272	0.76766	6.69302	0.69332	12.4283		0.76799	1.25828	0.76782	1.27757	0.76792	1.22796
-0.16034	5.78559	0.76716	6.61225	0.69382	12.4451		0.76749	1.24708	0.76732	1.26197	0.76742	1.21485
-0.15984	5.78814	0.76666	6.53391	0.69432	12.461		0.76699	1.23604	0.76682	1.24665	0.76692	1.20193
-0.15934	5.79018	0.76616	6.45879	0.69482	12.4738		0.76649	1.22513	0.76633	1.23155	0.76642	1.18921
-0.15884	5.79164	0.76566	6.38687	0.69533	12.4839		0.76599	1.21435	0.76582	1.21668	0.76592	1.17664
-0.15834	5.79222	0.76516	6.3173	0.69582	12.4926		0.76549	1.20374	0.76532	1.20203	0.76542	1.16418
-0.15784	5.792	0.76466	6.24945	0.69632	12.5019		0.76499	1.19329	0.76483	1.18752	0.76492	1.15188
-0.15734	5.79195	0.76416	6.1816	0.69682	12.5136		0.7645	1.18295	0.76433	1.17322	0.76442	1.1398
-0.15684	5.79166	0.76366	6.11225	0.69732	12.5284		0.764	1.17272	0.76383	1.15913	0.76392	1.12789
-0.15634	5.79171	0.76316	6.04117	0.69782	12.5452		0.7635	1.16257	0.76333	1.14525	0.76342	1.11613
-0.15584	5.79154	0.76267	5.96759	0.69832	12.5625		0.763	1.15252	0.76283	1.13156	0.76292	1.10455
-0.15534	5.79166	0.76217	5.89154	0.69882	12.5787		0.7625	1.14264	0.76233	1.11804	0.76242	1.09317
-0.15484	5.79169	0.76167	5.81438	0.69932	12.5927		0.762	1.13293	0.76183	1.10474	0.76192	1.08195
-0.15434	5.79188	0.76117	5.73745	0.69982	12.6032		0.76151	1.12332	0.76133	1.09164	0.76143	1.07085
-0.15385	5.79193	0.76067	5.66234	0.70032	12.6107		0.76101	1.1138	0.76083	1.07865	0.76093	1.05979
-0.15335	5.79261	0.76017	5.59063	0.70082	12.6166		0.76051	1.10438	0.76033	1.06576	0.76043	1.04882
-0.15285	5.79378	0.75967	5.52322	0.70132	12.6221		0.76001	1.09498	0.75984	1.05303	0.75993	1.038
-0.15235	5.79494	0.75917	5.45972	0.70182	12.6289		0.75951	1.08565	0.75934	1.04046	0.75943	1.02731
-0.15185	5.79613	0.75867	5.39902	0.70232	12.638		0.75901	1.0764	0.75884	1.028	0.75893	1.01675
-0.15135	5.7972	0.75818	5.34048	0.70282	12.6507		0.75851	1.06725	0.75834	1.01568	0.75843	1.00633
-0.15085	5.79791	0.75768	5.28299	0.70332	12.6669		0.75801	1.05821	0.75784	1.00352	0.75793	0.99602
-0.15035	5.79837	0.75718	5.22491	0.70381	12.6848		0.75751	1.04932	0.75734	0.99158	0.75743	0.98577
-0.14985	5.79847	0.75668	5.16514	0.70431	12.7034		0.75701	1.04063	0.75684	0.9798	0.75693	0.97564
-0.14935	5.79871	0.75618	5.10317	0.70481	12.7215		0.75651	1.03201	0.75634	0.96815	0.75643	0.96568
-0.14885	5.7992	0.75568	5.03861	0.70531	12.7378		0.75601	1.02339	0.75584	0.95664	0.75594	0.95587
-0.14835	5.80043	0.75518	4.97156	0.70581	12.7522		0.75551	1.01482	0.75534	0.94526	0.75543	0.94614
-0.14785	5.80223	0.75468	4.90391	0.70632	12.7652		0.75501	1.00632	0.75484	0.93399	0.75493	0.93653
-0.14735	5.80381	0.75418	4.83806	0.70682	12.7774		0.75451	0.99791	0.75434	0.92283	0.75443	0.92706
-0.14685	5.80364	0.75368	4.77476	0.70731	12.7896		0.75401	0.98961	0.75384	0.91183	0.75393	0.91767
-0.14635	5.80333	0.75318	4.71422	0.70781	12.8028		0.75351	0.98143	0.75334	0.90094	0.75344	0.90833
-0.14585	5.80155	0.75269	4.65666	0.70831	12.8169		0.75301	0.97339	0.75284	0.89019	0.75294	0.89908
-0.14535	5.79832	0.75219	4.60094	0.70881	12.8312		0.75251	0.96545	0.75234	0.87957	0.75244	0.88996
-0.14485	5.79443	0.75169	4.54551	0.70931	12.8451		0.75201	0.95756	0.75184	0.86912	0.75194	0.88093
-0.14435	5.79071	0.75119	4.48923	0.70981	12.8577		0.75152	0.94973	0.75134	0.85882	0.75144	0.87205
-0.14385	5.7894	0.75069	4.43162	0.71031	12.8685		0.75102	0.94198	0.75085	0.84861	0.75094	0.86332
-0.14335	5.79006	0.75019	4.37279	0.71081	12.8781		0.75052	0.93427	0.75035	0.83846	0.75044	0.85464
-0.14286	5.79125	0.74969	4.31289	0.71131	12.8867		0.75002	0.92658	0.74985	0.82842	0.74994	0.84597
-0.14235	5.79492	0.74919	4.25269	0.71181	12.8947		0.74952	0.91901	0.74935	0.81848	0.74944	0.83736
-0.14185	5.80097	0.74869	4.19255	0.71231	12.9032		0.74902	0.91154	0.74885	0.80857	0.74894	0.82878
-0.14135	5.80724	0.74819	4.13273	0.71281	12.9126		0.74852	0.90408	0.74835	0.79872	0.74845	0.82025
-0.14085	5.81224	0.74769	4.07363	0.71331	12.9237		0.74802	0.8967	0.74784	0.78897	0.74795	0.81184
-0.14035	5.81633	0.74719	4.01584	0.71381	12.9365		0.74752	0.88941	0.74735	0.7794	0.74745	0.80356
-0.13985	5.81844	0.74669	3.96012	0.71431	12.9506		0.74702	0.88216	0.74685	0.76998	0.74695	0.79542
-0.13935	5.81795	0.74619	3.90584	0.7148	12.9655		0.74652	0.87497	0.74635	0.76066	0.74645	0.78741
-0.13885	5.8173	0.74569	3.85194	0.7153	12.9809		0.74602	0.86784	0.74585	0.75142	0.74595	0.77944
-0.13836	5.8148	0.74519	3.79853	0.71581	12.996		0.74553	0.86076	0.74535	0.74226	0.74545	0.77144
-0.13786	5.81176	0.74469	3.74585	0.71631	13.0097		0.74503	0.85373	0.74485	0.73318	0.74495	0.76349
-0.13736	5.8093	0.74419	3.69338	0.71681	13.023		0.74453	0.84679	0.74435	0.72419	0.74445	0.75564
-0.13686	5.80836	0.74369	3.6406	0.71731	13.0365		0.74403	0.83995	0.74385	0.71532	0.74395	0.7479
-0.13637	5.80874	0.74319	3.58748	0.71781	13.0507		0.74353	0.83314	0.74335	0.70655	0.74345	0.74023
-0.13587	5.8096	0.7427	3.53417	0.71831	13.0659		0.74303	0.82639	0.74285	0.69785	0.74295	0.73265
-0.13537	5.81161	0.7422	3.48095	0.71881	13.0818		0.74253	0.81973	0.74236	0.68928	0.74245	0.72522
-0.13487	5.81348	0.7417	3.42727	0.7193	13.0983		0.74203	0.81312	0.74186	0.68085	0.74196	0.71788
-0.13437	5.8148	0.7412	3.37291	0.7198	13.1147		0.74153	0.80656	0.74136	0.67247	0.74146	0.71056
-0.13387	5.8154	0.7407	3.31824	0.7203	13.1294		0.74103	0.80007	0.74086	0.66414	0.74096	0.70326
-0.13337	5.81523	0.7402	3.2641	0.7208	13.1422		0.74054	0.79358	0.74036	0.6559	0.74046	0.69597
-0.13287	5.81501	0.7397	3.21037	0.7213	13.1532		0.74004	0.78712	0.73986	0.64768	0.73996	0.68873
-0.13237	5.81392	0.7392	3.15757	0.7218	13.1625		0.73954	0.78072	0.73936	0.63947	0.73946	0.68154
-0.13187	5.81232	0.73871	3.10729	0.7223	13.1712		0.73904	0.7743	0.73886	0.63133	0.73895	0.67441
-0.13137	5.8111	0.73821	3.05913	0.7228	13.1808		0.73853	0.76789	0.73836	0.62327	0.73845	0.66738
-0.13087	5.81108	0.73771	3.01223	0.7233	13.1919		0.73803	0.76158	0.73787	0.61529	0.73796	0.66045
-0.13037	5.81132	0.73721	2.96586	0.7238	13.2051		0.73753	0.75536	0.73737	0.6074	0.73746	0.65358
-0.12987	5.81212	0.73671	2.91901	0.7243	13.2209		0.73704	0.74925	0.73686	0.59962	0.73696	0.64676
-0.12937	5.81414	0.73621	2.87177	0.7248	13.2378		0.73654	0.74321	0.73637	0.59194	0.73646	0.64
-0.12888	5.81732	0.73571	2.82388	0.7253	13.2548		0.73604	0.73718	0.73587	0.58431	0.73596	0.63326
-0.12838	5.82099	0.73521	2.77409	0.7258	13.2718		0.73554	0.7312	0.73537	0.57674	0.73546	0.62657
-0.12788	5.82435	0.73471	2.72306	0.7263	13.2875		0.73504	0.72519	0.73487	0.56928	0.73496	0.61998
-0.12738	5.8268	0.73421	2.67205	0.7268	13.3009		0.73454	0.71917	0.73437	0.56186	0.73446	0.61346
-0.12688	5.82801	0.73371	2.62185	0.7273	13.3118		0.73404	0.71324	0.73387	0.55449	0.73396	0.60694
-0.12638	5.82772	0.73321	2.57359	0.7278	13.3216		0.73354	0.7074	0.73337	0.54721	0.73346	0.60052
-0.12588	5.82714	0.73271	2.52764	0.7283	13.331		0.73305	0.70166	0.73287	0.54002	0.73297	0.59423
-0.12538	5.8251	0.73221	2.48373	0.7288	13.3404		0.73255	0.69597	0.73237	0.53295	0.73247	0.58803
-0.12488	5.82243	0.73171	2.44145	0.72929	13.3501		0.73205	0.69032	0.73187	0.52595	0.73197	0.58185
-0.12438	5.82075	0.73121	2.40038	0.72979	13.3611		0.73155	0.6847	0.73137	0.51899	0.73147	0.57567
-0.12388	5.82019	0.73071	2.35952	0.73029	13.3744		0.73105	0.67908	0.73088	0.51204	0.73097	0.56953
-0.12338	5.82036	0.73022	2.31804	0.73079	13.3904		0.73055	0.67343	0.73038	0.50507	0.73047	0.56342
-0.12288	5.82043	0.72972	2.27512	0.73129	13.4083		0.73005	0.66781	0.72988	0.49814	0.72997	0.55733
-0.12238	5.82068	0.72922	2.2296	0.73179	13.427		0.72955	0.66221	0.72938	0.49127	0.72947	0.55126
-0.12188	5.82172	0.72872	2.18149	0.73229	13.446		0.72905	0.65665	0.72888	0.48449	0.72897	0.5452
-0.12138	5.82374	0.72822	2.13134	0.73278	13.464		0.72855	0.65118	0.72838	0.4778	0.72847	0.53925
-0.12088	5.82556	0.72772	2.08029	0.73328	13.4806		0.72805	0.64579	0.72788	0.47114	0.72797	0.53341
-0.12038	5.82636	0.72722	2.02966	0.73378	13.4957		0.72755	0.64046	0.72738	0.46459	0.72747	0.52762
-0.11989	5.82622	0.72673	1.98101	0.73429	13.5092		0.72705	0.63513	0.72688	0.4581	0.72698	0.52186
-0.11938	5.82617	0.72623	1.9352	0.73479	13.5217		0.72655	0.62982	0.72638	0.45164	0.72648	0.51614
-0.11889	5.82549	0.72572	1.89168	0.73529	13.5336		0.72605	0.62455	0.72588	0.44526	0.72598	0.51044
-0.11839	5.82398	0.72522	1.85072	0.73579	13.5449		0.72555	0.6193	0.72538	0.43892	0.72548	0.50477
-0.11789	5.82175	0.72472	1.81216	0.73629	13.5554		0.72506	0.61409	0.72488	0.43262	0.72498	0.49914
-0.11739	5.82036	0.72422	1.77437	0.73679	13.5659		0.72455	0.60891	0.72438	0.42634	0.72448	0.49358
-0.11689	5.82077	0.72373	1.73655	0.73728	13.5777		0.72406	0.60381	0.72388	0.42012	0.72398	0.48806
-0.11639	5.82121	0.72323	1.69821	0.73778	13.5905		0.72356	0.59879	0.72338	0.41397	0.72348	0.48256
-0.11589	5.82313	0.72273	1.65866	0.73828	13.6044		0.72306	0.59381	0.72288	0.40788	0.72298	0.47714
-0.11539	5.826	0.72223	1.61738	0.73878	13.6196		0.72256	0.58883	0.72238	0.40187	0.72248	0.47179
-0.11489	5.82904	0.72173	1.5744	0.73928	13.635		0.72206	0.58381	0.72189	0.39592	0.72198	0.46645
-0.11439	5.83149	0.72123	1.53097	0.73978	13.6501		0.72156	0.57882	0.72139	0.38998	0.72148	0.46109
-0.1139	5.83317	0.72073	1.48829	0.74028	13.6641		0.72106	0.57387	0.72089	0.38406	0.72098	0.45575
-0.1134	5.83392	0.72023	1.44662	0.74078	13.6759		0.72056	0.56895	0.72039	0.37814	0.72048	0.45045
-0.1129	5.83375	0.71973	1.40586	0.74128	13.6854		0.72006	0.56405	0.71989	0.37224	0.71998	0.44514
-0.1124	5.83334	0.71924	1.36695	0.74178	13.694		0.71956	0.55916	0.71939	0.36637	0.71948	0.43983
-0.1119	5.83222	0.71874	1.32912	0.74228	13.7031		0.71906	0.5543	0.71889	0.3605	0.71898	0.43456
-0.1114	5.8304	0.71823	1.29063	0.74278	13.7137		0.71856	0.54948	0.71839	0.35468	0.71849	0.42936
-0.1109	5.8284	0.71773	1.25181	0.74328	13.7264		0.71806	0.54473	0.71789	0.34898	0.71799	0.42426
-0.1104	5.82736	0.71723	1.21217	0.74377	13.7413		0.71756	0.54	0.71739	0.34336	0.71749	0.41921
-0.1099	5.8275	0.71673	1.17037	0.74428	13.7596		0.71706	0.5353	0.71689	0.33781	0.71699	0.41416
-0.1094	5.82772	0.71623	1.12834	0.74478	13.7797		0.71656	0.53063	0.71639	0.3323	0.71649	0.40909
-0.1089	5.82879	0.71573	1.08676	0.74528	13.7997		0.71606	0.52599	0.71589	0.3268	0.71598	0.40409
-0.1084	5.83064	0.71524	1.04543	0.74578	13.8192		0.71556	0.52138	0.71539	0.32137	0.71548	0.39915
-0.1079	5.83285	0.71473	1.00616	0.74628	13.8378		0.71506	0.51683	0.71489	0.31598	0.71498	0.39426
-0.10741	5.83526	0.71423	0.96804	0.74678	13.8545		0.71457	0.51227	0.71439	0.31058	0.71449	0.3894
-0.10691	5.83722	0.71373	0.93243	0.74728	13.8694		0.71407	0.50772	0.7139	0.30524	0.71399	0.3846
-0.10641	5.83766	0.71324	0.89845	0.74777	13.8826		0.71357	0.50321	0.7134	0.29996	0.71349	0.37987
-0.1059	5.8373	0.71274	0.86548	0.74828	13.8946		0.71307	0.49876	0.7129	0.29475	0.71299	0.37517
-0.1054	5.83613	0.71224	0.83206	0.74878	13.9071		0.71257	0.49438	0.71239	0.2896	0.71249	0.37054
-0.10491	5.83351	0.71174	0.79783	0.74927	13.9203		0.71207	0.49003	0.71189	0.28451	0.71199	0.36593
-0.10441	5.83025	0.71124	0.76254	0.74977	13.9342		0.71157	0.48567	0.7114	0.27944	0.71149	0.36132
-0.10391	5.82792	0.71075	0.72595	0.75027	13.9486		0.71107	0.48134	0.7109	0.27433	0.71099	0.35667
-0.10341	5.82741	0.71024	0.68956	0.75077	13.9633		0.71057	0.47698	0.7104	0.26924	0.7105	0.35202
-0.10291	5.82767	0.70974	0.65083	0.75127	13.9785		0.71007	0.47257	0.7099	0.26417	0.71	0.34738
-0.10241	5.82925	0.70924	0.61405	0.75177	13.9938		0.70957	0.46817	0.7094	0.25912	0.70949	0.34276
-0.10191	5.83285	0.70874	0.57704	0.75227	14.0081		0.70907	0.46383	0.7089	0.25411	0.709	0.33817
-0.10141	5.83725	0.70824	0.53852	0.75277	14.021		0.70857	0.45959	0.7084	0.24916	0.7085	0.33364
-0.10091	5.84136	0.70775	0.50483	0.75327	14.0334		0.70807	0.45541	0.7079	0.24429	0.708	0.3292
-0.10041	5.84439	0.70725	0.47079	0.75377	14.0453		0.70757	0.45126	0.7074	0.23946	0.7075	0.3248
-0.09991	5.84566	0.70675	0.43364	0.75427	14.0566		0.70708	0.44708	0.7069	0.23466	0.707	0.32042
-0.09941	5.84524	0.70625	0.40028	0.75477	14.0679		0.70658	0.4429	0.7064	0.22987	0.7065	0.31606
-0.09891	5.84439	0.70575	0.368	0.75527	14.0801		0.70607	0.43874	0.7059	0.22511	0.706	0.31169
-0.09841	5.84189	0.70525	0.3302	0.75577	14.0932		0.70558	0.43458	0.7054	0.22039	0.7055	0.30735
-0.09791	5.83863	0.70475	0.29129	0.75627	14.1057		0.70508	0.43047	0.7049	0.21571	0.705	0.30304
-0.09741	5.83603	0.70425	0.25841	0.75677	14.1186		0.70458	0.42641	0.7044	0.21107	0.7045	0.29878
-0.09691	5.83594	0.70375	0.22841	0.75727	14.1326		0.70408	0.42235	0.70391	0.20649	0.704	0.2946
-0.09641	5.83645	0.70325	0.19464	0.75777	14.1473		0.70358	0.41836	0.70341	0.20195	0.7035	0.29046
-0.09591	5.83771	0.70275	0.1577	0.75827	14.1632		0.70308	0.41442	0.70291	0.19748	0.703	0.28632
-0.09542	5.84007	0.70226	0.12122	0.75877	14.1812		0.70258	0.41051	0.70241	0.19308	0.70251	0.28226
-0.09492	5.84276	0.70176	0.08749	0.75927	14.2018		0.70208	0.40658	0.70191	0.18864	0.70201	0.27821
-0.09442	5.84522	0.70126	0.0571	0.75977	14.2239		0.70158	0.40261	0.70141	0.18414	0.70151	0.27412
-0.09392	5.8468	0.70076	0.0297	0.76027	14.2456		0.70109	0.39866	0.70091	0.17962	0.70101	0.27003
-0.09342	5.84658	0.70026	0.00221	0.76077	14.2647		0.70058	0.39467	0.70041	0.17514	0.70051	0.26594
-0.09292	5.84629	0.69976	-0.02735	0.76127	14.2788		0.70008	0.39067	0.69991	0.17069	0.70001	0.26184
-0.09242	5.84507	0.69926	-0.0583	0.76177	14.2879		0.69958	0.38677	0.69941	0.16626	0.69951	0.25773
-0.09192	5.84318	0.69876	-0.08978	0.76226	14.2943		0.69908	0.38293	0.69891	0.16186	0.69901	0.25365
-0.09142	5.84089	0.69826	-0.12141	0.76276	14.3003		0.69858	0.37909	0.69841	0.15755	0.69851	0.24964
-0.09092	5.83876	0.69776	-0.1537	0.76326	14.3087		0.69808	0.37522	0.69791	0.15325	0.69801	0.24567
-0.09042	5.83805	0.69726	-0.18621	0.76376	14.321		0.69759	0.37139	0.69741	0.14896	0.69751	0.24174
-0.08992	5.83842	0.69676	-0.21918	0.76426	14.3375		0.69709	0.36758	0.69692	0.14469	0.69701	0.23782
-0.08942	5.83902	0.69626	-0.25278	0.76476	14.3578		0.69659	0.36378	0.69642	0.14043	0.69651	0.23392
-0.08892	5.84099	0.69576	-0.28554	0.76526	14.38		0.69609	0.36005	0.69592	0.13623	0.69601	0.23005
-0.08842	5.84366	0.69526	-0.31733	0.76576	14.4017		0.69559	0.35635	0.69542	0.13211	0.69551	0.22622
-0.08793	5.84597	0.69476	-0.3488	0.76626	14.421		0.69509	0.35265	0.69492	0.12803	0.69501	0.22235
-0.08743	5.84801	0.69426	-0.38085	0.76676	14.4371		0.69459	0.34898	0.69442	0.12396	0.69451	0.21852
-0.08693	5.84976	0.69376	-0.41414	0.76726	14.4497		0.69409	0.34534	0.69392	0.11993	0.69401	0.21472
-0.08643	5.85076	0.69326	-0.44643	0.76776	14.4598		0.69359	0.34177	0.69342	0.11593	0.69351	0.21098
-0.08593	5.85059	0.69276	-0.47585	0.76826	14.4689		0.69309	0.33823	0.69292	0.11195	0.69302	0.20735
-0.08543	5.8501	0.69226	-0.50215	0.76876	14.4784		0.69259	0.33469	0.69242	0.10801	0.69252	0.20373
-0.08493	5.84865	0.69176	-0.52709	0.76926	14.4898		0.69209	0.33114	0.69192	0.10404	0.69202	0.20006
-0.08443	5.84682	0.69127	-0.55473	0.76976	14.505		0.69159	0.32759	0.69142	0.10004	0.69152	0.19637
-0.08393	5.84571	0.69077	-0.58771	0.77026	14.5236		0.6911	0.32402	0.69092	0.09608	0.69102	0.19266
-0.08343	5.84597	0.69027	-0.6221	0.77076	14.5447		0.69059	0.32043	0.69042	0.09213	0.69052	0.18896
-0.08293	5.84629	0.68977	-0.65154	0.77125	14.5666		0.69009	0.31686	0.68992	0.08814	0.69002	0.18531
-0.08243	5.84814	0.68926	-0.67732	0.77175	14.5883		0.68959	0.31333	0.68942	0.08423	0.68952	0.1817
-0.08193	5.85098	0.68876	-0.70628	0.77225	14.609		0.6891	0.30983	0.68892	0.08038	0.68902	0.17813
-0.08143	5.85338	0.68826	-0.73775	0.77275	14.6273		0.6886	0.30633	0.68843	0.07655	0.68852	0.17456
-0.08094	5.85506	0.68777	-0.76467	0.77325	14.6424		0.6881	0.30284	0.68793	0.07282	0.68802	0.17098
-0.08044	5.85572	0.68727	-0.78969	0.77375	14.6541		0.6876	0.29943	0.68742	0.06908	0.68752	0.16742
-0.07993	5.85547	0.68677	-0.81932	0.77425	14.6637		0.6871	0.29605	0.68692	0.06537	0.68702	0.16386
-0.07943	5.85457	0.68627	-0.84864	0.77475	14.6724		0.6866	0.29266	0.68643	0.06163	0.68652	0.16037
-0.07894	5.85214	0.68577	-0.87485	0.77525	14.6813		0.6861	0.28925	0.68593	0.05793	0.68602	0.15691
-0.07844	5.8501	0.68527	-0.90376	0.77575	14.6921		0.6856	0.28586	0.68543	0.05426	0.68552	0.15346
-0.07794	5.84971	0.68478	-0.93195	0.77626	14.706		0.6851	0.28246	0.68493	0.05059	0.68503	0.15005
-0.07744	5.84979	0.68428	-0.95828	0.77676	14.7231		0.6846	0.27908	0.68443	0.04699	0.68453	0.14668
-0.07694	5.84986	0.68378	-0.98685	0.77725	14.742		0.6841	0.27579	0.68393	0.04329	0.68403	0.14331
-0.07644	5.85018	0.68328	-1.01377	0.77775	14.7623		0.6836	0.27255	0.68343	0.03984	0.68353	0.13996
-0.07594	5.85166	0.68278	-1.04151	0.77825	14.7833		0.6831	0.26927	0.68293	0.0364	0.68303	0.13661
-0.07544	5.85397	0.68228	-1.06958	0.77875	14.8035		0.68261	0.26593	0.68243	0.03268	0.68253	0.13323
-0.07494	5.85579	0.68178	-1.0967	0.77925	14.8213		0.68211	0.26258	0.68193	0.02912	0.68203	0.12983
-0.07444	5.85708	0.68128	-1.1248	0.77975	14.837		0.68161	0.25923	0.68143	0.02572	0.68153	0.12644
-0.07394	5.85761	0.68078	-1.15214	0.78025	14.8522		0.68111	0.25591	0.68093	0.02208	0.68103	0.12309
-0.07345	5.85734	0.68027	-1.17904	0.78075	14.8666		0.68061	0.2526	0.68043	0.01825	0.68053	0.11974
-0.07295	5.85645	0.67978	-1.20473	0.78125	14.8801		0.68011	0.24928	0.67993	0.01463	0.68003	0.11643
-0.07244	5.85516	0.67928	-1.22989	0.78175	14.8934		0.6796	0.24599	0.67943	0.01138	0.67953	0.11315
-0.07194	5.85445	0.67878	-1.25463	0.78225	14.9074		0.6791	0.24278	0.67893	0.00821	0.67903	0.10988
-0.07144	5.85421	0.67828	-1.27904	0.78275	14.9217		0.67861	0.23962	0.67843	0.00492	0.67853	0.10662
-0.07094	5.85436	0.67778	-1.30484	0.78325	14.9367		0.67811	0.23645	0.67793	0.00156	0.67804	0.10341
-0.07045	5.85465	0.67728	-1.33033	0.78375	14.9527		0.67761	0.23326	0.67743	-0.00192	0.67754	0.10025
-0.06995	5.85474	0.67678	-1.35605	0.78425	14.9697		0.67711	0.23012	0.67694	-0.00544	0.67703	0.09707
-0.06945	5.85453	0.67628	-1.38212	0.78475	14.9878		0.67661	0.22695	0.67644	-0.00891	0.67653	0.09389
-0.06895	5.85387	0.67578	-1.40792	0.78525	15.006		0.67611	0.22378	0.67594	-0.01228	0.67604	0.09074
-0.06845	5.85256	0.67528	-1.43413	0.78575	15.0243		0.67561	0.22065	0.67544	-0.01552	0.67553	0.08762
-0.06795	5.851	0.67478	-1.45901	0.78625	15.0427		0.67511	0.21756	0.67494	-0.01865	0.67503	0.08445
-0.06745	5.85018	0.67428	-1.4837	0.78675	15.0606		0.67461	0.21453	0.67444	-0.02178	0.67453	0.08132
-0.06695	5.8504	0.67378	-1.50808	0.78725	15.0767		0.67411	0.21152	0.67394	-0.02484	0.67403	0.0783
-0.06645	5.8512	0.67329	-1.53176	0.78775	15.0917		0.67361	0.20849	0.67344	-0.02794	0.67354	0.0753
-0.06596	5.85365	0.67279	-1.55541	0.78825	15.1054		0.67311	0.20551	0.67294	-0.03126	0.67304	0.07233
-0.06546	5.85756	0.67229	-1.57875	0.78875	15.1177		0.67261	0.20252	0.67244	-0.03477	0.67254	0.06931
-0.06495	5.86233	0.67179	-1.60207	0.78925	15.1305		0.67212	0.19945	0.67194	-0.03818	0.67204	0.06628
-0.06445	5.86702	0.67129	-1.62608	0.78975	15.1434		0.67162	0.19638	0.67144	-0.0412	0.67154	0.0632
-0.06395	5.87061	0.67079	-1.65042	0.79025	15.1564		0.67112	0.19337	0.67094	-0.04406	0.67104	0.06018
-0.06346	5.872	0.67029	-1.6744	0.79075	15.1716		0.67062	0.19038	0.67044	-0.04727	0.67054	0.05716
-0.06296	5.87156	0.66979	-1.69844	0.79125	15.189		0.67012	0.18736	0.66994	-0.05073	0.67004	0.05415
-0.06246	5.8712	0.66929	-1.72267	0.79175	15.2084		0.66962	0.18433	0.66945	-0.0538	0.66954	0.05121
-0.06196	5.87003	0.66879	-1.7464	0.79225	15.2298		0.66912	0.1814	0.66895	-0.05669	0.66904	0.04822
-0.06146	5.8684	0.66829	-1.77016	0.79275	15.2528		0.66862	0.17849	0.66845	-0.05987	0.66854	0.04541
-0.06096	5.86648	0.66779	-1.79453	0.79325	15.2759		0.66812	0.17555	0.66795	-0.06291	0.66804	0.04245
-0.06046	5.8651	0.66729	-1.81824	0.79374	15.2965		0.66762	0.17263	0.66745	-0.06589	0.66755	0.03946
-0.05996	5.86444	0.66679	-1.84064	0.79425	15.3135		0.66712	0.16973	0.66695	-0.06904	0.66704	0.03666
-0.05946	5.86461	0.66629	-1.8629	0.79475	15.3278		0.66662	0.16686	0.66645	-0.07204	0.66654	0.03365
-0.05896	5.86476	0.66579	-1.88517	0.79525	15.3396		0.66612	0.16398	0.66595	-0.07506	0.66604	0.03066
-0.05846	5.86549	0.66529	-1.9068	0.79575	15.3498		0.66562	0.1611	0.66545	-0.07806	0.66554	0.02801
-0.05796	5.86687	0.66479	-1.92832	0.79625	15.3597		0.66512	0.15826	0.66495	-0.081	0.66504	0.02528
-0.05746	5.8686	0.6643	-1.95006	0.79674	15.3702		0.66462	0.15541	0.66445	-0.08391	0.66455	0.02224
-0.05696	5.87025	0.6638	-1.97202	0.79725	15.3865		0.66413	0.15258	0.66395	-0.08678	0.66405	0.01932
-0.05646	5.87168	0.6633	-1.99432	0.79773	15.387		0.66363	0.14982	0.66345	-0.08963	0.66354	0.0168
-0.05596	5.87261	0.6628	-2.01654	0.79814	15.3796		0.66313	0.14707	0.66295	-0.09244	0.66305	0.01434
-0.05547	5.87292	0.6623	-2.03857	0.79836	15.3365		0.66263	0.14426	0.66245	-0.09532	0.66255	0.01156
-0.05497	5.87282	0.6618	-2.06067	0.79832	15.2314		0.66213	0.14142	0.66195	-0.09819	0.66205	0.00849
-0.05447	5.87244	0.6613	-2.08299	0.79827	15.065		0.66163	0.13859	0.66145	-0.10115	0.66155	0.00534
-0.05397	5.87173	0.6608	-2.10534	0.79803	14.8522		0.66113	0.13577	0.66095	-0.10411	0.66105	0.00233
-0.05347	5.87178	0.6603	-2.12671	0.79762	14.6156		0.66063	0.13292	0.66046	-0.10701	0.66055	-0.000523136
-0.05297	5.87197	0.6598	-2.14753	0.79715	14.3742		0.66013	0.13007	0.65996	-0.1099	0.66005	-0.00327
-0.05247	5.87343	0.6593	-2.16849	0.79665	14.1385		0.65963	0.12729	0.65946	-0.11272	0.65955	-0.00591
-0.05197	5.87642	0.6588	-2.189	0.79614	13.9133		0.65913	0.12458	0.65896	-0.11551	0.65905	-0.00853
-0.05147	5.87982	0.6583	-2.20949	0.79565	13.7008		0.65863	0.12188	0.65846	-0.11831	0.65855	-0.01117
-0.05097	5.88349	0.65781	-2.23055	0.79515	13.5003		0.65813	0.11916	0.65796	-0.12109	0.65805	-0.01387
-0.05047	5.88694	0.65731	-2.25166	0.79465	13.3105		0.65763	0.11645	0.65746	-0.12388	0.65755	-0.01666
-0.04997	5.88923	0.65681	-2.27213	0.79416	13.1312		0.65713	0.11374	0.65696	-0.12669	0.65705	-0.01945
-0.04947	5.88957	0.65631	-2.29231	0.79367	12.9611		0.65663	0.11103	0.65646	-0.12944	0.65655	-0.02213
-0.04897	5.88913	0.65581	-2.31255	0.79317	12.799		0.65613	0.10831	0.65596	-0.13216	0.65606	-0.02478
-0.04847	5.88801	0.65531	-2.33299	0.79268	12.6431		0.65563	0.10562	0.65546	-0.13485	0.65556	-0.02739
-0.04797	5.88631	0.65481	-2.35353	0.79218	12.4915		0.65513	0.10296	0.65496	-0.13756	0.65505	-0.02977
-0.04747	5.88405	0.65431	-2.374	0.79169	12.3435		0.65463	0.1003	0.65446	-0.14021	0.65456	-0.03207
-0.04697	5.88169	0.65381	-2.39416	0.79119	12.1983		0.65414	0.09768	0.65396	-0.1428	0.65406	-0.0345
-0.04647	5.88082	0.65331	-2.41395	0.79069	12.0556		0.65364	0.0951	0.65346	-0.14539	0.65356	-0.0372
-0.04597	5.88118	0.65281	-2.4336	0.7902	11.915		0.65314	0.09255	0.65296	-0.14803	0.65306	-0.04005
-0.04548	5.88186	0.65231	-2.45282	0.7897	11.7763		0.65264	0.08994	0.65246	-0.15069	0.65256	-0.04267
-0.04498	5.88344	0.65181	-2.4717	0.78921	11.6402		0.65214	0.08725	0.65196	-0.15333	0.65206	-0.045
-0.04448	5.88544	0.65131	-2.49073	0.78871	11.5066		0.65164	0.08457	0.65146	-0.15598	0.65156	-0.04743
-0.04398	5.88765	0.65081	-2.50992	0.78821	11.3758		0.65114	0.08194	0.65096	-0.15864	0.65106	-0.05021
-0.04348	5.8894	0.65031	-2.52883	0.78771	11.248		0.65064	0.07933	0.65047	-0.16123	0.65056	-0.05291
-0.04298	5.89051	0.64982	-2.54786	0.78722	11.1233		0.65014	0.0768	0.64997	-0.16381	0.65006	-0.05529
-0.04248	5.89081	0.64932	-2.56722	0.78672	11.0027		0.64964	0.07425	0.64947	-0.16634	0.64956	-0.05783
-0.04198	5.89059	0.64882	-2.58644	0.78622	10.8854		0.64914	0.07172	0.64897	-0.16887	0.64906	-0.06043
-0.04148	5.88998	0.64832	-2.60581	0.78572	10.7712		0.64864	0.06916	0.64847	-0.17141	0.64856	-0.06277
-0.04098	5.88872	0.64782	-2.6253	0.78523	10.6606		0.64814	0.06657	0.64797	-0.17398	0.64807	-0.06528
-0.04048	5.88753	0.64731	-2.64484	0.78473	10.5535		0.64764	0.06398	0.64747	-0.17655	0.64757	-0.0678
-0.03998	5.88655	0.64682	-2.66401	0.78423	10.4484		0.64714	0.06144	0.64697	-0.17904	0.64707	-0.07021
-0.03948	5.8865	0.64632	-2.68228	0.78373	10.3428		0.64665	0.05891	0.64647	-0.18153	0.64656	-0.07273
-0.03899	5.88694	0.64582	-2.70026	0.78323	10.2356		0.64615	0.0564	0.64597	-0.18401	0.64606	-0.07515
-0.03849	5.88777	0.64532	-2.71827	0.78274	10.1269		0.64565	0.05388	0.64547	-0.18652	0.64556	-0.0776
-0.03798	5.88937	0.64482	-2.73606	0.78224	10.0168		0.64515	0.05137	0.64497	-0.18901	0.64506	-0.08
-0.03749	5.89178	0.64432	-2.75348	0.78174	9.90572		0.64465	0.04897	0.64447	-0.19143	0.64457	-0.08241
-0.03699	5.89423	0.64382	-2.77071	0.78124	9.79531		0.64415	0.04644	0.64397	-0.19385	0.64407	-0.08484
-0.03649	5.89698	0.64332	-2.78821	0.78074	9.68846		0.64365	0.04403	0.64347	-0.19636	0.64357	-0.08724
-0.03599	5.89982	0.64282	-2.80604	0.78024	9.58654		0.64315	0.04148	0.64297	-0.19891	0.64306	-0.08974
-0.03549	5.90184	0.64232	-2.8241	0.77975	9.48973		0.64265	0.03879	0.64247	-0.20147	0.64257	-0.09225
-0.03499	5.90259	0.64182	-2.84247	0.77925	9.39725		0.64214	0.03642	0.64197	-0.20397	0.64207	-0.09474
-0.03449	5.9024	0.64132	-2.86026	0.77875	9.30751		0.64164	0.03393	0.64147	-0.20645	0.64157	-0.09716
-0.03399	5.90223	0.64082	-2.87712	0.77825	9.21903		0.64114	0.03125	0.64097	-0.20891	0.64107	-0.09959
-0.03349	5.90147	0.64032	-2.89364	0.77775	9.13051		0.64064	0.0289	0.64047	-0.21135	0.64057	-0.10198
-0.03299	5.90074	0.63982	-2.90993	0.77725	9.04171		0.64014	0.02666	0.63997	-0.21375	0.64007	-0.10434
-0.03249	5.90082	0.63932	-2.92645	0.77675	8.95268		0.63964	0.02411	0.63947	-0.21608	0.63957	-0.10668
-0.03199	5.90099	0.63882	-2.94356	0.77625	8.86357		0.63914	0.02151	0.63897	-0.21837	0.63907	-0.10897
-0.03149	5.90215	0.63832	-2.96127	0.77576	8.77558		0.63864	0.01927	0.63847	-0.22072	0.63857	-0.11133
-0.03099	5.90415	0.63782	-2.97896	0.77526	8.68927		0.63814	0.01717	0.63797	-0.2231	0.63807	-0.11373
-0.03049	5.90616	0.63732	-2.99626	0.77476	8.60395		0.63765	0.01484	0.63747	-0.22547	0.63757	-0.11605
-0.02999	5.90801	0.63682	-3.01403	0.77426	8.51973		0.63714	0.01222	0.63697	-0.22781	0.63707	-0.11831
-0.0295	5.90947	0.63632	-3.03218	0.77376	8.43686		0.63665	0.00954	0.63647	-0.2301	0.63657	-0.12061
-0.029	5.90957	0.63582	-3.04955	0.77326	8.35485		0.63615	0.00706	0.63597	-0.2324	0.63607	-0.12289
-0.02849	5.9092	0.63532	-3.06598	0.77276	8.27328		0.63565	0.00485	0.63548	-0.23468	0.63557	-0.12513
-0.028	5.90796	0.63482	-3.08175	0.77226	8.19211		0.63515	0.00282	0.63498	-0.23691	0.63507	-0.12734
-0.0275	5.9067	0.63432	-3.09735	0.77176	8.11107		0.63465	0.000822605	0.63448	-0.23908	0.63457	-0.12948
-0.027	5.90672	0.63382	-3.11302	0.77127	8.02976		0.63415	-0.00132	0.63398	-0.24123	0.63407	-0.13163
-0.0265	5.90697	0.63333	-3.12811	0.77077	7.94824		0.63365	-0.00357	0.63348	-0.24342	0.63357	-0.13384
-0.026	5.90789	0.63283	-3.14267	0.77027	7.86657		0.63315	-0.00589	0.63298	-0.24569	0.63307	-0.13612
-0.0255	5.90983	0.63233	-3.1574	0.76977	7.78475		0.63265	-0.00823	0.63248	-0.24796	0.63257	-0.13839
-0.025	5.9126	0.63183	-3.17254	0.76927	7.70293		0.63215	-0.01054	0.63198	-0.25024	0.63207	-0.14065
-0.0245	5.91537	0.63133	-3.18797	0.76877	7.62211		0.63165	-0.01286	0.63148	-0.25256	0.63158	-0.14291
-0.024	5.91715	0.63083	-3.20354	0.76827	7.5424		0.63115	-0.01525	0.63098	-0.25483	0.63108	-0.1452
-0.0235	5.91775	0.63033	-3.21939	0.76777	7.46345		0.63065	-0.01761	0.63048	-0.25703	0.63058	-0.14746
-0.023	5.91795	0.62983	-3.23528	0.76728	7.38572		0.63015	-0.01987	0.62998	-0.25918	0.63008	-0.14964
-0.0225	5.91834	0.62933	-3.25129	0.76678	7.31031		0.62965	-0.02209	0.62948	-0.26133	0.62958	-0.1518
-0.022	5.91873	0.62883	-3.26718	0.76628	7.23688		0.62915	-0.02437	0.62898	-0.26352	0.62908	-0.15397
-0.02151	5.91885	0.62833	-3.283	0.76578	7.16459		0.62865	-0.02685	0.62848	-0.26572	0.62858	-0.15612
-0.02101	5.91887	0.62783	-3.2986	0.76528	7.0938		0.62815	-0.02947	0.62798	-0.26791	0.62808	-0.15827
-0.02051	5.91919	0.62733	-3.31389	0.76478	7.02438		0.62765	-0.03193	0.62748	-0.27008	0.62758	-0.16044
-0.02001	5.9198	0.62683	-3.32881	0.76428	6.95578		0.62715	-0.03414	0.62698	-0.27222	0.62708	-0.16257
-0.01951	5.92028	0.62633	-3.34259	0.76379	6.88762		0.62665	-0.03612	0.62648	-0.27437	0.62658	-0.16469
-0.01901	5.92045	0.62583	-3.35539	0.76329	6.81977		0.62615	-0.03802	0.62599	-0.27652	0.62608	-0.16688
-0.01851	5.9204	0.62533	-3.36864	0.76279	6.75193		0.62565	-0.04013	0.62549	-0.27861	0.62558	-0.169
-0.01801	5.92035	0.62483	-3.38224	0.76229	6.68418		0.62516	-0.04256	0.62499	-0.28062	0.62508	-0.17101
-0.01751	5.92023	0.62434	-3.39561	0.76179	6.61662		0.62466	-0.04491	0.62449	-0.28261	0.62458	-0.17304
-0.01701	5.92026	0.62384	-3.40997	0.76129	6.549		0.62416	-0.04691	0.62399	-0.28462	0.62408	-0.17509
-0.01651	5.92072	0.62334	-3.4255	0.76079	6.48115		0.62366	-0.04887	0.62349	-0.28669	0.62359	-0.17715
-0.01601	5.92201	0.62284	-3.44086	0.76029	6.41301		0.62316	-0.05121	0.62299	-0.28879	0.62309	-0.17923
-0.01551	5.92332	0.62234	-3.45582	0.75979	6.34468		0.62266	-0.05363	0.62249	-0.2909	0.62259	-0.18136
-0.01501	5.92441	0.62184	-3.47116	0.7593	6.27647		0.62216	-0.05572	0.62199	-0.29303	0.62209	-0.18349
-0.01451	5.92558	0.62134	-3.48681	0.75879	6.20884		0.62166	-0.05788	0.62149	-0.29517	0.62159	-0.18564
-0.01401	5.92658	0.62084	-3.50158	0.75829	6.14168		0.62116	-0.06029	0.62099	-0.29726	0.62109	-0.18779
-0.01351	5.92747	0.62034	-3.51509	0.75779	6.07507		0.62067	-0.06243	0.62049	-0.29932	0.62058	-0.18989
-0.01301	5.92806	0.61984	-3.52826	0.75729	6.00992		0.62016	-0.06453	0.61999	-0.30133	0.62009	-0.19192
-0.01251	5.92857	0.61934	-3.54117	0.75679	5.94655		0.61966	-0.06678	0.6195	-0.30332	0.61959	-0.19395
-0.01202	5.92942	0.61884	-3.55273	0.7563	5.88378		0.61916	-0.06884	0.619	-0.30533	0.61909	-0.19598
-0.01152	5.93054	0.61834	-3.56386	0.7558	5.8207		0.61866	-0.07097	0.61849	-0.3074	0.61859	-0.19803
-0.01102	5.93185	0.61784	-3.57596	0.7553	5.75842		0.61816	-0.0731	0.61799	-0.30947	0.61809	-0.20009
-0.01051	5.93387	0.61735	-3.58875	0.7548	5.69626		0.61767	-0.07517	0.61749	-0.31146	0.61759	-0.20211
-0.01001	5.93639	0.61685	-3.60194	0.7543	5.63332		0.61717	-0.07729	0.61699	-0.31345	0.61709	-0.20414
-0.00952	5.93822	0.61635	-3.61535	0.7538	5.57031		0.61667	-0.07939	0.61649	-0.31549	0.61659	-0.20614
-0.00902	5.93965	0.61585	-3.62925	0.7533	5.50767		0.61617	-0.08156	0.61599	-0.31748	0.61609	-0.20813
-0.00852	5.9406	0.61535	-3.64376	0.7528	5.4458		0.61567	-0.08366	0.6155	-0.3194	0.61559	-0.21011
-0.00802	5.94082	0.61485	-3.65837	0.7523	5.38507		0.61517	-0.0857	0.615	-0.32128	0.61509	-0.21204
-0.00752	5.94074	0.61435	-3.6726	0.7518	5.32615		0.61467	-0.08773	0.6145	-0.32318	0.61459	-0.21396
-0.00702	5.94086	0.61385	-3.68604	0.7513	5.26834		0.61417	-0.08976	0.61399	-0.3251	0.61409	-0.21594
-0.00652	5.94101	0.61335	-3.69853	0.75081	5.2105		0.61367	-0.09185	0.6135	-0.32703	0.6136	-0.21795
-0.00602	5.94179	0.61285	-3.71042	0.75031	5.15371		0.61317	-0.09395	0.613	-0.32897	0.61309	-0.21993
-0.00552	5.94281	0.61235	-3.72172	0.74981	5.0979		0.61267	-0.09607	0.6125	-0.33095	0.61259	-0.22188
-0.00502	5.94373	0.61185	-3.73243	0.74931	5.0423		0.61217	-0.09815	0.612	-0.33294	0.61209	-0.22388
-0.00452	5.94546	0.61135	-3.74339	0.74881	4.98711		0.61168	-0.10027	0.6115	-0.33491	0.61159	-0.22592
-0.00403	5.9475	0.61085	-3.75535	0.74831	4.93171		0.61118	-0.10238	0.611	-0.33683	0.61109	-0.22791
-0.00353	5.94893	0.61035	-3.76803	0.74781	4.87565		0.61067	-0.10441	0.6105	-0.3387	0.6106	-0.22981
-0.00302	5.94998	0.60985	-3.78086	0.74731	4.81964		0.61017	-0.10648	0.61	-0.34058	0.6101	-0.23169
-0.00252	5.95003	0.60935	-3.79401	0.74681	4.76404		0.60967	-0.10851	0.6095	-0.34244	0.6096	-0.23361
-0.00203	5.94983	0.60885	-3.80759	0.74631	4.70861		0.60918	-0.11055	0.609	-0.34434	0.6091	-0.23556
-0.00153	5.94883	0.60836	-3.82103	0.74581	4.65311		0.60868	-0.1126	0.6085	-0.34626	0.6086	-0.23751
-0.00103	5.94718	0.60786	-3.83352	0.74531	4.5978		0.60818	-0.11458	0.608	-0.34814	0.6081	-0.23944
-0.00053	5.94568	0.60736	-3.84538	0.74481	4.54284		0.60768	-0.11658	0.60751	-0.35002	0.6076	-0.24136
-3e-05	5.94478	0.60686	-3.85687	0.74432	4.48775		0.60718	-0.11859	0.607	-0.35188	0.6071	-0.24324
0.00047	5.94492	0.60636	-3.86807	0.74382	4.43213		0.60668	-0.12058	0.6065	-0.35372	0.6066	-0.24508
0.00097	5.94526	0.60586	-3.8785	0.74332	4.37619		0.60618	-0.12258	0.606	-0.35554	0.6061	-0.24697
0.00147	5.94704	0.60536	-3.88795	0.74282	4.32064		0.60568	-0.12455	0.6055	-0.35735	0.6056	-0.24883
0.00197	5.95034	0.60486	-3.89794	0.74232	4.26557		0.60518	-0.12649	0.60501	-0.35914	0.6051	-0.25063
0.00246	5.95386	0.60436	-3.90919	0.74182	4.21158		0.60468	-0.12845	0.60451	-0.36095	0.60461	-0.25246
0.00296	5.95646	0.60386	-3.92095	0.74132	4.15877		0.60418	-0.13048	0.60401	-0.3628	0.60411	-0.25434
0.00346	5.95809	0.60336	-3.93281	0.74082	4.10736		0.60368	-0.13253	0.60351	-0.36465	0.6036	-0.25626
0.00397	5.95872	0.60286	-3.94518	0.74032	4.05761		0.60318	-0.13458	0.60301	-0.36653	0.6031	-0.25822
0.00446	5.95853	0.60236	-3.95803	0.73982	4.00826		0.60268	-0.13664	0.60251	-0.36842	0.6026	-0.26018
0.00496	5.95819	0.60186	-3.97084	0.73933	3.95847		0.60218	-0.13869	0.60201	-0.3703	0.6021	-0.26212
0.00546	5.95712	0.60136	-3.98292	0.73883	3.90873		0.60168	-0.14068	0.60151	-0.37217	0.6016	-0.26403
0.00596	5.95656	0.60086	-3.99361	0.73833	3.8594		0.60118	-0.14259	0.60101	-0.374	0.6011	-0.2659
0.00646	5.9568	0.60036	-4.00338	0.73783	3.81053		0.60068	-0.14451	0.60051	-0.37578	0.60061	-0.26771
0.00696	5.95819	0.59986	-4.01271	0.73733	3.7621		0.60018	-0.14646	0.60001	-0.37756	0.60011	-0.26951
0.00746	5.96186	0.59936	-4.0216	0.73683	3.71426		0.59968	-0.14844	0.59951	-0.37935	0.5996	-0.27135
0.00796	5.96635	0.59886	-4.03016	0.73633	3.66677		0.59918	-0.15038	0.59901	-0.38115	0.5991	-0.27319
0.00846	5.97075	0.59836	-4.03834	0.73583	3.61924		0.59869	-0.15231	0.59851	-0.38294	0.5986	-0.275
0.00896	5.97425	0.59786	-4.04665	0.73533	3.57174		0.59819	-0.15423	0.59801	-0.38469	0.5981	-0.27681
0.00946	5.97581	0.59736	-4.05601	0.73483	3.52418		0.59769	-0.15614	0.59751	-0.38646	0.5976	-0.27865
0.00996	5.97578	0.59686	-4.06668	0.73433	3.47665		0.59719	-0.15805	0.59701	-0.38825	0.5971	-0.28047
0.01046	5.97564	0.59636	-4.07844	0.73383	3.42909		0.59669	-0.15998	0.59651	-0.39	0.5966	-0.28224
0.01096	5.97447	0.59586	-4.09066	0.73333	3.38144		0.59619	-0.16187	0.59601	-0.3917	0.5961	-0.28397
0.01146	5.97194	0.59537	-4.10298	0.73283	3.33386		0.59569	-0.16368	0.59551	-0.39334	0.59561	-0.28571
0.01196	5.96966	0.59487	-4.11528	0.73233	3.2864		0.59519	-0.16549	0.59501	-0.39497	0.59511	-0.28744
0.01246	5.96956	0.59437	-4.1268	0.73184	3.23878		0.59469	-0.16733	0.59451	-0.39665	0.59461	-0.28916
0.01296	5.97007	0.59387	-4.13703	0.73134	3.1912		0.59419	-0.16924	0.59401	-0.39837	0.59411	-0.2909
0.01346	5.97175	0.59337	-4.14599	0.73084	3.14384		0.59369	-0.17115	0.59352	-0.40009	0.59361	-0.29269
0.01396	5.97462	0.59287	-4.15406	0.73034	3.09606		0.59319	-0.17302	0.59302	-0.4018	0.59311	-0.29451
0.01445	5.97751	0.59237	-4.16167	0.72984	3.0489		0.59269	-0.17494	0.59252	-0.40352	0.59261	-0.29636
0.01495	5.97875	0.59187	-4.16935	0.72934	3.00248		0.59219	-0.17691	0.59202	-0.40527	0.59211	-0.29816
0.01545	5.97833	0.59137	-4.1779	0.72884	2.956		0.59169	-0.17884	0.59152	-0.40698	0.59161	-0.29991
0.01596	5.97748	0.59087	-4.18694	0.72834	2.91034		0.59119	-0.18071	0.59101	-0.40864	0.59111	-0.30165
0.01646	5.97479	0.59037	-4.19661	0.72784	2.86541		0.59069	-0.18256	0.59052	-0.41029	0.59061	-0.30337
0.01696	5.97204	0.58987	-4.20716	0.72734	2.82116		0.59019	-0.18441	0.59002	-0.41196	0.59012	-0.30511
0.01746	5.97019	0.58937	-4.2186	0.72684	2.77819		0.58969	-0.18623	0.58952	-0.41365	0.58962	-0.30687
0.01796	5.97032	0.58887	-4.23007	0.72634	2.73596		0.58919	-0.18806	0.58902	-0.41532	0.58911	-0.30859
0.01846	5.97138	0.58837	-4.24088	0.72584	2.69375		0.58869	-0.18993	0.58852	-0.41698	0.58861	-0.31031
0.01896	5.9751	0.58787	-4.25172	0.72535	2.65166		0.58819	-0.19179	0.58802	-0.41864	0.58812	-0.31203
0.01946	5.98096	0.58737	-4.26164	0.72485	2.60931		0.58769	-0.19364	0.58752	-0.4203	0.58762	-0.31377
0.01996	5.98764	0.58687	-4.26927	0.72435	2.56627		0.58719	-0.19551	0.58702	-0.42195	0.58712	-0.31551
0.02045	5.99372	0.58638	-4.27568	0.72385	2.52363		0.5867	-0.19735	0.58652	-0.42353	0.58662	-0.3172
0.02095	5.99836	0.58588	-4.28171	0.72335	2.48229		0.5862	-0.19913	0.58602	-0.42508	0.58612	-0.31882
0.02145	6.00108	0.58538	-4.28756	0.72285	2.44152		0.5857	-0.20089	0.58552	-0.42664	0.58562	-0.32043
0.02195	6.0011	0.58488	-4.29386	0.72235	2.40125		0.5852	-0.20265	0.58502	-0.42819	0.58512	-0.32204
0.02245	6.00062	0.58438	-4.30098	0.72185	2.36128		0.5847	-0.2044	0.58452	-0.42981	0.58462	-0.3237
0.02295	5.99911	0.58387	-4.30961	0.72136	2.32109		0.5842	-0.20617	0.58403	-0.43145	0.58412	-0.32539
0.02345	5.99685	0.58337	-4.31974	0.72085	2.2809		0.5837	-0.208	0.58353	-0.43308	0.58362	-0.32708
0.02395	5.99464	0.58288	-4.33067	0.72035	2.24031		0.5832	-0.20987	0.58303	-0.43475	0.58313	-0.32883
0.02445	5.99403	0.58238	-4.34156	0.71985	2.19908		0.5827	-0.21175	0.58253	-0.43645	0.58262	-0.33059
0.02495	5.99449	0.58188	-4.35206	0.71935	2.15798		0.5822	-0.21362	0.58203	-0.43814	0.58212	-0.33231
0.02545	5.99585	0.58138	-4.36209	0.71885	2.11671		0.5817	-0.21547	0.58153	-0.43978	0.58162	-0.33402
0.02595	5.99821	0.58088	-4.37123	0.71836	2.07573		0.5812	-0.21725	0.58103	-0.44137	0.58112	-0.33571
0.02645	6.00093	0.58038	-4.37835	0.71786	2.03597		0.5807	-0.219	0.58053	-0.44293	0.58062	-0.33737
0.02695	6.00404	0.57988	-4.38413	0.71736	1.99641		0.5802	-0.22076	0.58003	-0.44449	0.58012	-0.33901
0.02745	6.00616	0.57938	-4.39001	0.71686	1.95597		0.5797	-0.22255	0.57953	-0.44611	0.57962	-0.34064
0.02795	6.00689	0.57888	-4.39585	0.71636	1.91516		0.5792	-0.22435	0.57903	-0.44775	0.57912	-0.34232
0.02845	6.00713	0.57838	-4.40185	0.71586	1.87432		0.5787	-0.22613	0.57853	-0.44934	0.57862	-0.344
0.02894	6.00708	0.57788	-4.40865	0.71536	1.83344		0.5782	-0.22793	0.57803	-0.45089	0.57813	-0.34564
0.02944	6.00694	0.57738	-4.41672	0.71486	1.79313		0.5777	-0.2297	0.57753	-0.45244	0.57763	-0.34724
0.02994	6.00623	0.57688	-4.4261	0.71436	1.75392		0.57721	-0.23142	0.57703	-0.45402	0.57713	-0.34888
0.03044	6.0054	0.57638	-4.4365	0.71386	1.71581		0.57671	-0.23314	0.57653	-0.45554	0.57663	-0.35049
0.03094	6.0055	0.57588	-4.44683	0.71336	1.67895		0.57621	-0.23487	0.57603	-0.45699	0.57613	-0.35204
0.03144	6.00577	0.57538	-4.45664	0.71286	1.64267		0.57571	-0.23656	0.57553	-0.45844	0.57563	-0.35358
0.03194	6.00732	0.57488	-4.46581	0.71236	1.60661		0.57521	-0.23821	0.57504	-0.45996	0.57513	-0.35516
0.03244	6.01043	0.57439	-4.47242	0.71186	1.57065		0.57471	-0.23991	0.57454	-0.46153	0.57463	-0.35677
0.03294	6.01425	0.57389	-4.4764	0.71136	1.53382		0.57421	-0.24169	0.57404	-0.4631	0.57413	-0.35839
0.03344	6.01797	0.57339	-4.47907	0.71087	1.49622		0.57371	-0.24348	0.57354	-0.46463	0.57363	-0.36003
0.03394	6.02144	0.57289	-4.48121	0.71037	1.45856		0.57321	-0.24522	0.57304	-0.46616	0.57313	-0.3617
0.03443	6.02504	0.57239	-4.48357	0.70987	1.42117		0.57271	-0.24694	0.57254	-0.46772	0.57263	-0.36334
0.03493	6.02783	0.57189	-4.48734	0.70936	1.38462		0.57221	-0.24868	0.57204	-0.46932	0.57213	-0.36494
0.03543	6.02868	0.57139	-4.49329	0.70887	1.34922		0.57172	-0.2504	0.57154	-0.47088	0.57163	-0.36654
0.03593	6.02832	0.57089	-4.5015	0.70837	1.31499		0.57122	-0.25212	0.57104	-0.47238	0.57113	-0.36815
0.03644	6.0271	0.57039	-4.51168	0.70787	1.28126		0.57071	-0.25385	0.57054	-0.47388	0.57064	-0.36972
0.03694	6.02465	0.56989	-4.5232	0.70737	1.24714		0.57021	-0.25558	0.57004	-0.47539	0.57014	-0.37125
0.03744	6.02239	0.56939	-4.53542	0.70687	1.21228		0.56971	-0.25728	0.56954	-0.47692	0.56964	-0.37283
0.03794	6.02098	0.56889	-4.54672	0.70637	1.17715		0.56921	-0.259	0.56904	-0.47842	0.56914	-0.37444
0.03843	6.02105	0.56839	-4.55603	0.70587	1.14157		0.56872	-0.26072	0.56854	-0.4799	0.56864	-0.37605
0.03893	6.02132	0.56789	-4.56371	0.70537	1.1039		0.56822	-0.26241	0.56804	-0.48137	0.56814	-0.37763
0.03943	6.02273	0.56739	-4.5702	0.70487	1.06653		0.56772	-0.26412	0.56754	-0.48285	0.56764	-0.37919
0.03993	6.02516	0.56689	-4.57484	0.70437	1.03011		0.56722	-0.26581	0.56704	-0.48437	0.56714	-0.38071
0.04043	6.028	0.56639	-4.57797	0.70387	0.99436		0.56672	-0.26745	0.56654	-0.48585	0.56664	-0.38219
0.04093	6.03128	0.5659	-4.58155	0.70337	0.96024		0.56622	-0.26903	0.56604	-0.48727	0.56614	-0.38369
0.04143	6.03437	0.5654	-4.58648	0.70288	0.9278		0.56572	-0.27064	0.56555	-0.48866	0.56564	-0.38523
0.04192	6.03566	0.5649	-4.59255	0.70238	0.89717		0.56522	-0.27232	0.56505	-0.49012	0.56514	-0.38683
0.04243	6.03563	0.56439	-4.59943	0.70188	0.86551		0.56472	-0.27404	0.56455	-0.49164	0.56464	-0.38842
0.04293	6.03563	0.56389	-4.60764	0.70138	0.83302		0.56422	-0.2758	0.56405	-0.49315	0.56414	-0.39001
0.04342	6.03542	0.5634	-4.61664	0.70088	0.80034		0.56372	-0.27754	0.56355	-0.49468	0.56364	-0.39165
0.04392	6.03469	0.5629	-4.62502	0.70038	0.76597		0.56322	-0.27925	0.56305	-0.49621	0.56314	-0.39329
0.04442	6.03459	0.5624	-4.63177	0.69988	0.73085		0.56272	-0.28095	0.56254	-0.49772	0.56264	-0.3949
0.04492	6.03537	0.5619	-4.63722	0.69938	0.69354		0.56222	-0.28264	0.56205	-0.49921	0.56214	-0.39647
0.04542	6.03712	0.5614	-4.64186	0.69888	0.65791		0.56172	-0.28429	0.56155	-0.50066	0.56164	-0.39799
0.04592	6.0402	0.5609	-4.64546	0.69838	0.62361		0.56122	-0.2859	0.56105	-0.50209	0.56114	-0.3995
0.04642	6.04441	0.5604	-4.64876	0.69788	0.58886		0.56072	-0.28759	0.56055	-0.50355	0.56065	-0.40103
0.04692	6.04842	0.5599	-4.65277	0.69738	0.55899		0.56022	-0.28932	0.56005	-0.50504	0.56015	-0.40254
0.04742	6.05167	0.5594	-4.65741	0.69688	0.52835		0.55972	-0.29102	0.55955	-0.5065	0.55965	-0.40405
0.04792	6.05323	0.5589	-4.66293	0.69638	0.49745		0.55922	-0.29266	0.55905	-0.50794	0.55915	-0.40558
0.04842	6.05347	0.5584	-4.66929	0.69588	0.4715		0.55872	-0.29427	0.55855	-0.50938	0.55865	-0.40711
0.04892	6.05342	0.5579	-4.67578	0.69538	0.44293		0.55822	-0.29589	0.55805	-0.51083	0.55815	-0.40861
0.04942	6.05332	0.5574	-4.68256	0.69488	0.41051		0.55772	-0.29753	0.55755	-0.51225	0.55764	-0.41009
0.04992	6.05313	0.5569	-4.68966	0.69439	0.38204		0.55722	-0.29914	0.55705	-0.51362	0.55714	-0.41157
0.05042	6.05315	0.5564	-4.69636	0.69389	0.35409		0.55672	-0.3007	0.55655	-0.51494	0.55664	-0.41298
0.05092	6.05357	0.5559	-4.70249	0.69338	0.32061		0.55622	-0.30225	0.55605	-0.51624	0.55615	-0.41438
0.05142	6.05534	0.5554	-4.70759	0.69288	0.28618		0.55573	-0.3038	0.55555	-0.51755	0.55565	-0.41585
0.05191	6.05787	0.5549	-4.71187	0.69238	0.2568		0.55523	-0.3054	0.55505	-0.51892	0.55515	-0.41734
0.05241	6.05996	0.5544	-4.71524	0.69189	0.23029		0.55473	-0.30698	0.55455	-0.52036	0.55465	-0.41883
0.05292	6.06181	0.5539	-4.7184	0.69139	0.20109		0.55423	-0.30858	0.55405	-0.52183	0.55415	-0.42035
0.05341	6.06419	0.5534	-4.72266	0.69089	0.16833		0.55373	-0.31024	0.55355	-0.52329	0.55365	-0.42187
0.05391	6.06681	0.5529	-4.72744	0.69039	0.13527		0.55323	-0.31191	0.55305	-0.52472	0.55315	-0.42338
0.05441	6.06817	0.5524	-4.73233	0.68989	0.10444		0.55273	-0.31358	0.55255	-0.52615	0.55265	-0.4249
0.05491	6.06781	0.55191	-4.73814	0.68939	0.07655		0.55223	-0.31519	0.55205	-0.52754	0.55215	-0.42635
0.05541	6.06754	0.5514	-4.74496	0.68889	0.05027		0.55173	-0.31677	0.55156	-0.52888	0.55165	-0.42779
0.05591	6.06647	0.5509	-4.75208	0.68839	0.02276		0.55123	-0.31835	0.55106	-0.53021	0.55115	-0.42922
0.05642	6.06484	0.5504	-4.75891	0.68789	-0.00692		0.55073	-0.31992	0.55056	-0.53157	0.55065	-0.43066
0.05692	6.06321	0.54991	-4.7647	0.68739	-0.03786		0.55023	-0.32149	0.55006	-0.53293	0.55015	-0.43213
0.05741	6.06222	0.54941	-4.7696	0.68689	-0.06941		0.54973	-0.32304	0.54956	-0.53429	0.54966	-0.43359
0.05791	6.06229	0.54891	-4.77391	0.68639	-0.10148		0.54923	-0.3246	0.54906	-0.53568	0.54916	-0.43501
0.05841	6.06287	0.54841	-4.77721	0.68589	-0.13297		0.54873	-0.32617	0.54856	-0.5371	0.54865	-0.43644
0.05891	6.06492	0.54791	-4.7794	0.68539	-0.16311		0.54823	-0.32772	0.54806	-0.53849	0.54815	-0.43787
0.05941	6.06856	0.54741	-4.7811	0.68489	-0.19172		0.54773	-0.32928	0.54756	-0.53981	0.54766	-0.4393
0.05991	6.07308	0.54691	-4.78292	0.6844	-0.21884		0.54723	-0.33083	0.54706	-0.54106	0.54716	-0.44071
0.06041	6.07714	0.54641	-4.78523	0.6839	-0.24489		0.54673	-0.33235	0.54656	-0.54229	0.54666	-0.44207
0.06091	6.0809	0.54591	-4.78853	0.6834	-0.27008		0.54623	-0.33386	0.54606	-0.54358	0.54616	-0.44341
0.06141	6.08341	0.54541	-4.79313	0.6829	-0.29517		0.54573	-0.33541	0.54556	-0.54489	0.54566	-0.44481
0.06191	6.08372	0.54491	-4.79918	0.6824	-0.32018		0.54524	-0.33698	0.54506	-0.54625	0.54516	-0.44628
0.06241	6.08353	0.54441	-4.80603	0.6819	-0.34574		0.54474	-0.33853	0.54456	-0.54769	0.54466	-0.44777
0.06291	6.08239	0.54391	-4.81276	0.6814	-0.3733		0.54424	-0.34015	0.54406	-0.54916	0.54416	-0.44924
0.06341	6.08059	0.54341	-4.81942	0.6809	-0.40334		0.54374	-0.34178	0.54356	-0.55061	0.54366	-0.45071
0.06391	6.08071	0.54291	-4.82569	0.6804	-0.4349		0.54324	-0.3434	0.54306	-0.552	0.54316	-0.45221
0.0644	6.08129	0.54241	-4.83072	0.6799	-0.46524		0.54274	-0.34498	0.54256	-0.55335	0.54266	-0.45368
0.0649	6.08351	0.54191	-4.83461	0.6794	-0.49224		0.54224	-0.34651	0.54206	-0.55469	0.54216	-0.4551
0.0654	6.08766	0.54142	-4.83696	0.6789	-0.51603		0.54174	-0.34801	0.54157	-0.55602	0.54166	-0.45651
0.0659	6.09298	0.54092	-4.83796	0.6784	-0.53952		0.54124	-0.34951	0.54107	-0.55731	0.54116	-0.45796
0.0664	6.09833	0.54042	-4.83864	0.6779	-0.56593		0.54074	-0.35104	0.54057	-0.55864	0.54066	-0.45939
0.0669	6.10224	0.53992	-4.83917	0.6774	-0.59592		0.54024	-0.35259	0.54007	-0.55998	0.54016	-0.46083
0.0674	6.10392	0.53942	-4.84024	0.6769	-0.62464		0.53974	-0.35415	0.53957	-0.56131	0.53966	-0.46225
0.0679	6.10358	0.53892	-4.8427	0.67641	-0.64813		0.53924	-0.35571	0.53907	-0.56264	0.53916	-0.46367
0.0684	6.10297	0.53842	-4.84707	0.67591	-0.67087		0.53874	-0.35726	0.53857	-0.56397	0.53866	-0.46507
0.0689	6.10008	0.53792	-4.8531	0.67541	-0.69932		0.53824	-0.35878	0.53807	-0.56526	0.53816	-0.46645
0.0694	6.09585	0.53742	-4.85956	0.67491	-0.72956		0.53774	-0.36025	0.53757	-0.56651	0.53766	-0.46785
0.0699	6.09182	0.53692	-4.86598	0.67441	-0.75375		0.53724	-0.36173	0.53707	-0.56774	0.53716	-0.46924
0.0704	6.09002	0.53642	-4.87208	0.67391	-0.77682		0.53674	-0.3632	0.53657	-0.56896	0.53667	-0.47056
0.0709	6.09067	0.53592	-4.87711	0.67341	-0.80481		0.53625	-0.36467	0.53607	-0.5702	0.53617	-0.47189
0.0714	6.09169	0.53542	-4.88031	0.67291	-0.83083		0.53575	-0.36616	0.53557	-0.57147	0.53567	-0.47322
0.0719	6.09531	0.53492	-4.88121	0.67241	-0.85352		0.53525	-0.3677	0.53507	-0.57278	0.53517	-0.47457
0.0724	6.10049	0.53442	-4.88114	0.67191	-0.87937		0.53475	-0.36924	0.53457	-0.57412	0.53466	-0.47599
0.07289	6.10615	0.53392	-4.88126	0.67141	-0.90391		0.53425	-0.37077	0.53407	-0.57551	0.53417	-0.47743
0.07339	6.11123	0.53342	-4.88199	0.67091	-0.92656		0.53375	-0.37229	0.53357	-0.57691	0.53366	-0.47888
0.07389	6.11507	0.53292	-4.88386	0.67041	-0.95277		0.53325	-0.37379	0.53308	-0.57824	0.53316	-0.48032
0.07439	6.11653	0.53242	-4.88709	0.66992	-0.97718		0.53275	-0.37531	0.53257	-0.5795	0.53267	-0.48166
0.07489	6.11592	0.53192	-4.89174	0.66941	-1.00088		0.53225	-0.37682	0.53208	-0.58076	0.53217	-0.48301
0.07539	6.11495	0.53142	-4.89725	0.66891	-1.02557		0.53175	-0.3783	0.53158	-0.582	0.53167	-0.48438
0.07589	6.11271	0.53092	-4.90296	0.66841	-1.04849		0.53125	-0.37978	0.53108	-0.58326	0.53117	-0.48572
0.07639	6.11033	0.53043	-4.90882	0.66791	-1.07276		0.53075	-0.38127	0.53058	-0.58458	0.53067	-0.48706
0.07689	6.10953	0.52993	-4.91378	0.66742	-1.09611		0.53025	-0.38277	0.53008	-0.58591	0.53017	-0.48839
0.07739	6.11009	0.52943	-4.9163	0.66692	-1.12026		0.52975	-0.38424	0.52958	-0.5872	0.52967	-0.48973
0.07789	6.11194	0.52893	-4.91657	0.66642	-1.14425		0.52925	-0.38572	0.52908	-0.58843	0.52917	-0.4911
0.07839	6.11578	0.52843	-4.91625	0.66592	-1.1674		0.52875	-0.38719	0.52858	-0.58964	0.52868	-0.49246
0.07889	6.1209	0.52793	-4.91625	0.66542	-1.19089		0.52825	-0.38865	0.52808	-0.59086	0.52818	-0.49377
0.07939	6.12649	0.52743	-4.91681	0.66492	-1.21428		0.52775	-0.3901	0.52758	-0.59206	0.52767	-0.49505
0.07989	6.13108	0.52693	-4.91868	0.66442	-1.23723		0.52725	-0.3915	0.52708	-0.59324	0.52717	-0.49634
0.08039	6.13317	0.52643	-4.92211	0.66392	-1.26024		0.52675	-0.39292	0.52658	-0.59446	0.52668	-0.49767
0.08089	6.13291	0.52594	-4.92712	0.66342	-1.28311		0.52625	-0.39437	0.52608	-0.59575	0.52618	-0.49901
0.08138	6.13274	0.52544	-4.93292	0.66292	-1.30494		0.52576	-0.39587	0.52558	-0.59708	0.52568	-0.50041
0.08188	6.13176	0.52493	-4.93834	0.66242	-1.32672		0.52526	-0.39738	0.52508	-0.59841	0.52518	-0.50184
0.08239	6.12972	0.52443	-4.94296	0.66192	-1.34828		0.52475	-0.39892	0.52459	-0.59974	0.52468	-0.50325
0.08289	6.1272	0.52393	-4.94646	0.66142	-1.37151		0.52425	-0.40046	0.52409	-0.60106	0.52418	-0.50467
0.08339	6.12664	0.52343	-4.94848	0.66092	-1.39493		0.52376	-0.40199	0.52359	-0.60236	0.52368	-0.50609
0.08388	6.1272	0.52293	-4.94884	0.66042	-1.41905		0.52326	-0.40348	0.52309	-0.6036	0.52318	-0.50747
0.08438	6.12895	0.52243	-4.94852	0.65992	-1.44291		0.52276	-0.40491	0.52258	-0.60481	0.52268	-0.50878
0.08488	6.13245	0.52193	-4.94831	0.65942	-1.46595		0.52226	-0.40633	0.52208	-0.60605	0.52218	-0.51005
0.08538	6.13694	0.52143	-4.94814	0.65892	-1.4887		0.52176	-0.40777	0.52158	-0.6073	0.52168	-0.51136
0.08588	6.14168	0.52093	-4.94809	0.65843	-1.51023		0.52126	-0.40922	0.52108	-0.60856	0.52118	-0.5127
0.08638	6.14608	0.52043	-4.94809	0.65793	-1.53199		0.52076	-0.41068	0.52058	-0.60982	0.52068	-0.51403
0.08688	6.14873	0.51993	-4.94925	0.65743	-1.55384		0.52026	-0.41213	0.52008	-0.61104	0.52018	-0.51531
0.08738	6.14851	0.51943	-4.95253	0.65693	-1.57495		0.51976	-0.41354	0.51958	-0.61224	0.51968	-0.51659
0.08788	6.14805	0.51893	-4.9571	0.65643	-1.59578		0.51926	-0.41493	0.51908	-0.61348	0.51918	-0.51793
0.08838	6.14588	0.51844	-4.96208	0.65593	-1.61635		0.51876	-0.41636	0.51858	-0.61474	0.51868	-0.51928
0.08888	6.14314	0.51793	-4.96711	0.65543	-1.63715		0.51826	-0.41776	0.51808	-0.61593	0.51818	-0.52057
0.08938	6.14175	0.51743	-4.97112	0.65493	-1.65809		0.51776	-0.41908	0.51759	-0.61707	0.51768	-0.52182
0.08988	6.14202	0.51694	-4.97292	0.65443	-1.67878		0.51726	-0.42042	0.51709	-0.61824	0.51718	-0.52305
0.09038	6.14243	0.51644	-4.97256	0.65393	-1.69968		0.51676	-0.42183	0.51659	-0.61943	0.51668	-0.52429
0.09088	6.14479	0.51594	-4.97202	0.65343	-1.7205		0.51626	-0.42324	0.51609	-0.62062	0.51618	-0.52557
0.09138	6.14914	0.51544	-4.96984	0.65293	-1.74099		0.51576	-0.42466	0.51559	-0.62183	0.51568	-0.52688
0.09188	6.15436	0.51494	-4.96677	0.65243	-1.76152		0.51526	-0.42609	0.51509	-0.62304	0.51518	-0.5282
0.09237	6.15969	0.51444	-4.96434	0.65193	-1.78141		0.51476	-0.42757	0.51459	-0.62432	0.51468	-0.52952
0.09287	6.16428	0.51394	-4.96422	0.65143	-1.80109		0.51427	-0.42907	0.51409	-0.62562	0.51418	-0.53085
0.09337	6.16668	0.51344	-4.96478	0.65093	-1.82125		0.51376	-0.43054	0.51359	-0.62691	0.51369	-0.53219
0.09387	6.16681	0.51294	-4.96694	0.65043	-1.84133		0.51326	-0.43194	0.51309	-0.62812	0.51319	-0.53352
0.09437	6.16654	0.51244	-4.97093	0.64993	-1.86119		0.51276	-0.43332	0.51259	-0.62925	0.51269	-0.5348
0.09488	6.1653	0.51194	-4.97584	0.64944	-1.88142		0.51226	-0.43471	0.51209	-0.63041	0.51219	-0.53609
0.09538	6.16333	0.51144	-4.98145	0.64894	-1.90186		0.51177	-0.43608	0.51159	-0.63163	0.51169	-0.5374
0.09588	6.16197	0.51094	-4.98719	0.64844	-1.92222		0.51127	-0.43746	0.51109	-0.63288	0.51119	-0.53871
0.09637	6.16214	0.51044	-4.99141	0.64794	-1.94254		0.51077	-0.43889	0.51059	-0.63413	0.51069	-0.53999
0.09687	6.16272	0.50994	-4.99341	0.64744	-1.96246		0.51027	-0.44029	0.51009	-0.63532	0.51019	-0.54123
0.09737	6.16491	0.50945	-4.99309	0.64694	-1.98166		0.50977	-0.44167	0.50959	-0.63647	0.50969	-0.5425
0.09787	6.16814	0.50895	-4.99265	0.64644	-2.00051		0.50927	-0.44307	0.50909	-0.63763	0.50919	-0.54379
0.09837	6.17181	0.50845	-4.99129	0.64594	-2.01984		0.50877	-0.44444	0.50859	-0.63881	0.50869	-0.54507
0.09887	6.17599	0.50795	-4.98952	0.64544	-2.03923		0.50827	-0.44579	0.5081	-0.63994	0.50819	-0.54629
0.09937	6.17961	0.50745	-4.98818	0.64494	-2.05828		0.50777	-0.44714	0.5076	-0.64101	0.50769	-0.54745
0.09986	6.18112	0.50695	-4.9884	0.64444	-2.07722		0.50727	-0.44849	0.5071	-0.64211	0.50719	-0.54865
0.10036	6.18075	0.50645	-4.98915	0.64394	-2.09639		0.50678	-0.44988	0.5066	-0.64326	0.50669	-0.54988
0.10086	6.18051	0.50595	-4.99132	0.64344	-2.1158		0.50628	-0.45131	0.5061	-0.64445	0.5062	-0.55114
0.10136	6.17883	0.50545	-4.99435	0.64294	-2.13481		0.50578	-0.45273	0.5056	-0.64567	0.5057	-0.55246
0.10187	6.17558	0.50495	-4.99883	0.64244	-2.15344		0.50528	-0.45414	0.5051	-0.64691	0.5052	-0.55375
0.10237	6.17198	0.50445	-5.00369	0.64194	-2.17222		0.50478	-0.45557	0.5046	-0.64813	0.5047	-0.55504
0.10286	6.16953	0.50395	-5.00728	0.64144	-2.19124		0.50428	-0.45702	0.5041	-0.64936	0.5042	-0.55636
0.10336	6.16958	0.50345	-5.00838	0.64094	-2.20995		0.50377	-0.45846	0.5036	-0.65059	0.5037	-0.5577
0.10386	6.17016	0.50295	-5.00779	0.64044	-2.22833		0.50327	-0.45983	0.5031	-0.65177	0.5032	-0.55902
0.10436	6.17256	0.50245	-5.00612	0.63994	-2.24626		0.50278	-0.46116	0.5026	-0.6529	0.5027	-0.56029
0.10486	6.17716	0.50195	-5.00284	0.63944	-2.26414		0.50228	-0.46252	0.5021	-0.65404	0.5022	-0.56155
0.10536	6.18265	0.50145	-4.99926	0.63894	-2.28257		0.50178	-0.46391	0.50161	-0.65523	0.5017	-0.56283
0.10586	6.18787	0.50095	-4.99528	0.63844	-2.30031		0.50128	-0.4653	0.5011	-0.65643	0.5012	-0.56409
0.10636	6.19242	0.50045	-4.99307	0.63794	-2.31763		0.50078	-0.46666	0.5006	-0.65761	0.5007	-0.56534
0.10686	6.19643	0.49995	-4.99367	0.63744	-2.33555		0.50028	-0.46805	0.50011	-0.65878	0.5002	-0.56658
0.10736	6.19959	0.49945	-4.99428	0.63694	-2.35293		0.49978	-0.46942	0.4996	-0.65993	0.4997	-0.56782
0.10785	6.20146	0.49896	-4.99695	0.63644	-2.36967		0.49928	-0.47076	0.4991	-0.66107	0.4992	-0.56904
0.10835	6.20253	0.49846	-5.00113	0.63595	-2.38658		0.49878	-0.47211	0.49861	-0.6622	0.49871	-0.57025
0.10885	6.20384	0.49796	-5.00553	0.63545	-2.40399		0.49828	-0.47342	0.49811	-0.6633	0.49821	-0.57142
0.10935	6.20571	0.49746	-5.00855	0.63495	-2.42136		0.49778	-0.47467	0.49761	-0.66438	0.49771	-0.57257
0.10985	6.20807	0.49696	-5.00935	0.63445	-2.43826		0.49728	-0.47591	0.49711	-0.66551	0.49721	-0.57376
0.11035	6.21118	0.49646	-5.00893	0.63395	-2.45549		0.49678	-0.47725	0.49661	-0.6667	0.4967	-0.575
0.11085	6.21465	0.49596	-5.00757	0.63345	-2.47306		0.49629	-0.47866	0.49611	-0.66788	0.49621	-0.57622
0.11135	6.2175	0.49546	-5.00483	0.63295	-2.49031		0.49579	-0.48004	0.49561	-0.66903	0.4957	-0.57745
0.11185	6.21871	0.49496	-5.00186	0.63245	-2.50698		0.49529	-0.48137	0.49511	-0.67018	0.4952	-0.57872
0.11235	6.21852	0.49446	-4.99902	0.63195	-2.52385		0.49478	-0.48273	0.49461	-0.67136	0.4947	-0.57999
0.11285	6.21839	0.49396	-4.9979	0.63145	-2.54078		0.49428	-0.48411	0.49411	-0.67254	0.4942	-0.58124
0.11335	6.21716	0.49346	-4.99836	0.63095	-2.55736		0.49378	-0.48544	0.49361	-0.6737	0.4937	-0.58245
0.11385	6.21533	0.49296	-4.9998	0.63045	-2.57376		0.49328	-0.48673	0.49311	-0.67483	0.4932	-0.58364
0.11435	6.21404	0.49246	-5.00291	0.62995	-2.58989		0.49279	-0.48804	0.49262	-0.67594	0.49271	-0.58484
0.11485	6.2139	0.49196	-5.00597	0.62945	-2.60591		0.49229	-0.4894	0.49212	-0.67708	0.49221	-0.58603
0.11535	6.21417	0.49147	-5.00884	0.62895	-2.62185		0.49179	-0.49079	0.49162	-0.67825	0.49171	-0.58724
0.11585	6.21555	0.49097	-5.01044	0.62846	-2.63808		0.49129	-0.49212	0.49112	-0.67936	0.49121	-0.58845
0.11635	6.21822	0.49047	-5.01049	0.62795	-2.65499		0.49079	-0.49342	0.49061	-0.68046	0.49071	-0.58965
0.11685	6.22133	0.48996	-5.01034	0.62745	-2.67193		0.49029	-0.49474	0.49012	-0.68161	0.49021	-0.59089
0.11735	6.22479	0.48946	-5.00901	0.62695	-2.68841		0.48979	-0.4961	0.48961	-0.68275	0.48971	-0.59215
0.11784	6.22809	0.48896	-5.00604	0.62645	-2.70408		0.48929	-0.49742	0.48912	-0.68386	0.48922	-0.59335
0.11834	6.23016	0.48847	-5.00293	0.62595	-2.71924		0.48879	-0.49865	0.48862	-0.68495	0.48872	-0.59446
0.11884	6.2311	0.48797	-5.00062	0.62545	-2.73433		0.48829	-0.49979	0.48812	-0.68596	0.48822	-0.5955
0.11934	6.23154	0.48747	-4.99987	0.62496	-2.74848		0.48779	-0.5009	0.48762	-0.6869	0.48772	-0.5965
0.11984	6.23171	0.48697	-5.00026	0.62446	-2.76257		0.48729	-0.502	0.48713	-0.68779	0.48722	-0.59751
0.12034	6.23244	0.48648	-5.00094	0.62396	-2.77781		0.4868	-0.50315	0.48663	-0.68874	0.48672	-0.59859
0.12084	6.23402	0.48598	-5.00298	0.62346	-2.79282		0.4863	-0.50444	0.48613	-0.6898	0.48623	-0.59978
0.12134	6.2363	0.48548	-5.00556	0.62296	-2.80721		0.4858	-0.50584	0.48563	-0.69098	0.48573	-0.60105
0.12184	6.23985	0.48498	-5.00777	0.62246	-2.82213		0.4853	-0.50726	0.48514	-0.69227	0.48523	-0.60238
0.12234	6.24393	0.48448	-5.00874	0.62196	-2.83785		0.4848	-0.50869	0.48463	-0.69354	0.48473	-0.60376
0.12284	6.24772	0.48398	-5.0084	0.62146	-2.85372		0.4843	-0.51014	0.48413	-0.69477	0.48423	-0.6051
0.12334	6.251	0.48348	-5.00796	0.62096	-2.86971		0.4838	-0.51155	0.48363	-0.69596	0.48373	-0.60639
0.12384	6.25353	0.48298	-5.0059	0.62046	-2.88558		0.4833	-0.51293	0.48313	-0.69712	0.48323	-0.60765
0.12434	6.25465	0.48248	-5.00298	0.61996	-2.90101		0.4828	-0.51427	0.48263	-0.69831	0.48273	-0.60891
0.12484	6.25431	0.48198	-5.00007	0.61946	-2.91634		0.4823	-0.51563	0.48214	-0.69951	0.48223	-0.61021
0.12534	6.25409	0.48148	-4.99744	0.61896	-2.93082		0.48181	-0.517	0.48164	-0.70065	0.48173	-0.61149
0.12584	6.25331	0.48098	-4.99601	0.61846	-2.94431		0.48131	-0.51834	0.48113	-0.70176	0.48123	-0.61274
0.12634	6.25164	0.48048	-4.99593	0.61796	-2.95743		0.4808	-0.51966	0.48063	-0.70291	0.48073	-0.61396
0.12683	6.24962	0.47998	-4.99615	0.61746	-2.97043		0.4803	-0.521	0.48013	-0.70404	0.48023	-0.61515
0.12733	6.24884	0.47948	-4.99703	0.61696	-2.98365		0.4798	-0.52231	0.47963	-0.70511	0.47973	-0.6163
0.12783	6.24896	0.47898	-4.99887	0.61646	-2.99767		0.47931	-0.5236	0.47913	-0.70623	0.47923	-0.61746
0.12833	6.24904	0.47848	-5.00045	0.61596	-3.01252		0.47881	-0.52486	0.47863	-0.70732	0.47873	-0.61858
0.12883	6.2503	0.47798	-5.0007	0.61546	-3.02664		0.47831	-0.52607	0.47813	-0.70835	0.47823	-0.61973
0.12933	6.25312	0.47748	-5.00048	0.61496	-3.04071		0.47781	-0.52731	0.47764	-0.70944	0.47773	-0.6209
0.12983	6.25715	0.47699	-4.99973	0.61446	-3.05538		0.47731	-0.5286	0.47714	-0.71057	0.47723	-0.62208
0.13033	6.26206	0.47649	-4.99744	0.61397	-3.06965		0.47681	-0.52995	0.47664	-0.7117	0.47673	-0.62328
0.13083	6.26709	0.47598	-4.99431	0.61347	-3.08389		0.47631	-0.53129	0.47614	-0.71285	0.47623	-0.62452
0.13133	6.27195	0.47548	-4.99158	0.61297	-3.09784		0.47581	-0.53261	0.47564	-0.71399	0.47573	-0.62579
0.13183	6.27579	0.47498	-4.98923	0.61247	-3.11108		0.47531	-0.53396	0.47514	-0.71512	0.47524	-0.62701
0.13233	6.27708	0.47448	-4.98777	0.61197	-3.12389		0.47481	-0.53529	0.47464	-0.71626	0.47474	-0.62819
0.13283	6.27662	0.47399	-4.98794	0.61147	-3.13604		0.47431	-0.53659	0.47414	-0.71736	0.47423	-0.62931
0.13333	6.27647	0.47349	-4.98818	0.61097	-3.14841		0.47381	-0.53788	0.47364	-0.71845	0.47373	-0.63042
0.13383	6.27535	0.47299	-4.98884	0.61047	-3.16104		0.47331	-0.5391	0.47314	-0.71958	0.47323	-0.63156
0.13433	6.27438	0.47249	-4.98986	0.60997	-3.17326		0.47281	-0.54032	0.47264	-0.72068	0.47274	-0.63268
0.13483	6.27465	0.47199	-4.99078	0.60947	-3.18663		0.47231	-0.54162	0.47214	-0.72178	0.47224	-0.63383
0.13533	6.27569	0.47149	-4.99061	0.60897	-3.20106		0.47182	-0.54295	0.47164	-0.72289	0.47174	-0.63502
0.13583	6.27917	0.47099	-4.98993	0.60847	-3.21533		0.47132	-0.54423	0.47114	-0.72395	0.47124	-0.63617
0.13633	6.2842	0.47049	-4.98799	0.60797	-3.22957		0.47081	-0.54547	0.47064	-0.72499	0.47074	-0.63731
0.13683	6.28945	0.46999	-4.98539	0.60748	-3.24339		0.47032	-0.54672	0.47014	-0.72605	0.47024	-0.63848
0.13733	6.29397	0.46949	-4.9823	0.60698	-3.25613		0.46982	-0.54797	0.46964	-0.72712	0.46974	-0.63966
0.13782	6.29722	0.46899	-4.97934	0.60648	-3.26801		0.46932	-0.54916	0.46914	-0.72815	0.46924	-0.6408
0.13833	6.2989	0.46849	-4.97671	0.60598	-3.28006		0.46882	-0.55034	0.46864	-0.72913	0.46874	-0.64186
0.13883	6.29907	0.46799	-4.97499	0.60548	-3.29212		0.46832	-0.55148	0.46814	-0.73009	0.46824	-0.64289
0.13933	6.29888	0.46749	-4.97528	0.60498	-3.30332		0.46782	-0.55266	0.46764	-0.73111	0.46774	-0.644
0.13982	6.29851	0.46699	-4.97567	0.60448	-3.31467		0.46732	-0.55394	0.46715	-0.73221	0.46724	-0.64519
0.14032	6.29849	0.46649	-4.97722	0.60398	-3.32672		0.46682	-0.55527	0.46665	-0.73335	0.46674	-0.6464
0.14082	6.29883	0.46599	-4.97902	0.60348	-3.33909		0.46632	-0.55663	0.46615	-0.73451	0.46624	-0.64761
0.14132	6.30012	0.46549	-4.98053	0.60298	-3.35172		0.46582	-0.558	0.46565	-0.73567	0.46574	-0.64883
0.14182	6.30221	0.46499	-4.98053	0.60247	-3.36472		0.46532	-0.5593	0.46515	-0.73684	0.46524	-0.65006
0.14232	6.30434	0.46449	-4.97982	0.60197	-3.37775		0.46482	-0.56052	0.46465	-0.73799	0.46475	-0.65128
0.14282	6.3066	0.46399	-4.97786	0.60148	-3.39009		0.46432	-0.56178	0.46415	-0.73907	0.46424	-0.6524
0.14332	6.30874	0.4635	-4.97499	0.60098	-3.40261		0.46382	-0.56306	0.46365	-0.7401	0.46374	-0.65347
0.14382	6.30991	0.463	-4.97188	0.60048	-3.4151		0.46332	-0.56431	0.46315	-0.74117	0.46324	-0.65459
0.14432	6.30998	0.4625	-4.96891	0.59998	-3.42688		0.46282	-0.56554	0.46265	-0.74226	0.46274	-0.65573
0.14482	6.30981	0.462	-4.96639	0.59948	-3.4383		0.46232	-0.56676	0.46215	-0.74334	0.46224	-0.65689
0.14532	6.30928	0.4615	-4.96524	0.59898	-3.44965		0.46182	-0.56802	0.46165	-0.74441	0.46175	-0.65808
0.14582	6.30879	0.461	-4.96524	0.59848	-3.46068		0.46132	-0.56925	0.46115	-0.74547	0.46125	-0.65926
0.14632	6.30894	0.4605	-4.96529	0.59798	-3.47104		0.46082	-0.57044	0.46065	-0.74655	0.46075	-0.66042
0.14682	6.30959	0.46	-4.96546	0.59748	-3.48163		0.46032	-0.57167	0.46015	-0.74763	0.46025	-0.66154
0.14731	6.31141	0.4595	-4.96592	0.59698	-3.49232		0.45982	-0.57292	0.45965	-0.74867	0.45975	-0.66263
0.14781	6.31416	0.459	-4.96609	0.59648	-3.50311		0.45932	-0.57409	0.45915	-0.74964	0.45925	-0.66367
0.14831	6.31829	0.4585	-4.96592	0.59598	-3.5147		0.45882	-0.57525	0.45865	-0.75063	0.45875	-0.66471
0.14881	6.32264	0.458	-4.96541	0.59549	-3.52661		0.45832	-0.57643	0.45815	-0.75162	0.45825	-0.66586
0.14931	6.32556	0.4575	-4.96379	0.59499	-3.53852		0.45783	-0.57762	0.45766	-0.75263	0.45775	-0.66703
0.14981	6.32799	0.457	-4.96123	0.59449	-3.55038		0.45733	-0.57886	0.45716	-0.75373	0.45725	-0.66819
0.15031	6.33059	0.4565	-4.95739	0.59399	-3.56197		0.45683	-0.58012	0.45666	-0.7549	0.45675	-0.66936
0.15081	6.33285	0.456	-4.95215	0.59349	-3.57288		0.45633	-0.58144	0.45615	-0.75608	0.45625	-0.67054
0.15131	6.33477	0.4555	-4.94651	0.59298	-3.58272		0.45583	-0.58277	0.45565	-0.75719	0.45575	-0.6717
0.15181	6.33632	0.455	-4.94068	0.59249	-3.59164		0.45533	-0.58407	0.45515	-0.75822	0.45525	-0.67286
0.15231	6.33756	0.4545	-4.93572	0.59199	-3.60002		0.45483	-0.58531	0.45465	-0.75926	0.45475	-0.67403
0.15281	6.33856	0.454	-4.93193	0.59149	-3.60811		0.45433	-0.58648	0.45415	-0.7603	0.45425	-0.67513
0.15331	6.33955	0.4535	-4.92972	0.59099	-3.61686		0.45383	-0.58767	0.45365	-0.76132	0.45375	-0.67622
0.15381	6.3406	0.45301	-4.93003	0.59049	-3.62707		0.45333	-0.58888	0.45315	-0.76235	0.45325	-0.67735
0.15431	6.34104	0.45251	-4.93042	0.58999	-3.63803		0.45283	-0.59014	0.45266	-0.7634	0.45275	-0.6785
0.15481	6.34089	0.45201	-4.93164	0.58949	-3.64937		0.45233	-0.59142	0.45216	-0.76447	0.45225	-0.67964
0.15531	6.34096	0.45151	-4.93341	0.58899	-3.66118		0.45183	-0.59264	0.45166	-0.76553	0.45175	-0.68074
0.15581	6.34111	0.45101	-4.93545	0.58849	-3.67324		0.45133	-0.59383	0.45116	-0.76661	0.45126	-0.68187
0.15631	6.34157	0.45051	-4.9372	0.58799	-3.68575		0.45083	-0.59506	0.45066	-0.76768	0.45076	-0.68303
0.1568	6.34281	0.45001	-4.93846	0.58749	-3.69785		0.45033	-0.59628	0.45016	-0.76868	0.45026	-0.68414
0.1573	6.34534	0.44951	-4.93905	0.58699	-3.70867		0.44983	-0.59747	0.44966	-0.76966	0.44976	-0.68522
0.1578	6.34833	0.44901	-4.93902	0.58649	-3.71824		0.44934	-0.59865	0.44916	-0.77066	0.44926	-0.6863
0.1583	6.35085	0.44851	-4.93895	0.58599	-3.72687		0.44884	-0.59985	0.44867	-0.77168	0.44876	-0.68738
0.1588	6.35333	0.44801	-4.93883	0.58549	-3.73489		0.44834	-0.60109	0.44817	-0.77273	0.44826	-0.68848
0.1593	6.35559	0.44751	-4.93849	0.58499	-3.74307		0.44784	-0.60236	0.44767	-0.77379	0.44776	-0.68966
0.1598	6.35722	0.44701	-4.938	0.58449	-3.75197		0.44734	-0.60367	0.44717	-0.77485	0.44726	-0.69084
0.1603	6.35814	0.44651	-4.93708	0.58399	-3.7613		0.44684	-0.60498	0.44667	-0.77595	0.44676	-0.692
0.1608	6.35907	0.44601	-4.93494	0.5835	-3.77153		0.44634	-0.60625	0.44617	-0.77706	0.44626	-0.69314
0.1613	6.36099	0.44551	-4.93188	0.583	-3.78251		0.44584	-0.6075	0.44567	-0.77815	0.44576	-0.69431
0.1618	6.36366	0.44501	-4.92797	0.5825	-3.79393		0.44534	-0.60876	0.44517	-0.77924	0.44526	-0.6955
0.1623	6.36628	0.44451	-4.92337	0.582	-3.80536		0.44484	-0.61	0.44467	-0.78031	0.44476	-0.69663
0.1628	6.36881	0.44401	-4.91837	0.5815	-3.81614		0.44434	-0.61119	0.44417	-0.78136	0.44426	-0.6977
0.1633	6.37207	0.44351	-4.91324	0.581	-3.82591		0.44384	-0.61234	0.44367	-0.78239	0.44376	-0.69876
0.1638	6.37576	0.44301	-4.9085	0.5805	-3.8343		0.44334	-0.61351	0.44317	-0.78342	0.44326	-0.69985
0.1643	6.37914	0.44251	-4.90527	0.58	-3.84144		0.44284	-0.61471	0.44267	-0.78448	0.44276	-0.70093
0.1648	6.38159	0.44201	-4.90323	0.5795	-3.84825		0.44234	-0.61596	0.44217	-0.78554	0.44226	-0.70203
0.1653	6.38249	0.44151	-4.9025	0.579	-3.85476		0.44184	-0.61719	0.44167	-0.78658	0.44176	-0.70313
0.16579	6.38225	0.44101	-4.90272	0.5785	-3.86074		0.44134	-0.61836	0.44117	-0.78763	0.44126	-0.70421
0.16629	6.38188	0.44051	-4.9026	0.578	-3.86722		0.44084	-0.61952	0.44067	-0.78869	0.44076	-0.70529
0.16679	6.38094	0.44001	-4.90235	0.5775	-3.87527		0.44034	-0.62069	0.44017	-0.78967	0.44026	-0.70634
0.16729	6.38006	0.43951	-4.90148	0.577	-3.88504		0.43984	-0.62185	0.43967	-0.79061	0.43976	-0.70735
0.16779	6.38009	0.43901	-4.90014	0.5765	-3.89563		0.43934	-0.62297	0.43917	-0.79155	0.43926	-0.70835
0.16829	6.38045	0.43851	-4.89827	0.576	-3.90552		0.43884	-0.62413	0.43867	-0.7925	0.43876	-0.70938
0.16879	6.38213	0.43801	-4.89638	0.5755	-3.91512		0.43834	-0.62535	0.43817	-0.79349	0.43826	-0.71044
0.16929	6.38534	0.43752	-4.89475	0.57501	-3.92549		0.43784	-0.62654	0.43767	-0.79455	0.43776	-0.71158
0.16979	6.38871	0.43702	-4.89288	0.57451	-3.9359		0.43734	-0.62771	0.43717	-0.79563	0.43726	-0.71273
0.17029	6.39168	0.43652	-4.89108	0.57401	-3.94554		0.43685	-0.62889	0.43667	-0.79668	0.43676	-0.71386
0.17079	6.39408	0.43602	-4.8902	0.5735	-3.95456		0.43634	-0.63009	0.43618	-0.79776	0.43627	-0.71499
0.17129	6.39527	0.43552	-4.89042	0.57301	-3.96326		0.43585	-0.63127	0.43568	-0.79884	0.43577	-0.71611
0.17179	6.39503	0.43502	-4.89023	0.57251	-3.97215		0.43535	-0.63245	0.43518	-0.79988	0.43527	-0.71722
0.17229	6.39469	0.43452	-4.89042	0.57201	-3.9807		0.43485	-0.63362	0.43468	-0.80089	0.43477	-0.71828
0.17279	6.39365	0.43402	-4.89006	0.57151	-3.98802		0.43435	-0.63474	0.43418	-0.80186	0.43427	-0.71933
0.17329	6.3925	0.43352	-4.8896	0.57101	-3.99519		0.43385	-0.63587	0.43368	-0.80287	0.43377	-0.72044
0.17379	6.3925	0.43302	-4.8876	0.57051	-4.00311		0.43335	-0.63705	0.43318	-0.80391	0.43327	-0.72156
0.17429	6.39318	0.43252	-4.88413	0.57001	-4.01076		0.43285	-0.63825	0.43268	-0.80496	0.43277	-0.72262
0.17479	6.39571	0.43202	-4.87961	0.56951	-4.01776		0.43235	-0.6394	0.43218	-0.80601	0.43227	-0.72366
0.17529	6.40055	0.43152	-4.87439	0.56901	-4.02457		0.43185	-0.64055	0.43168	-0.80703	0.43177	-0.72474
0.17578	6.40635	0.43102	-4.86906	0.56851	-4.03147		0.43135	-0.6417	0.43118	-0.80804	0.43127	-0.72585
0.17628	6.41194	0.43052	-4.86391	0.56801	-4.03861		0.43085	-0.64287	0.43068	-0.80907	0.43077	-0.72693
0.17678	6.417	0.43002	-4.85961	0.56751	-4.04597		0.43035	-0.64405	0.43018	-0.81003	0.43027	-0.72798
0.17728	6.42091	0.42952	-4.85721	0.56702	-4.05275		0.42985	-0.64518	0.42968	-0.81089	0.42977	-0.72902
0.17778	6.42261	0.42903	-4.85609	0.56652	-4.05854		0.42936	-0.64626	0.42918	-0.81177	0.42927	-0.73004
0.17828	6.42208	0.42853	-4.85621	0.56602	-4.06473		0.42886	-0.64737	0.42868	-0.81275	0.42878	-0.73105
0.17878	6.42142	0.42803	-4.85636	0.56552	-4.07112		0.42835	-0.64856	0.42818	-0.8138	0.42828	-0.73212
0.17927	6.41967	0.42753	-4.85682	0.56502	-4.07759		0.42786	-0.64973	0.42768	-0.81483	0.42778	-0.73324
0.17977	6.41909	0.42703	-4.85687	0.56452	-4.08519		0.42736	-0.65089	0.42718	-0.81588	0.42728	-0.73437
0.18027	6.4194	0.42652	-4.8567	0.56402	-4.09351		0.42686	-0.65211	0.42668	-0.81697	0.42678	-0.73547
0.18077	6.42098	0.42602	-4.85604	0.56352	-4.10155		0.42636	-0.65338	0.42618	-0.81807	0.42627	-0.7366
0.18127	6.42492	0.42553	-4.85427	0.56302	-4.1093		0.42586	-0.65462	0.42568	-0.81915	0.42577	-0.73778
0.18177	6.43041	0.42503	-4.85115	0.56252	-4.11788		0.42536	-0.65582	0.42518	-0.82021	0.42528	-0.73891
0.18227	6.43649	0.42453	-4.847	0.56202	-4.12699		0.42486	-0.65699	0.42469	-0.82125	0.42478	-0.74002
0.18277	6.44205	0.42403	-4.84253	0.56152	-4.13574		0.42436	-0.65813	0.42419	-0.82225	0.42428	-0.74113
0.18328	6.44613	0.42353	-4.83854	0.56102	-4.14427		0.42386	-0.6593	0.42369	-0.82324	0.42378	-0.74225
0.18377	6.4473	0.42303	-4.83502	0.56052	-4.15272		0.42336	-0.66049	0.42319	-0.82425	0.42328	-0.74335
0.18427	6.44672	0.42253	-4.83227	0.56002	-4.16094		0.42286	-0.66169	0.42269	-0.82528	0.42277	-0.74441
0.18477	6.44575	0.42203	-4.83099	0.55952	-4.16842		0.42236	-0.66294	0.42219	-0.82631	0.42228	-0.74546
0.18527	6.44312	0.42153	-4.83103	0.55902	-4.17498		0.42186	-0.66415	0.42169	-0.82736	0.42178	-0.74652
0.18577	6.43974	0.42103	-4.83118	0.55852	-4.18074		0.42136	-0.6653	0.42118	-0.82838	0.42128	-0.74761
0.18627	6.43736	0.42053	-4.83123	0.55802	-4.18568		0.42086	-0.66646	0.42068	-0.82933	0.42078	-0.74867
0.18677	6.4377	0.42003	-4.83091	0.55752	-4.19051		0.42036	-0.66761	0.42019	-0.83025	0.42028	-0.74971
0.18727	6.43848	0.41953	-4.82958	0.55702	-4.196		0.41986	-0.66871	0.41969	-0.83117	0.41978	-0.7507
0.18777	6.44137	0.41903	-4.82707	0.55652	-4.20176		0.41936	-0.66983	0.41919	-0.8321	0.41929	-0.75169
0.18827	6.44628	0.41853	-4.82382	0.55602	-4.20774		0.41886	-0.67099	0.41869	-0.83308	0.41878	-0.75271
0.18877	6.45192	0.41803	-4.81993	0.55553	-4.21372		0.41836	-0.67216	0.41819	-0.83411	0.41828	-0.75377
0.18927	6.4569	0.41754	-4.81587	0.55503	-4.22013		0.41786	-0.67335	0.41769	-0.83515	0.41778	-0.75484
0.18977	6.46105	0.41704	-4.8122	0.55453	-4.22737		0.41737	-0.67454	0.41719	-0.83616	0.41728	-0.75592
0.19026	6.46319	0.41654	-4.80948	0.55403	-4.23462		0.41687	-0.67575	0.41669	-0.83718	0.41678	-0.75703
0.19076	6.46402	0.41603	-4.80793	0.55352	-4.24137		0.41637	-0.67695	0.41619	-0.83821	0.41628	-0.75813
0.19127	6.46368	0.41553	-4.80732	0.55303	-4.24742		0.41587	-0.6781	0.41569	-0.83921	0.41578	-0.75918
0.19177	6.46348	0.41503	-4.80722	0.55253	-4.25294		0.41536	-0.67919	0.41519	-0.84018	0.41528	-0.76023
0.19227	6.4628	0.41453	-4.80717	0.55203	-4.25785		0.41487	-0.68032	0.41469	-0.84115	0.41478	-0.76127
0.19277	6.46263	0.41403	-4.80666	0.55153	-4.26227		0.41437	-0.68151	0.41419	-0.84215	0.41429	-0.7623
0.19327	6.4628	0.41354	-4.80552	0.55103	-4.26618		0.41387	-0.68269	0.41369	-0.84314	0.41379	-0.76336
0.19377	6.46436	0.41304	-4.80389	0.55052	-4.27058		0.41337	-0.68382	0.41319	-0.84416	0.41329	-0.76443
0.19427	6.46759	0.41254	-4.80102	0.55003	-4.27627		0.41287	-0.68495	0.41269	-0.84518	0.41279	-0.76549
0.19476	6.47158	0.41204	-4.79658	0.54953	-4.28251		0.41237	-0.68611	0.41219	-0.84619	0.41229	-0.76656
0.19526	6.47629	0.41154	-4.79135	0.54903	-4.28936		0.41187	-0.68725	0.41169	-0.84716	0.41179	-0.76762
0.19576	6.48098	0.41104	-4.78545	0.54853	-4.2967		0.41137	-0.68838	0.4112	-0.84815	0.41129	-0.76867
0.19626	6.48448	0.41054	-4.7792	0.54803	-4.30416		0.41087	-0.68948	0.4107	-0.84909	0.41079	-0.76969
0.19676	6.4864	0.41004	-4.77376	0.54753	-4.31196		0.41037	-0.69056	0.4102	-0.85001	0.41029	-0.77065
0.19726	6.48674	0.40954	-4.77031	0.54703	-4.3193		0.40987	-0.69163	0.4097	-0.85095	0.40979	-0.77166
0.19776	6.48645	0.40904	-4.76963	0.54653	-4.32552		0.40937	-0.69272	0.4092	-0.85193	0.40929	-0.77272
0.19826	6.48579	0.40854	-4.77007	0.54603	-4.33106		0.40887	-0.6939	0.4087	-0.85298	0.40879	-0.77377
0.19875	6.48565	0.40804	-4.7705	0.54553	-4.3357		0.40837	-0.69509	0.4082	-0.85405	0.40829	-0.77482
0.19925	6.48596	0.40754	-4.77058	0.54503	-4.33974		0.40787	-0.69626	0.4077	-0.85513	0.40779	-0.77594
0.19976	6.48708	0.40704	-4.76999	0.54454	-4.3435		0.40737	-0.69745	0.4072	-0.85624	0.40729	-0.7771
0.20026	6.48941	0.40654	-4.76781	0.54404	-4.34703		0.40688	-0.69864	0.4067	-0.85735	0.40679	-0.77819
0.20075	6.49286	0.40604	-4.76448	0.54354	-4.35109		0.40637	-0.69984	0.4062	-0.85842	0.40629	-0.77924
0.20125	6.49699	0.40554	-4.75998	0.54304	-4.35629		0.40587	-0.701	0.4057	-0.85943	0.40579	-0.78031
0.20175	6.50088	0.40504	-4.75381	0.54254	-4.36197		0.40537	-0.70209	0.4052	-0.86041	0.40529	-0.78139
0.20225	6.50404	0.40454	-4.74817	0.54204	-4.36795		0.40488	-0.70319	0.4047	-0.8614	0.40479	-0.78248
0.20275	6.50654	0.40405	-4.74443	0.54154	-4.37427		0.40438	-0.7043	0.4042	-0.86238	0.40429	-0.78355
0.20325	6.50824	0.40355	-4.74292	0.54104	-4.38025		0.40388	-0.70543	0.4037	-0.86337	0.40379	-0.78462
0.20375	6.5091	0.40305	-4.74336	0.54054	-4.38559		0.40338	-0.70655	0.4032	-0.86438	0.40329	-0.78567
0.20425	6.50968	0.40254	-4.74399	0.54004	-4.3898		0.40288	-0.70769	0.4027	-0.86539	0.40279	-0.78668
0.20475	6.51046	0.40204	-4.74625	0.53954	-4.3924		0.40238	-0.7088	0.4022	-0.86637	0.40229	-0.78771
0.20525	6.51148	0.40154	-4.74837	0.53904	-4.39519		0.40188	-0.70988	0.4017	-0.86734	0.40179	-0.78879
0.20575	6.51318	0.40105	-4.74815	0.53854	-4.39859		0.40137	-0.71098	0.4012	-0.86826	0.40129	-0.78987
0.20625	6.51539	0.40055	-4.74759	0.53804	-4.40199		0.40087	-0.71207	0.4007	-0.86918	0.4008	-0.79087
0.20675	6.51799	0.40005	-4.74533	0.53754	-4.40629		0.40037	-0.71318	0.4002	-0.87014	0.4003	-0.79183
0.20725	6.52137	0.39955	-4.741	0.53704	-4.41162		0.39988	-0.71425	0.3997	-0.87107	0.3998	-0.79284
0.20774	6.5244	0.39905	-4.73464	0.53654	-4.41716		0.39938	-0.71528	0.39921	-0.87204	0.3993	-0.79391
0.20824	6.52727	0.39855	-4.72795	0.53604	-4.42255		0.39888	-0.71641	0.3987	-0.87306	0.3988	-0.79498
0.20874	6.52997	0.39805	-4.72253	0.53554	-4.42792		0.39838	-0.71759	0.3982	-0.8741	0.3983	-0.79604
0.20924	6.53179	0.39755	-4.71879	0.53504	-4.43361		0.39788	-0.7188	0.3977	-0.87516	0.3978	-0.79711
0.20974	6.53315	0.39705	-4.71697	0.53454	-4.4391		0.39738	-0.72002	0.3972	-0.87623	0.3973	-0.79824
0.21024	6.53403	0.39655	-4.71716	0.53404	-4.44323		0.39688	-0.72122	0.39671	-0.87726	0.3968	-0.79934
0.21074	6.53403	0.39605	-4.71753	0.53355	-4.44709		0.39638	-0.72238	0.39621	-0.87825	0.3963	-0.80039
0.21124	6.53422	0.39555	-4.71814	0.53305	-4.4512		0.39588	-0.72349	0.39571	-0.87921	0.3958	-0.80145
0.21174	6.53439	0.39505	-4.71823	0.53255	-4.45509		0.39538	-0.72459	0.39521	-0.88016	0.3953	-0.80247
0.21224	6.53495	0.39455	-4.71819	0.53205	-4.45927		0.39488	-0.72567	0.39471	-0.8811	0.3948	-0.80346
0.21274	6.53609	0.39405	-4.7169	0.53155	-4.46338		0.39438	-0.72679	0.39421	-0.88207	0.3943	-0.80444
0.21324	6.5383	0.39355	-4.71328	0.53105	-4.46775		0.39388	-0.72798	0.3937	-0.88306	0.3938	-0.80544
0.21374	6.54095	0.39305	-4.70905	0.53055	-4.47227		0.39338	-0.72916	0.39321	-0.88403	0.39331	-0.8065
0.21424	6.54418	0.39255	-4.70458	0.53005	-4.47652		0.39289	-0.73028	0.39271	-0.88504	0.39281	-0.80756
0.21474	6.54798	0.39206	-4.70001	0.52955	-4.48065		0.39239	-0.73136	0.39221	-0.88602	0.39231	-0.80863
0.21524	6.55184	0.39156	-4.69588	0.52905	-4.48413		0.39189	-0.73248	0.39171	-0.88693	0.39181	-0.80971
0.21574	6.55514	0.39106	-4.69165	0.52855	-4.4876		0.39139	-0.7336	0.39121	-0.88782	0.39131	-0.81074
0.21624	6.55682	0.39056	-4.68822	0.52805	-4.49117		0.39089	-0.73467	0.39071	-0.88871	0.39081	-0.81166
0.21674	6.55699	0.39006	-4.68672	0.52755	-4.49411		0.39039	-0.73571	0.39021	-0.88961	0.39031	-0.81261
0.21724	6.5568	0.38956	-4.68623	0.52705	-4.49691		0.38989	-0.73676	0.38971	-0.89052	0.38981	-0.81361
0.21774	6.5567	0.38906	-4.68596	0.52655	-4.49968		0.38939	-0.73785	0.38921	-0.89147	0.38931	-0.81464
0.21824	6.55672	0.38856	-4.68509	0.52605	-4.50264		0.38889	-0.73903	0.38871	-0.89251	0.38881	-0.81565
0.21873	6.55726	0.38806	-4.68424	0.52556	-4.50607		0.38839	-0.74026	0.38821	-0.89357	0.38831	-0.81667
0.21923	6.55879	0.38756	-4.68295	0.52505	-4.50991		0.38789	-0.74146	0.38771	-0.89464	0.38781	-0.81775
0.21973	6.56151	0.38706	-4.6805	0.52455	-4.51428		0.38739	-0.74265	0.38721	-0.89571	0.38731	-0.81886
0.22023	6.5662	0.38656	-4.67707	0.52406	-4.51873		0.38689	-0.74382	0.38671	-0.89676	0.38681	-0.81998
0.22073	6.57191	0.38606	-4.67304	0.52356	-4.52313		0.38639	-0.7449	0.38621	-0.89774	0.38631	-0.82105
0.22123	6.57728	0.38556	-4.6681	0.52305	-4.52738		0.38589	-0.74596	0.38571	-0.89868	0.38581	-0.82206
0.22173	6.58151	0.38506	-4.66305	0.52255	-4.53171		0.38539	-0.74709	0.38521	-0.89963	0.38531	-0.82308
0.22223	6.58413	0.38456	-4.65848	0.52205	-4.53572		0.38489	-0.74825	0.38472	-0.90064	0.38481	-0.82412
0.22273	6.58503	0.38406	-4.65454	0.52156	-4.53912		0.38439	-0.74938	0.38422	-0.90167	0.38431	-0.82515
0.22323	6.58467	0.38356	-4.65192	0.52106	-4.54199		0.38389	-0.75049	0.38371	-0.90267	0.38381	-0.82619
0.22373	6.58387	0.38306	-4.65036	0.52056	-4.54476		0.38339	-0.75163	0.38321	-0.90366	0.38331	-0.82722
0.22423	6.58319	0.38256	-4.64963	0.52006	-4.54782		0.38289	-0.7527	0.38271	-0.90464	0.38282	-0.82825
0.22473	6.58353	0.38206	-4.64946	0.51956	-4.5502		0.38239	-0.75375	0.38222	-0.90564	0.38232	-0.82924
0.22522	6.58433	0.38156	-4.64939	0.51906	-4.55217		0.38189	-0.75481	0.38172	-0.90658	0.38181	-0.83023
0.22572	6.58644	0.38107	-4.64878	0.51856	-4.55472		0.38139	-0.75585	0.38122	-0.90749	0.38132	-0.8312
0.22622	6.58948	0.38057	-4.64728	0.51806	-4.55793		0.38089	-0.75686	0.38072	-0.90843	0.38082	-0.83211
0.22672	6.593	0.38007	-4.64531	0.51756	-4.56123		0.38039	-0.75787	0.38022	-0.90936	0.38032	-0.83302
0.22723	6.59504	0.37957	-4.64242	0.51706	-4.56463		0.37989	-0.75894	0.37972	-0.91027	0.37982	-0.83404
0.22773	6.59495	0.37907	-4.63829	0.51656	-4.56799		0.3794	-0.76005	0.37922	-0.91122	0.37932	-0.83508
0.22823	6.59478	0.37857	-4.63374	0.51606	-4.57124		0.3789	-0.76118	0.37872	-0.91223	0.37882	-0.83611
0.22872	6.59339	0.37807	-4.62968	0.51556	-4.57482		0.3784	-0.76234	0.37822	-0.91327	0.37832	-0.83715
0.22922	6.59103	0.37757	-4.62687	0.51506	-4.57822		0.3779	-0.76348	0.37772	-0.91431	0.37782	-0.83821
0.22972	6.58997	0.37707	-4.62526	0.51456	-4.58074		0.37739	-0.76457	0.37723	-0.91534	0.37732	-0.8393
0.23022	6.59043	0.37657	-4.62502	0.51406	-4.58283		0.37689	-0.76567	0.37673	-0.9163	0.37682	-0.84034
0.23072	6.59225	0.37607	-4.62529	0.51357	-4.58507		0.3764	-0.76675	0.37622	-0.91725	0.37632	-0.84133
0.23122	6.59747	0.37557	-4.62533	0.51306	-4.58728		0.3759	-0.76781	0.37572	-0.91821	0.37582	-0.84234
0.23172	6.60484	0.37507	-4.62524	0.51257	-4.58906		0.3754	-0.76883	0.37522	-0.91915	0.37532	-0.8434
0.23222	6.61298	0.37457	-4.62446	0.51207	-4.59022		0.3749	-0.76988	0.37473	-0.92013	0.37482	-0.84447
0.23272	6.62075	0.37407	-4.62235	0.51157	-4.59112		0.3744	-0.77098	0.37423	-0.92117	0.37432	-0.84548
0.23322	6.62741	0.37357	-4.61899	0.51107	-4.59212		0.3739	-0.7721	0.37373	-0.9222	0.37382	-0.84646
0.23372	6.63251	0.37307	-4.6151	0.51057	-4.59409		0.3734	-0.77321	0.37323	-0.92317	0.37332	-0.84746
0.23422	6.63507	0.37257	-4.61061	0.51007	-4.59698		0.3729	-0.77433	0.37273	-0.92417	0.37282	-0.84846
0.23472	6.63516	0.37207	-4.60572	0.50957	-4.60043		0.3724	-0.77544	0.37223	-0.92517	0.37232	-0.8495
0.23521	6.63487	0.37157	-4.60179	0.50907	-4.60446		0.3719	-0.77653	0.37173	-0.92608	0.37182	-0.85054
0.23571	6.63388	0.37107	-4.59931	0.50857	-4.60835		0.3714	-0.77759	0.37123	-0.92693	0.37133	-0.85155
0.23621	6.63322	0.37058	-4.59809	0.50807	-4.61226		0.3709	-0.77862	0.37073	-0.92784	0.37083	-0.85254
0.23671	6.63351	0.37008	-4.59722	0.50758	-4.61576		0.3704	-0.77968	0.37023	-0.92884	0.37033	-0.85354
0.23721	6.63436	0.36958	-4.59615	0.50708	-4.61809		0.36991	-0.78078	0.36973	-0.92984	0.36983	-0.85458
0.23771	6.63686	0.36908	-4.59464	0.50657	-4.61972		0.36941	-0.78188	0.36923	-0.93088	0.36933	-0.85564
0.23821	6.64061	0.36858	-4.59229	0.50608	-4.62145		0.3689	-0.78299	0.36873	-0.93193	0.36883	-0.85672
0.23871	6.64484	0.36808	-4.58966	0.50558	-4.62329		0.36841	-0.78416	0.36823	-0.93294	0.36833	-0.85783
0.23921	6.64865	0.36758	-4.58704	0.50508	-4.62468		0.36791	-0.78535	0.36773	-0.93398	0.36783	-0.85896
0.23971	6.65174	0.36708	-4.58368	0.50458	-4.62631		0.36741	-0.78649	0.36723	-0.93505	0.36733	-0.86008
0.24021	6.65417	0.36658	-4.57929	0.50408	-4.62849		0.36691	-0.78762	0.36673	-0.93608	0.36683	-0.86111
0.24071	6.65509	0.36608	-4.57474	0.50357	-4.63037		0.36641	-0.78873	0.36623	-0.93704	0.36633	-0.86209
0.24121	6.65473	0.36558	-4.57088	0.50307	-4.63175		0.36591	-0.78982	0.36573	-0.93797	0.36583	-0.8631
0.24171	6.65438	0.36508	-4.56765	0.50257	-4.63306		0.36541	-0.79091	0.36523	-0.93892	0.36533	-0.86414
0.24221	6.65417	0.36458	-4.56488	0.50207	-4.63454		0.36491	-0.79202	0.36473	-0.93991	0.36483	-0.86516
0.24271	6.65441	0.36408	-4.56325	0.50157	-4.63625		0.36441	-0.79315	0.36423	-0.94085	0.36433	-0.86617
0.24321	6.65507	0.36358	-4.56179	0.50108	-4.63807		0.36391	-0.79427	0.36373	-0.94176	0.36383	-0.86721
0.24371	6.6575	0.36308	-4.55968	0.50058	-4.63984		0.36341	-0.79536	0.36323	-0.94272	0.36333	-0.86827
0.24421	6.66197	0.36258	-4.55783	0.50008	-4.64169		0.36291	-0.79644	0.36273	-0.94368	0.36283	-0.86931
0.2447	6.66756	0.36208	-4.55615	0.49958	-4.64324		0.36241	-0.79753	0.36223	-0.94461	0.36233	-0.87032
0.2452	6.67431	0.36158	-4.55431	0.49908	-4.64485		0.36191	-0.79859	0.36173	-0.94553	0.36184	-0.87129
0.2457	6.68138	0.36108	-4.55239	0.49858	-4.64614		0.36141	-0.79963	0.36123	-0.94645	0.36134	-0.87223
0.2462	6.68666	0.36059	-4.54998	0.49808	-4.64725		0.36091	-0.80069	0.36073	-0.9474	0.36083	-0.87317
0.2467	6.68989	0.36009	-4.54726	0.49758	-4.64827		0.36041	-0.80176	0.36024	-0.94833	0.36034	-0.87411
0.2472	6.69142	0.35958	-4.54463	0.49708	-4.64932		0.35991	-0.80288	0.35973	-0.94923	0.35984	-0.87509
0.2477	6.6911	0.35908	-4.54257	0.49658	-4.65102		0.35941	-0.80402	0.35923	-0.95016	0.35934	-0.87612
0.2482	6.69035	0.35858	-4.54053	0.49608	-4.65275		0.35891	-0.80515	0.35873	-0.95117	0.35884	-0.87718
0.2487	6.68806	0.35808	-4.53851	0.49559	-4.65476		0.35841	-0.80626	0.35823	-0.9522	0.35833	-0.87822
0.2492	6.68692	0.35758	-4.53732	0.49509	-4.657		0.35791	-0.80734	0.35773	-0.95325	0.35783	-0.87922
0.2497	6.68746	0.35709	-4.53693	0.49459	-4.65921		0.35741	-0.80842	0.35723	-0.95429	0.35734	-0.88024
0.2502	6.6877	0.35659	-4.53611	0.49408	-4.66186		0.35691	-0.8095	0.35673	-0.95527	0.35684	-0.88123
0.2507	6.68935	0.35609	-4.53453	0.49359	-4.66387		0.35641	-0.81056	0.35623	-0.95622	0.35634	-0.88218
0.2512	6.69266	0.35559	-4.53282	0.49309	-4.66475		0.35591	-0.81164	0.35574	-0.95718	0.35584	-0.88318
0.2517	6.69657	0.35509	-4.53139	0.49259	-4.66548		0.35542	-0.81274	0.35524	-0.95816	0.35534	-0.88419
0.2522	6.70038	0.35459	-4.52947	0.49209	-4.66618		0.35492	-0.81383	0.35474	-0.95912	0.35484	-0.88521
0.2527	6.7041	0.35409	-4.52631	0.49159	-4.66633		0.35441	-0.81489	0.35424	-0.96006	0.35434	-0.8862
0.2532	6.70716	0.35359	-4.52228	0.49109	-4.66633		0.35391	-0.81591	0.35374	-0.96101	0.35384	-0.88722
0.25369	6.70894	0.35309	-4.51766	0.49059	-4.66638		0.35341	-0.81696	0.35324	-0.96203	0.35334	-0.88828
0.25419	6.70955	0.35259	-4.51224	0.49009	-4.66701		0.35291	-0.81801	0.35274	-0.96304	0.35284	-0.8893
0.25469	6.7094	0.35209	-4.50695	0.48959	-4.66869		0.35242	-0.81906	0.35224	-0.96396	0.35234	-0.89027
0.2552	6.70935	0.35159	-4.50209	0.48909	-4.67087		0.35192	-0.82007	0.35174	-0.96484	0.35184	-0.89122
0.2557	6.70928	0.35109	-4.49795	0.48859	-4.67279		0.35142	-0.82109	0.35124	-0.96573	0.35134	-0.89215
0.2562	6.70996	0.3506	-4.49531	0.4881	-4.6742		0.35092	-0.82213	0.35075	-0.96665	0.35085	-0.89309
0.25669	6.71224	0.3501	-4.49463	0.4876	-4.67508		0.35042	-0.8232	0.35025	-0.96762	0.35035	-0.89406
0.25719	6.7162	0.34959	-4.49501	0.4871	-4.67537		0.34992	-0.82428	0.34975	-0.96858	0.34984	-0.89507
0.25769	6.72128	0.3491	-4.49569	0.4866	-4.67578		0.34942	-0.82538	0.34925	-0.96958	0.34934	-0.8961
0.25819	6.72731	0.3486	-4.49633	0.48611	-4.6759		0.34892	-0.8265	0.34875	-0.97062	0.34884	-0.89718
0.25869	6.73375	0.3481	-4.49613	0.48561	-4.67641		0.34842	-0.82765	0.34825	-0.97164	0.34835	-0.89825
0.25919	6.73951	0.3476	-4.49489	0.4851	-4.67722		0.34792	-0.82877	0.34775	-0.97266	0.34784	-0.89926
0.25969	6.74361	0.3471	-4.49166	0.4846	-4.67865		0.34742	-0.82985	0.34725	-0.97362	0.34735	-0.90028
0.26018	6.74617	0.3466	-4.48731	0.4841	-4.6804		0.34692	-0.83091	0.34675	-0.97459	0.34685	-0.90132
0.26068	6.74731	0.3461	-4.48243	0.48361	-4.68244		0.34643	-0.8319	0.34625	-0.97558	0.34635	-0.90237
0.26119	6.74728	0.3456	-4.47757	0.48311	-4.68468		0.34593	-0.83291	0.34575	-0.97659	0.34585	-0.90341
0.26169	6.74714	0.3451	-4.4737	0.48261	-4.68655		0.34542	-0.83397	0.34525	-0.97761	0.34534	-0.90444
0.26219	6.74704	0.3446	-4.47222	0.4821	-4.68759		0.34493	-0.83503	0.34475	-0.97859	0.34485	-0.90544
0.26269	6.74711	0.3441	-4.47261	0.4816	-4.68793		0.34443	-0.83608	0.34425	-0.97959	0.34435	-0.90642
0.26318	6.74801	0.3436	-4.47254	0.4811	-4.68783		0.34393	-0.83719	0.34375	-0.98061	0.34385	-0.90741
0.26368	6.75042	0.3431	-4.47276	0.4806	-4.68745		0.34343	-0.83833	0.34325	-0.98159	0.34335	-0.90842
0.26418	6.75343	0.3426	-4.47271	0.48011	-4.68662		0.34292	-0.83944	0.34274	-0.9825	0.34285	-0.90945
0.26468	6.75647	0.3421	-4.47181	0.47961	-4.68606		0.34242	-0.84047	0.34225	-0.98339	0.34235	-0.91046
0.26518	6.75992	0.34161	-4.46972	0.47911	-4.68621		0.34193	-0.84144	0.34175	-0.98426	0.34185	-0.91144
0.26568	6.76318	0.3411	-4.46612	0.47861	-4.68635		0.34143	-0.84245	0.34125	-0.98513	0.34135	-0.91244
0.26618	6.76631	0.3406	-4.46065	0.47811	-4.68681		0.34093	-0.84345	0.34076	-0.98605	0.34085	-0.91344
0.26668	6.76918	0.34011	-4.45475	0.47761	-4.68747		0.34043	-0.84453	0.34025	-0.98703	0.34036	-0.91444
0.26718	6.77122	0.33961	-4.44967	0.47711	-4.68847		0.33993	-0.84569	0.33975	-0.98803	0.33986	-0.91547
0.26768	6.77229	0.33911	-4.44566	0.47661	-4.69019		0.33943	-0.84683	0.33926	-0.98905	0.33936	-0.9165
0.26818	6.77236	0.3386	-4.44318	0.47611	-4.69209		0.33893	-0.84795	0.33876	-0.99006	0.33886	-0.91752
0.26868	6.77241	0.3381	-4.44316	0.47561	-4.69359		0.33843	-0.84905	0.33826	-0.99108	0.33836	-0.91856
0.26917	6.77246	0.33761	-4.4436	0.47511	-4.69449		0.33793	-0.85017	0.33776	-0.99211	0.33786	-0.9196
0.26968	6.77304	0.33711	-4.44483	0.47461	-4.6952		0.33743	-0.85127	0.33726	-0.9931	0.33736	-0.92058
0.27018	6.77501	0.33661	-4.446	0.47411	-4.69588		0.33693	-0.85231	0.33676	-0.99407	0.33686	-0.92153
0.27067	6.77856	0.3361	-4.44607	0.47361	-4.6959		0.33643	-0.85337	0.33626	-0.99505	0.33636	-0.92252
0.27118	6.78313	0.33561	-4.44588	0.47311	-4.69576		0.33593	-0.85447	0.33576	-0.996	0.33586	-0.92353
0.27168	6.78821	0.33511	-4.44411	0.47261	-4.6952		0.33544	-0.85559	0.33526	-0.99694	0.33536	-0.92456
0.27218	6.79311	0.33461	-4.44036	0.47211	-4.69389		0.33494	-0.85671	0.33476	-0.99789	0.33486	-0.92558
0.27268	6.79793	0.33411	-4.43543	0.47161	-4.69257		0.33444	-0.85775	0.33426	-0.99887	0.33436	-0.92656
0.27317	6.80174	0.33361	-4.42904	0.47111	-4.69274		0.33394	-0.85877	0.33376	-0.99982	0.33385	-0.92755
0.27367	6.80351	0.33311	-4.42211	0.47061	-4.69313		0.33343	-0.85981	0.33326	-1.00077	0.33336	-0.92854
0.27417	6.80361	0.33261	-4.41582	0.47011	-4.69415		0.33294	-0.86088	0.33276	-1.00171	0.33286	-0.92952
0.27467	6.80342	0.33211	-4.41118	0.46962	-4.69488		0.33244	-0.86193	0.33226	-1.00261	0.33236	-0.93046
0.27517	6.80254	0.33162	-4.40938	0.46912	-4.6951		0.33194	-0.863	0.33176	-1.00353	0.33186	-0.93145
0.27567	6.80235	0.33112	-4.40965	0.46862	-4.69515		0.33144	-0.86412	0.33126	-1.00454	0.33136	-0.93248
0.27617	6.80286	0.33061	-4.40982	0.46812	-4.69517		0.33094	-0.86528	0.33076	-1.00564	0.33086	-0.93354
0.27667	6.80458	0.33011	-4.4112	0.46762	-4.69517		0.33044	-0.86644	0.33027	-1.00677	0.33036	-0.93466
0.27717	6.80806	0.32961	-4.41247	0.46712	-4.69508		0.32994	-0.86758	0.32977	-1.00787	0.32986	-0.93582
0.27767	6.81299	0.32911	-4.41235	0.46662	-4.69466		0.32944	-0.86872	0.32926	-1.00895	0.32936	-0.93694
0.27817	6.81865	0.32861	-4.41218	0.46612	-4.69384		0.32894	-0.86987	0.32877	-1.00999	0.32886	-0.93794
0.27867	6.8239	0.32811	-4.4104	0.46562	-4.69233		0.32844	-0.871	0.32826	-1.01095	0.32836	-0.93892
0.27917	6.8284	0.32761	-4.4069	0.46512	-4.69041		0.32794	-0.87211	0.32776	-1.01192	0.32786	-0.93993
0.27966	6.83182	0.32711	-4.40214	0.46462	-4.68907		0.32744	-0.87313	0.32726	-1.01287	0.32736	-0.94092
0.28016	6.83304	0.32661	-4.39738	0.46412	-4.689		0.32694	-0.87413	0.32676	-1.01379	0.32686	-0.94188
0.28066	6.83258	0.32611	-4.39388	0.46362	-4.68915		0.32644	-0.87516	0.32627	-1.01472	0.32636	-0.94286
0.28116	6.83253	0.32561	-4.39164	0.46312	-4.69017		0.32594	-0.8762	0.32577	-1.01568	0.32586	-0.94389
0.28166	6.83224	0.32511	-4.39106	0.46262	-4.69255		0.32543	-0.87727	0.32527	-1.01665	0.32536	-0.94491
0.28216	6.83229	0.32461	-4.39135	0.46212	-4.69508		0.32493	-0.87831	0.32477	-1.01762	0.32486	-0.94592
0.28266	6.83318	0.32411	-4.39154	0.46162	-4.69707		0.32443	-0.87932	0.32426	-1.01855	0.32436	-0.94692
0.28316	6.83583	0.32362	-4.39193	0.46112	-4.69797		0.32394	-0.88036	0.32376	-1.01947	0.32386	-0.94788
0.28366	6.84026	0.32312	-4.39191	0.46062	-4.69763		0.32344	-0.8814	0.32326	-1.02043	0.32336	-0.94884
0.28416	6.8458	0.32262	-4.39145	0.46013	-4.697		0.32294	-0.8824	0.32276	-1.02136	0.32286	-0.94978
0.28466	6.85121	0.32212	-4.38948	0.45963	-4.69471		0.32244	-0.88338	0.32227	-1.02229	0.32236	-0.95069
0.28516	6.85564	0.32162	-4.38593	0.45913	-4.69155		0.32194	-0.88438	0.32177	-1.02329	0.32186	-0.95161
0.28566	6.85904	0.32112	-4.38124	0.45863	-4.68886		0.32144	-0.88538	0.32127	-1.02427	0.32136	-0.95257
0.28616	6.86118	0.32062	-4.37597	0.45813	-4.68752		0.32094	-0.88635	0.32077	-1.02525	0.32086	-0.95357
0.28665	6.86227	0.32012	-4.37084	0.45763	-4.68774		0.32044	-0.88736	0.32027	-1.02625	0.32036	-0.95461
0.28715	6.86339	0.31962	-4.36635	0.45713	-4.68805		0.31994	-0.88847	0.31977	-1.02723	0.31986	-0.95563
0.28765	6.86424	0.31912	-4.36292	0.45663	-4.69002		0.31944	-0.88959	0.31927	-1.02825	0.31936	-0.95668
0.28815	6.86473	0.31862	-4.36088	0.45613	-4.69299		0.31894	-0.8907	0.31877	-1.02929	0.31886	-0.95775
0.28865	6.86565	0.31812	-4.36061	0.45563	-4.69544		0.31844	-0.8918	0.31827	-1.03026	0.31837	-0.95878
0.28915	6.86703	0.31762	-4.3609	0.45513	-4.69644		0.31794	-0.89287	0.31777	-1.03117	0.31787	-0.9598
0.28965	6.86886	0.31712	-4.36158	0.45463	-4.69607		0.31744	-0.89388	0.31727	-1.03205	0.31737	-0.96079
0.29015	6.87189	0.31662	-4.36229	0.45413	-4.69559		0.31694	-0.89486	0.31677	-1.03302	0.31687	-0.96177
0.29065	6.87627	0.31612	-4.36217	0.45363	-4.6935		0.31644	-0.89586	0.31627	-1.03403	0.31637	-0.96279
0.29115	6.88103	0.31562	-4.36187	0.45313	-4.68997		0.31594	-0.89688	0.31577	-1.03502	0.31587	-0.96383
0.29165	6.8856	0.31512	-4.36025	0.45263	-4.68591		0.31544	-0.89793	0.31527	-1.03598	0.31537	-0.96484
0.29215	6.88934	0.31462	-4.35699	0.45213	-4.6828		0.31494	-0.89903	0.31477	-1.03697	0.31487	-0.96582
0.29265	6.89262	0.31412	-4.35245	0.45164	-4.68161		0.31445	-0.90013	0.31427	-1.03796	0.31437	-0.96681
0.29315	6.89556	0.31362	-4.34759	0.45114	-4.68191		0.31395	-0.90119	0.31377	-1.03889	0.31387	-0.9678
0.29365	6.89661	0.31312	-4.34326	0.45063	-4.6822		0.31345	-0.90219	0.31327	-1.03976	0.31337	-0.96876
0.29415	6.89619	0.31263	-4.33976	0.45013	-4.68334		0.31295	-0.90318	0.31277	-1.04061	0.31287	-0.96973
0.29465	6.89559	0.31213	-4.33789	0.44964	-4.68409		0.31245	-0.90418	0.31228	-1.04151	0.31237	-0.97067
0.29515	6.89471	0.31163	-4.33767	0.44914	-4.6839		0.31195	-0.90515	0.31178	-1.0424	0.31187	-0.97161
0.29565	6.89471	0.31113	-4.33787	0.44864	-4.68319		0.31145	-0.90619	0.31128	-1.04335	0.31137	-0.9726
0.29615	6.89481	0.31063	-4.33806	0.44814	-4.68144		0.31095	-0.90728	0.31078	-1.04439	0.31087	-0.9736
0.29665	6.89581	0.31013	-4.33806	0.44764	-4.67979		0.31045	-0.90839	0.31028	-1.04541	0.31037	-0.97459
0.29715	6.89843	0.30963	-4.33777	0.44714	-4.67792		0.30995	-0.90953	0.30978	-1.04643	0.30987	-0.97562
0.29765	6.90222	0.30913	-4.33638	0.44664	-4.67624		0.30945	-0.91065	0.30928	-1.0475	0.30937	-0.97671
0.29814	6.90669	0.30863	-4.33359	0.44614	-4.67554		0.30895	-0.91179	0.30878	-1.04858	0.30887	-0.97782
0.29864	6.91143	0.30813	-4.33053	0.44564	-4.67561		0.30845	-0.91293	0.30828	-1.04961	0.30837	-0.97887
0.29914	6.91583	0.30763	-4.32795	0.44514	-4.67576		0.30795	-0.91403	0.30778	-1.05055	0.30787	-0.97987
0.29964	6.91952	0.30713	-4.32535	0.44464	-4.67668		0.30745	-0.9151	0.30728	-1.05147	0.30737	-0.98085
0.30014	6.92193	0.30663	-4.32285	0.44414	-4.67802		0.30695	-0.91618	0.30678	-1.05243	0.30687	-0.98181
0.30064	6.92319	0.30613	-4.32037	0.44364	-4.67892		0.30645	-0.91726	0.30628	-1.05345	0.30637	-0.98278
0.30114	6.92429	0.30563	-4.31724	0.44314	-4.67933		0.30595	-0.9183	0.30578	-1.05444	0.30587	-0.98379
0.30164	6.9256	0.30513	-4.31303	0.44264	-4.67948		0.30545	-0.91933	0.30528	-1.05539	0.30537	-0.98483
0.30214	6.9274	0.30463	-4.30873	0.44214	-4.67945		0.30495	-0.92038	0.30478	-1.05639	0.30487	-0.98586
0.30263	6.93017	0.30413	-4.30526	0.44164	-4.67918		0.30445	-0.92146	0.30428	-1.05741	0.30437	-0.98684
0.30313	6.93505	0.30363	-4.30176	0.44114	-4.67828		0.30395	-0.92253	0.30378	-1.0584	0.30387	-0.9878
0.30364	6.94171	0.30313	-4.29848	0.44064	-4.67663		0.30345	-0.92357	0.30328	-1.05933	0.30338	-0.98876
0.30414	6.94859	0.30263	-4.2968	0.44014	-4.67445		0.30295	-0.9246	0.30278	-1.06024	0.30287	-0.98971
0.30464	6.95493	0.30213	-4.29702	0.43964	-4.67187		0.30246	-0.92564	0.30229	-1.06115	0.30237	-0.99063
0.30514	6.96061	0.30163	-4.29728	0.43914	-4.66859		0.30196	-0.92666	0.30179	-1.06208	0.30187	-0.99158
0.30563	6.96482	0.30113	-4.29865	0.43864	-4.66536		0.30146	-0.92766	0.30129	-1.06304	0.30137	-0.99257
0.30613	6.96611	0.30063	-4.30093	0.43814	-4.663		0.30096	-0.92867	0.30079	-1.06401	0.30087	-0.99358
0.30663	6.96557	0.30013	-4.30387	0.43764	-4.66118		0.30046	-0.92971	0.30029	-1.06503	0.30038	-0.99456
0.30713	6.96491	0.29963	-4.30613	0.43714	-4.66028		0.29996	-0.93085	0.29979	-1.06607	0.29988	-0.99556
0.30763	6.96312	0.29913	-4.30603	0.43665	-4.65999		0.29946	-0.93199	0.29929	-1.06708	0.29938	-0.9966
0.30813	6.96185	0.29863	-4.30562	0.43615	-4.65989		0.29896	-0.93312	0.29879	-1.06807	0.29888	-0.99763
0.30863	6.96161	0.29813	-4.3045	0.43565	-4.65982		0.29846	-0.93419	0.29829	-1.06902	0.29838	-0.99865
0.30913	6.96171	0.29763	-4.30307	0.43515	-4.65984		0.29796	-0.93524	0.29779	-1.06996	0.29788	-0.99967
0.30963	6.96246	0.29713	-4.30086	0.43465	-4.65982		0.29746	-0.93627	0.29729	-1.07089	0.29738	-1.00064
0.31013	6.96477	0.29663	-4.29748	0.43415	-4.65974		0.29696	-0.93726	0.29679	-1.07187	0.29688	-1.00159
0.31063	6.96873	0.29613	-4.29364	0.43365	-4.65916		0.29646	-0.93828	0.29629	-1.0729	0.29638	-1.00255
0.31113	6.97361	0.29564	-4.28995	0.43315	-4.65797		0.29596	-0.93933	0.29579	-1.07391	0.29588	-1.0035
0.31163	6.97843	0.29514	-4.28659	0.43265	-4.65697		0.29546	-0.94031	0.29529	-1.07489	0.29538	-1.00445
0.31213	6.98261	0.29464	-4.28365	0.43215	-4.65644		0.29496	-0.94131	0.29479	-1.07589	0.29488	-1.00546
0.31263	6.98603	0.29414	-4.28125	0.43165	-4.6562		0.29446	-0.94239	0.29429	-1.07686	0.29439	-1.00651
0.31313	6.98807	0.29364	-4.27955	0.43115	-4.65583		0.29396	-0.94347	0.29379	-1.0778	0.29389	-1.00752
0.31362	6.98856	0.29314	-4.27823	0.43065	-4.65571		0.29346	-0.94446	0.29329	-1.07873	0.29339	-1.00847
0.31412	6.9887	0.29264	-4.27653	0.43015	-4.65566		0.29296	-0.94538	0.29279	-1.07965	0.29289	-1.00943
0.31462	6.98924	0.29214	-4.27471	0.42965	-4.65561		0.29247	-0.94636	0.2923	-1.08063	0.29239	-1.01039
0.31512	6.99031	0.29164	-4.27291	0.42915	-4.65518		0.29197	-0.94738	0.2918	-1.08166	0.29189	-1.01137
0.31562	6.99191	0.29114	-4.27162	0.42866	-4.65459		0.29147	-0.94844	0.2913	-1.0827	0.29139	-1.01243
0.31612	6.99563	0.29064	-4.27075	0.42816	-4.65355		0.29096	-0.94951	0.2908	-1.08372	0.29089	-1.01353
0.31662	7.00122	0.29014	-4.26922	0.42766	-4.65119		0.29046	-0.95059	0.2903	-1.08474	0.29039	-1.01465
0.31712	7.00708	0.28964	-4.26747	0.42716	-4.64827		0.28997	-0.9517	0.2898	-1.08576	0.28989	-1.01573
0.31762	7.01305	0.28914	-4.26579	0.42666	-4.6446		0.28947	-0.95281	0.2893	-1.08678	0.28939	-1.01679
0.31812	7.01898	0.28864	-4.26424	0.42616	-4.63999		0.28896	-0.95389	0.2888	-1.08779	0.28889	-1.01781
0.31862	7.0235	0.28814	-4.26249	0.42566	-4.63561		0.28846	-0.95491	0.2883	-1.0888	0.28839	-1.01876
0.31912	7.02598	0.28764	-4.26103	0.42516	-4.63243		0.28797	-0.9559	0.2878	-1.08976	0.28789	-1.01973
0.31962	7.0269	0.28714	-4.26103	0.42466	-4.63032		0.28747	-0.95691	0.2873	-1.09068	0.28739	-1.02075
0.32012	7.02673	0.28664	-4.2613	0.42416	-4.62922		0.28697	-0.95796	0.2868	-1.09167	0.28689	-1.0218
0.32062	7.02664	0.28614	-4.26278	0.42366	-4.62947		0.28647	-0.95901	0.2863	-1.09274	0.28639	-1.02287
0.32112	7.02654	0.28564	-4.26577	0.42316	-4.62993		0.28597	-0.96009	0.2858	-1.09376	0.28589	-1.02389
0.32162	7.02661	0.28514	-4.268	0.42266	-4.63148		0.28547	-0.96117	0.2853	-1.09473	0.28539	-1.02492
0.32212	7.02778	0.28464	-4.26759	0.42216	-4.63355		0.28497	-0.96222	0.2848	-1.09569	0.28489	-1.02593
0.32262	7.03125	0.28414	-4.26693	0.42166	-4.63445		0.28447	-0.96328	0.2843	-1.09666	0.28439	-1.0269
0.32311	7.03713	0.28364	-4.26455	0.42116	-4.63403		0.28397	-0.96433	0.2838	-1.09757	0.28389	-1.02788
0.32361	7.04433	0.28314	-4.26088	0.42066	-4.63248		0.28347	-0.96534	0.2833	-1.09841	0.28339	-1.02881
0.32411	7.05099	0.28264	-4.25615	0.42016	-4.62905		0.28297	-0.96635	0.2828	-1.09929	0.28289	-1.02969
0.32461	7.0565	0.28215	-4.25107	0.41966	-4.62541		0.28247	-0.96734	0.2823	-1.10026	0.28239	-1.03062
0.32511	7.06085	0.28165	-4.2464	0.41917	-4.62191		0.28197	-0.96835	0.2818	-1.10123	0.28189	-1.03162
0.32561	7.06345	0.28115	-4.24314	0.41867	-4.61897		0.28147	-0.96943	0.2813	-1.1022	0.28139	-1.03266
0.32611	7.06357	0.28065	-4.24203	0.41817	-4.61761		0.28097	-0.9705	0.2808	-1.10324	0.28089	-1.0337
0.32661	7.06311	0.28015	-4.24212	0.41766	-4.61795		0.28047	-0.97156	0.28031	-1.10429	0.2804	-1.03473
0.32711	7.06199	0.27965	-4.24217	0.41716	-4.61894		0.27997	-0.97266	0.2798	-1.10532	0.2799	-1.03576
0.32761	7.06131	0.27915	-4.24266	0.41666	-4.62137		0.27947	-0.97377	0.2793	-1.10634	0.2794	-1.03676
0.32811	7.06158	0.27865	-4.24276	0.41616	-4.62334		0.27897	-0.97487	0.2788	-1.10729	0.2789	-1.03772
0.32861	7.06275	0.27815	-4.24249	0.41566	-4.62359		0.27847	-0.97596	0.2783	-1.10823	0.2784	-1.03869
0.32911	7.0668	0.27765	-4.24171	0.41516	-4.6232		0.27797	-0.97702	0.2778	-1.10919	0.2779	-1.03968
0.32961	7.07315	0.27715	-4.24028	0.41466	-4.62145		0.27748	-0.97805	0.27731	-1.11016	0.2774	-1.04072
0.33011	7.08	0.27665	-4.23797	0.41417	-4.61797		0.27698	-0.9791	0.27681	-1.11117	0.2769	-1.04175
0.33061	7.08646	0.27615	-4.23471	0.41367	-4.61391		0.27648	-0.98012	0.2763	-1.11216	0.2764	-1.04272
0.33111	7.0921	0.27565	-4.23158	0.41317	-4.60954		0.27598	-0.98113	0.2758	-1.11308	0.2759	-1.04369
0.33161	7.09572	0.27515	-4.22888	0.41267	-4.60507		0.27548	-0.98216	0.27531	-1.11405	0.2754	-1.04467
0.33211	7.09691	0.27465	-4.22647	0.41217	-4.60135		0.27498	-0.9832	0.27481	-1.11505	0.2749	-1.04568
0.33261	7.09691	0.27415	-4.2249	0.41167	-4.59916		0.27448	-0.98429	0.27431	-1.116	0.2744	-1.04665
0.33311	7.09686	0.27365	-4.22397	0.41117	-4.59817		0.27398	-0.98534	0.27381	-1.11691	0.2739	-1.04755
0.3336	7.09684	0.27315	-4.22368	0.41067	-4.59763		0.27348	-0.98629	0.27331	-1.11782	0.2734	-1.04849
0.3341	7.09691	0.27265	-4.22383	0.41017	-4.59768		0.27298	-0.98726	0.27281	-1.11875	0.2729	-1.04945
0.3346	7.09771	0.27215	-4.22417	0.40967	-4.59829		0.27248	-0.98824	0.27231	-1.1197	0.2724	-1.0504
0.3351	7.10051	0.27165	-4.22497	0.40917	-4.59912		0.27198	-0.98923	0.27181	-1.12072	0.2719	-1.05139
0.3356	7.10585	0.27115	-4.22536	0.40867	-4.59897		0.27148	-0.99028	0.27131	-1.12178	0.2714	-1.05241
0.3361	7.11263	0.27066	-4.22519	0.40817	-4.59834		0.27098	-0.99141	0.27081	-1.12281	0.27091	-1.05344
0.3366	7.11983	0.27016	-4.22426	0.40768	-4.59644		0.27048	-0.99256	0.27031	-1.12388	0.2704	-1.05445
0.3371	7.12658	0.26966	-4.22191	0.40717	-4.59423		0.26998	-0.99371	0.26981	-1.12498	0.2699	-1.05547
0.3376	7.13244	0.26916	-4.21877	0.40667	-4.59187		0.26948	-0.99484	0.26931	-1.12602	0.2694	-1.05652
0.3381	7.13672	0.26866	-4.21571	0.40617	-4.58906		0.26899	-0.9959	0.26881	-1.12701	0.26891	-1.05754
0.3386	7.13815	0.26816	-4.21294	0.40567	-4.58587		0.26849	-0.9969	0.26831	-1.12795	0.26841	-1.05854
0.3391	7.13761	0.26766	-4.211	0.40517	-4.58327		0.26799	-0.99787	0.26781	-1.12888	0.26791	-1.0596
0.3396	7.1374	0.26716	-4.21102	0.40468	-4.58145		0.26749	-0.99887	0.26731	-1.12985	0.26741	-1.06063
0.3401	7.13616	0.26666	-4.21141	0.40418	-4.5798		0.26699	-0.99993	0.26681	-1.13085	0.26691	-1.06163
0.3406	7.13574	0.26616	-4.2127	0.40368	-4.57916		0.26648	-1.00097	0.26631	-1.13184	0.26641	-1.0626
0.3411	7.13616	0.26566	-4.21425	0.40317	-4.57941		0.26598	-1.00201	0.26581	-1.13285	0.26591	-1.06356
0.3416	7.13747	0.26516	-4.21537	0.40267	-4.57948		0.26548	-1.00304	0.26531	-1.13385	0.26541	-1.06457
0.34209	7.14073	0.26466	-4.21527	0.40218	-4.57955		0.26499	-1.00402	0.26481	-1.13482	0.26491	-1.06558
0.34259	7.14576	0.26416	-4.21464	0.40168	-4.57885		0.26449	-1.00501	0.26431	-1.13582	0.26441	-1.06655
0.34309	7.15117	0.26367	-4.21204	0.40118	-4.57705		0.26399	-1.006	0.26381	-1.13681	0.26391	-1.06752
0.34359	7.15647	0.26316	-4.20801	0.40068	-4.57404		0.26349	-1.00696	0.26331	-1.13771	0.26341	-1.06849
0.34409	7.16211	0.26266	-4.20414	0.40018	-4.57042		0.26299	-1.00794	0.26282	-1.13862	0.26291	-1.06945
0.34459	7.16709	0.26216	-4.20111	0.39968	-4.56709		0.26249	-1.00899	0.26232	-1.13959	0.26242	-1.07041
0.34509	7.17057	0.26166	-4.19931	0.39918	-4.56437		0.26199	-1.01002	0.26182	-1.14057	0.26192	-1.07139
0.34559	7.17241	0.26116	-4.19848	0.39868	-4.56288		0.26149	-1.01107	0.26132	-1.1416	0.26142	-1.07243
0.34609	7.17351	0.26067	-4.19858	0.39818	-4.56196		0.26099	-1.01217	0.26082	-1.14267	0.26092	-1.07348
0.34659	7.17475	0.26017	-4.19875	0.39768	-4.56167		0.2605	-1.01326	0.26031	-1.14373	0.26041	-1.07451
0.34709	7.17632	0.25967	-4.19882	0.39718	-4.56191		0.26	-1.01432	0.25982	-1.14478	0.25991	-1.07559
0.34759	7.17914	0.25917	-4.19812	0.39668	-4.56189		0.2595	-1.01534	0.25932	-1.14575	0.25942	-1.07663
0.34809	7.18308	0.25867	-4.19666	0.39618	-4.56138		0.25899	-1.01634	0.25882	-1.14665	0.25892	-1.07764
0.34859	7.18806	0.25817	-4.19496	0.39568	-4.55953		0.25849	-1.01735	0.25832	-1.14759	0.25842	-1.07864
0.34909	7.19387	0.25767	-4.19272	0.39518	-4.55642		0.25799	-1.01841	0.25782	-1.14858	0.25792	-1.07963
0.34959	7.19968	0.25717	-4.19039	0.39468	-4.55333		0.25749	-1.01948	0.25732	-1.14957	0.25742	-1.08063
0.35009	7.20529	0.25667	-4.18859	0.39418	-4.55076		0.25699	-1.02056	0.25682	-1.1505	0.25692	-1.08163
0.35059	7.20957	0.25617	-4.18811	0.39368	-4.5483		0.25649	-1.02161	0.25632	-1.15145	0.25642	-1.08263
0.35109	7.21226	0.25567	-4.18847	0.39318	-4.54585		0.256	-1.02266	0.25582	-1.15244	0.25592	-1.08365
0.35158	7.21365	0.25517	-4.18949	0.39268	-4.54437		0.2555	-1.02368	0.25532	-1.15343	0.25542	-1.08468
0.35208	7.21384	0.25467	-4.19129	0.39218	-4.54386		0.255	-1.02465	0.25482	-1.15446	0.25492	-1.08562
0.35258	7.21392	0.25418	-4.19265	0.39168	-4.54337		0.2545	-1.02564	0.25432	-1.15546	0.25442	-1.08653
0.35308	7.21411	0.25368	-4.19338	0.39118	-4.54184		0.254	-1.02667	0.25382	-1.1564	0.25392	-1.08748
0.35358	7.21486	0.25317	-4.19345	0.39069	-4.53958		0.2535	-1.02772	0.25332	-1.15736	0.25342	-1.08847
0.35408	7.21683	0.25267	-4.19331	0.39019	-4.5373		0.253	-1.0288	0.25282	-1.15836	0.25292	-1.08949
0.35458	7.22009	0.25218	-4.19228	0.38969	-4.53557		0.2525	-1.02987	0.25232	-1.15942	0.25242	-1.09052
0.35508	7.22381	0.25168	-4.19036	0.38919	-4.53382		0.252	-1.03097	0.25182	-1.1605	0.25193	-1.09152
0.35558	7.22813	0.25118	-4.18818	0.38869	-4.532		0.2515	-1.03208	0.25132	-1.16157	0.25143	-1.09258
0.35608	7.23287	0.25068	-4.18543	0.38819	-4.53071		0.251	-1.03316	0.25083	-1.16262	0.25092	-1.09371
0.35658	7.23717	0.25018	-4.1821	0.38769	-4.52981		0.2505	-1.03426	0.25033	-1.16369	0.25042	-1.09478
0.35708	7.24084	0.24968	-4.17894	0.38719	-4.52906		0.25	-1.03537	0.24982	-1.16473	0.24992	-1.09581
0.35758	7.24419	0.24918	-4.17617	0.38669	-4.52755		0.2495	-1.03645	0.24932	-1.16569	0.24942	-1.09684
0.35808	7.24779	0.24867	-4.17408	0.38619	-4.52471		0.249	-1.03749	0.24883	-1.16664	0.24892	-1.09781
0.35857	7.2509	0.24817	-4.17311	0.38569	-4.52182		0.2485	-1.03854	0.24833	-1.1676	0.24842	-1.09877
0.35908	7.25309	0.24768	-4.17299	0.38519	-4.51914		0.248	-1.03962	0.24783	-1.16857	0.24792	-1.09977
0.35958	7.25491	0.24718	-4.17316	0.38469	-4.51611		0.2475	-1.04073	0.24733	-1.16958	0.24742	-1.10078
0.36007	7.2561	0.24668	-4.17413	0.38419	-4.51353		0.247	-1.0418	0.24683	-1.17059	0.24693	-1.1018
0.36057	7.25676	0.24618	-4.17574	0.38369	-4.51232		0.2465	-1.04284	0.24633	-1.17157	0.24643	-1.10281
0.36107	7.25727	0.24568	-4.17676	0.38319	-4.5121		0.246	-1.0439	0.24583	-1.17255	0.24593	-1.10383
0.36157	7.25763	0.24518	-4.17664	0.38269	-4.51202		0.2455	-1.04495	0.24533	-1.17357	0.24543	-1.10485
0.36207	7.25836	0.24468	-4.17605	0.38219	-4.51178		0.245	-1.04597	0.24483	-1.17456	0.24493	-1.10583
0.36257	7.26033	0.24418	-4.1743	0.38169	-4.51098		0.2445	-1.04694	0.24433	-1.17546	0.24443	-1.10678
0.36307	7.26351	0.24368	-4.17163	0.38119	-4.50923		0.244	-1.04792	0.24383	-1.17635	0.24393	-1.1077
0.36357	7.26718	0.24318	-4.16871	0.38069	-4.50668		0.2435	-1.04891	0.24333	-1.17728	0.24343	-1.1086
0.36407	7.2717	0.24268	-4.1666	0.38019	-4.50323		0.243	-1.04989	0.24283	-1.17823	0.24293	-1.10957
0.36456	7.27707	0.24218	-4.16655	0.3797	-4.49917		0.24251	-1.05089	0.24233	-1.17923	0.24244	-1.11057
0.36506	7.28283	0.24168	-4.16706	0.3792	-4.49562		0.24201	-1.05194	0.24183	-1.18026	0.24193	-1.11155
0.36556	7.28893	0.24118	-4.16806	0.3787	-4.49329		0.24151	-1.053	0.24133	-1.18133	0.24143	-1.11258
0.36606	7.29508	0.24068	-4.17012	0.3782	-4.49222		0.24101	-1.05406	0.24083	-1.18242	0.24093	-1.11366
0.36657	7.30154	0.24018	-4.1734	0.3777	-4.49198		0.2405	-1.0551	0.24033	-1.18349	0.24043	-1.11471
0.36707	7.30827	0.23968	-4.17613	0.3772	-4.492		0.24	-1.05614	0.23983	-1.18447	0.23993	-1.11572
0.36757	7.31476	0.23918	-4.17736	0.3767	-4.492		0.2395	-1.05717	0.23933	-1.18541	0.23943	-1.11668
0.36807	7.32106	0.23868	-4.17707	0.3762	-4.49188		0.239	-1.05818	0.23883	-1.18637	0.23893	-1.11765
0.36857	7.32694	0.23818	-4.17642	0.3757	-4.49125		0.23851	-1.05922	0.23833	-1.18739	0.23843	-1.11866
0.36907	7.33182	0.23768	-4.17387	0.3752	-4.49028		0.23801	-1.06029	0.23783	-1.18843	0.23793	-1.11967
0.36957	7.3352	0.23718	-4.16954	0.3747	-4.48872		0.23751	-1.06134	0.23733	-1.18946	0.23743	-1.12064
[truncated: 29,748 more rows]

## Sheet: Fig.3a-b
CoPc/ppy/GDE																				CoPc/CNT-GDE
[truncated: 135 more rows]

## Sheet: Fig.3c
	CoPc/ppy/GDE	CoPc/CNT-GDE
[truncated: 7 more rows]

## Sheet: Fig.3d
CoPc/ppy/GDE
[truncated: 3,401 more rows]

## Sheet: Fig.3e
R
[truncated: 451 more rows]

## Sheet: Fig.3f
	Free energy (eV)	Free energy (eV)
[truncated: 8 more rows]

[truncated: 35 more sheets: Fig.4a, Fig.4b, Fig. 4c, Fig.4e-f, Fig. S1, Fig. S2, Fig. S3, Fig. S5, Fig. S7, Fig. S8, Fig. S9, Fig. S11, Fig. S12, Fig.S13, Fig. S14-15, Fig. S16, Fig. S17, Fig. S18, Fig. S19, Fig. S21 …]
